# Supplementary material for: Cheminformatics-based screening and evaluation of phytochemicals as CDK2 inhibitors in colorectal cancer therapy
Source: PLoS One. 2025 Sep 3;20(9):e0331438. doi: 10.1371/journal.pone.0331438 (PMC12407419; doi:10.1371/journal.pone.0331438)
Supplement: S1 File — (ZIP) [file pone.0331438.s001.zip]

Archive with 8 entries (8 files):
- S1_Anticancer plant list.docx
- S2_ADMET.docx
- S3_Post-docking MM-GBSA.docx
- S4_SAR analysis.xlsx
- S5_Protein RMSD.xlsx
- S6_Ligand RMSD, Rg, SASA, H-bond.xlsx
- S7_Protein RMSF.xlsx
- S8_Post-simulation MM-GBSA.xlsx
