# Supplementary material for: Cheminformatics-based screening and evaluation of phytochemicals as CDK2 inhibitors in colorectal cancer therapy
Source: PLoS One. 2025 Sep 3;20(9):e0331438. doi: 10.1371/journal.pone.0331438 (PMC12407419; doi:10.1371/journal.pone.0331438)
Supplement: S1 File — (ZIP) [file pone.0331438.s001.zip › S4_SAR analysis.xlsx]

## Sheet: CID-6474893
Pa	Pi	Activity
0,965	0,001	JAK2 expression inhibitor
0,956	0,002	Feruloyl esterase inhibitor
0,934	0,002	1-Acylglycerol-3-phosphate O-acyltransferase inhibitor
0,926	0,004	HIF1A expression inhibitor
0,916	0,001	Preneoplastic conditions treatment
0,909	0,006	Aspulvinone dimethylallyltransferase inhibitor
0,906	0,010	Membrane integrity agonist
0,889	0,007	Mucositis treatment
0,876	0,002	MMP9 expression inhibitor
0,877	0,005	Apoptosis agonist
0,864	0,003	Carminative
0,862	0,004	Linoleate diol synthase inhibitor
0,847	0,002	Beta-carotene 15,15'-monooxygenase inhibitor
0,853	0,011	Chlordecone reductase inhibitor
0,849	0,008	Gluconate 2-dehydrogenase (acceptor) inhibitor
0,842	0,002	Vanillyl-alcohol oxidase inhibitor
0,850	0,017	Ubiquinol-cytochrome-c reductase inhibitor
0,841	0,008	Antineoplastic
0,838	0,011	Mucomembranous protector
0,823	0,003	Antimutagenic
0,818	0,002	GST M substrate
0,816	0,004	Prostate cancer treatment
0,791	0,006	Caspase 3 stimulant
0,785	0,004	MAP kinase stimulant
0,791	0,010	GST A substrate
0,782	0,004	TNF expression inhibitor
0,779	0,003	Steroid N-acetylglucosaminyltransferase inhibitor
0,773	0,004	HMOX1 expression enhancer
0,752	0,003	Monophenol monooxygenase inhibitor
0,745	0,002	4-Coumarate-CoA ligase inhibitor
0,740	0,005	Insulysin inhibitor
0,745	0,010	Fibrinolytic
0,752	0,020	Membrane permeability inhibitor
0,734	0,004	CYP1A inhibitor
0,733	0,009	Vasoprotector
0,728	0,004	CYP1A inducer
0,721	0,004	Choleretic
0,721	0,005	Reductant
0,717	0,004	AR expression inhibitor
0,722	0,010	Fatty-acyl-CoA synthase inhibitor
0,712	0,002	CTGF expression inhibitor
0,706	0,005	Pyruvate decarboxylase inhibitor
0,701	0,003	CYP1A1 inducer
0,700	0,002	RELA expression inhibitor
0,717	0,023	TP53 expression enhancer
0,690	0,005	APOA1 expression enhancer
0,685	0,003	CYP1A1 inhibitor
0,684	0,003	NOS2 expression inhibitor
0,684	0,004	Free radical scavenger
0,683	0,005	GST P substrate
0,678	0,003	3-Demethylubiquinone-9 3-O-methyltransferase inhibitor
0,689	0,016	2-Hydroxyquinoline 8-monooxygenase inhibitor
0,670	0,004	GST P1-1 substrate
0,674	0,008	Cytoprotectant
0,669	0,007	Antineoplastic (breast cancer)
0,709	0,047	CYP2J substrate
0,661	0,002	Aryl sulfotransferase inhibitor
0,695	0,038	Antiseborrheic
0,665	0,010	Oxygen scavenger
0,657	0,006	Antileukemic
0,654	0,008	Chemopreventive
0,663	0,022	Aldehyde oxidase inhibitor
0,636	0,003	Antiinflammatory, intestinal
0,690	0,059	CYP2C12 substrate
0,631	0,005	CYP1A2 inhibitor
0,647	0,030	Dehydro-L-gulonate decarboxylase inhibitor
0,621	0,005	CYP2E1 inducer
0,611	0,003	Shikimate 5-dehydrogenase inhibitor
0,619	0,012	UGT1A9 substrate
0,613	0,008	UGT1A6 substrate
0,622	0,020	Trans-acenaphthene-1,2-diol dehydrogenase inhibitor
0,624	0,021	Peroxidase inhibitor
0,614	0,013	Antiprotozoal (Leishmania)
0,611	0,013	Radiosensitizer
0,599	0,004	Histone acetyltransferase inhibitor
0,603	0,009	GABA aminotransferase inhibitor
0,606	0,012	Hepatoprotectant
0,606	0,013	Beta glucuronidase inhibitor
0,607	0,018	Pin1 inhibitor
0,614	0,027	Alkane 1-monooxygenase inhibitor
0,594	0,015	Cardiovascular analeptic
0,581	0,003	Diphosphomevalonate decarboxylase inhibitor
0,604	0,028	Phosphatidylcholine-retinol O-acyltransferase inhibitor
0,581	0,005	Peroxidase substrate
0,586	0,011	UGT2B12 substrate
0,590	0,017	Threonine aldolase inhibitor
0,602	0,033	Glutathione thiolesterase inhibitor
0,573	0,012	Plastoquinol-plastocyanin reductase inhibitor
0,566	0,005	Antineoplastic (non-small cell lung cancer)
0,613	0,052	Sugar-phosphatase inhibitor
0,582	0,022	UDP-glucuronosyltransferase substrate
0,610	0,051	Glutamyl endopeptidase II inhibitor
0,636	0,077	Testosterone 17beta-dehydrogenase (NADP+) inhibitor
0,585	0,027	CYP2C8 inhibitor
0,556	0,005	UGT1A7 substrate
0,625	0,075	Antieczematic
0,585	0,039	NADPH-cytochrome-c2 reductase inhibitor
0,558	0,013	Antimycobacterial
0,555	0,016	Antihypercholesterolemic
0,536	0,005	Antineoplastic (cervical cancer)
0,568	0,037	Calcium channel (voltage-sensitive) activator
0,543	0,013	Lipid peroxidase inhibitor
0,557	0,028	Platelet adhesion inhibitor
0,542	0,014	4-Methoxybenzoate monooxygenase (O-demethylating) inhibitor
0,581	0,055	Fusarinine-C ornithinesterase inhibitor
0,572	0,049	Ribulose-phosphate 3-epimerase inhibitor
0,541	0,017	Eye irritation, inactive
0,553	0,032	Vasodilator, peripheral
0,526	0,005	Vanilloid 1 agonist
0,557	0,037	General pump inhibitor
0,526	0,007	UGT2B4 substrate
0,594	0,076	Saccharopepsin inhibitor
0,594	0,076	Acrocylindropepsin inhibitor
0,594	0,076	Chymosin inhibitor
0,537	0,020	1-Alkylglycerophosphocholine O-acetyltransferase inhibitor
0,545	0,029	CYP2C8 substrate
0,577	0,063	Taurine dehydrogenase inhibitor
0,530	0,019	Antiviral (Influenza)
0,530	0,020	Nicotine dehydrogenase inhibitor
0,553	0,045	5 Hydroxytryptamine release stimulant
0,544	0,036	Ovulation inhibitor
0,529	0,021	Sigma receptor agonist
0,510	0,004	Transcription factor NF kappa B inhibitor
0,537	0,033	Aminobutyraldehyde dehydrogenase inhibitor
0,512	0,010	Formate-dihydrofolate ligase inhibitor
0,531	0,031	4-Nitrophenol 2-monooxygenase inhibitor
0,534	0,035	Lipid metabolism regulator
0,512	0,015	Caspase 8 stimulant
0,524	0,031	Antipruritic, allergic
0,497	0,004	Fumarate reductase (NADH) inhibitor
0,500	0,009	Retinoic acid metabolism inhibitor
0,510	0,020	N-hydroxyarylamine O-acetyltransferase inhibitor
0,492	0,003	HIV-1 integrase (3'-Processing) inhibitor
0,499	0,011	Chemoprotective
0,503	0,015	Mediator release inhibitor
0,497	0,010	Aminomuconate-semialdehyde dehydrogenase inhibitor
0,518	0,033	Antihypoxic
0,507	0,022	Antiulcerative
0,501	0,017	Gonadotropin antagonist
0,509	0,030	CYP2D6 substrate
0,498	0,019	Anticarcinogenic
0,537	0,059	NADPH peroxidase inhibitor
0,481	0,004	Alkaline phosphatase inhibitor
0,511	0,034	CYP2B6 substrate
0,515	0,040	Fructose 5-dehydrogenase inhibitor
0,522	0,051	UDP-N-acetylglucosamine 4-epimerase inhibitor
0,478	0,008	Antioxidant
0,488	0,019	CYP2E1 substrate
0,496	0,026	Radioprotector
0,490	0,021	CYP2C18 substrate
0,519	0,052	Antiinflammatory
0,522	0,056	Macrophage colony stimulating factor agonist
0,477	0,010	UGT1A3 substrate
0,480	0,014	Antiseptic
0,548	0,083	CYP2J2 substrate
0,482	0,020	CYP2E substrate
0,473	0,010	UGT1A10 substrate
0,480	0,018	Antimyopathies
0,479	0,018	Glycerol-3-phosphate oxidase inhibitor
0,531	0,071	5-O-(4-coumaroyl)-D-quinate 3'-monooxygenase inhibitor
0,475	0,020	Glyoxylate oxidase inhibitor
0,489	0,034	Histamine release stimulant
0,458	0,004	Laxative
0,457	0,004	Aldehyde dehydrogenase 2 substrate
0,492	0,041	Antinociceptive
0,466	0,014	CYP19A1 expression inhibitor
0,480	0,030	Leukotriene-B4 20-monooxygenase inhibitor
0,452	0,003	HIV-1 integrase (Strand Transfer) inhibitor
0,482	0,034	CYP2D substrate
0,508	0,061	Antidyskinetic
0,512	0,067	Acetylcholine neuromuscular blocking agent
0,467	0,022	Proliferative diseases treatment
0,448	0,004	CYP1B1 inhibitor
0,450	0,010	TRPA1 agonist
0,477	0,037	CYP2A6 substrate
0,453	0,015	UGT1A1 substrate
0,472	0,036	Arylsulfate sulfotransferase inhibitor
0,468	0,031	FMO1 substrate
0,442	0,005	Dopamine release stimulant
0,443	0,007	Thyroxine 5-deiodinase inhibitor
0,453	0,018	Catechol oxidase inhibitor
0,451	0,017	Transcription factor inhibitor
0,437	0,003	HIV-1 integrase inhibitor
0,450	0,016	2,3-Dihydroxyindole 2,3-dioxygenase inhibitor
0,462	0,028	Cis-1,2-dihydro-1,2-dihydroxynaphthalene dehydrogenase inhibitor
0,530	0,098	Polyporopepsin inhibitor
0,496	0,066	Lysase inhibitor
0,484	0,056	Glucan endo-1,6-beta-glucosidase inhibitor
0,430	0,003	Protocatechuate 3,4-dioxygenase inhibitor
0,429	0,003	SMN2 expression enhancer
0,434	0,008	Glutathione S-transferase substrate
0,430	0,004	Estradiol 17 beta dehydrogenase inhibitor
0,437	0,013	Interleukin antagonist
0,428	0,004	Melanin inhibitor
0,528	0,105	Nicotinic alpha6beta3beta4alpha5 receptor antagonist
0,447	0,024	CYP2C9 inducer
0,437	0,015	Urease inhibitor
0,428	0,006	Antineoplastic (small cell lung cancer)
0,472	0,050	CYP2C substrate
0,456	0,037	Amine dehydrogenase inhibitor
0,444	0,026	UGT1A substrate
0,443	0,031	NADPH-ferrihemoprotein reductase inhibitor
0,419	0,008	Expectorant
0,465	0,055	Neurotransmitter antagonist
0,440	0,030	Antihelmintic (Nematodes)
0,471	0,061	2-Dehydropantoate 2-reductase inhibitor
0,427	0,018	Endothelial growth factor antagonist
0,450	0,041	CYP2A substrate
0,417	0,009	UGT2B17 substrate
0,417	0,012	Intermittent claudication treatment
0,428	0,023	CYP4A substrate
0,412	0,008	Benzoate 4-monooxygenase inhibitor
0,446	0,042	CYP3A3 substrate
0,453	0,050	Cholesterol antagonist
0,453	0,050	CYP2C9 substrate
0,482	0,080	Platelet aggregation stimulant
0,408	0,007	Antinephritic
0,457	0,057	Beta-adrenergic receptor kinase inhibitor
0,457	0,057	G-protein-coupled receptor kinase inhibitor
0,426	0,027	Leukotriene-C4 synthase inhibitor
0,447	0,049	Aspartate-phenylpyruvate transaminase inhibitor
0,478	0,081	Complement factor D inhibitor
0,428	0,032	EIF4E expression inhibitor
0,406	0,011	UGT2B15 substrate
0,437	0,042	Cytochrome P450 stimulant
0,454	0,060	Histamine release inhibitor
0,437	0,044	CYP2C19 substrate
0,407	0,014	Phospholipase C inhibitor
0,435	0,042	All-trans-retinyl-palmitate hydrolase inhibitor
0,418	0,028	4-Hydroxymandelate oxidase inhibitor
0,392	0,004	Protein kinase stimulant
0,429	0,041	CYP4A11 substrate
0,425	0,039	CYP1A2 substrate
0,390	0,005	Skin whitener
0,425	0,039	Menopausal disorders treatment
0,455	0,071	Alkenylglycerophosphocholine hydrolase inhibitor
0,405	0,021	Hepatic disorders treatment
0,454	0,071	Venombin AB inhibitor
0,396	0,013	ICAM1 expression inhibitor
0,389	0,007	Keratolytic
0,400	0,019	2,6-Dihydroxypyridine 3-monooxygenase inhibitor
0,429	0,048	Pancreatic elastase inhibitor
0,426	0,047	CYP2F1 substrate
0,532	0,156	Phobic disorders treatment
0,435	0,061	Nitrate reductase (cytochrome) inhibitor
0,451	0,077	Thioredoxin inhibitor
0,375	0,002	Glucose-6-phosphate translocase inhibitor
0,461	0,088	Oxidoreductase inhibitor
0,419	0,047	Vasodilator, coronary
0,422	0,050	NAD(P)+-arginine ADP-ribosyltransferase inhibitor
0,413	0,045	CYP1A substrate
0,381	0,013	L-amino-acid oxidase inhibitor
0,430	0,065	Octopamine antagonist
0,397	0,032	Glycerol-3-phosphate dehydrogenase inhibitor
0,416	0,052	Spermidine dehydrogenase inhibitor
0,379	0,018	Arylsulfatase inhibitor
0,454	0,094	Gastrin inhibitor
0,363	0,005	Interleukin 1b antagonist
0,448	0,090	Electron-transferring-flavoprotein dehydrogenase inhibitor
0,400	0,042	CYP2C11 substrate
0,455	0,098	Omptin inhibitor
0,363	0,007	Lipoxygenase substrate
0,378	0,022	CYP2C6 substrate
0,414	0,059	Nucleotide metabolism regulator
0,367	0,013	Gentisate 1,2-dioxygenase inhibitor
0,356	0,004	Gastritis treatment
0,395	0,045	Leukopoiesis inhibitor
0,358	0,008	Interleukin 1 antagonist
0,385	0,036	Antituberculosic
0,418	0,070	Trimethylamine-oxide aldolase inhibitor
0,368	0,019	Antiinflammatory, ophthalmic
0,370	0,022	Tyrosine 3 hydroxylase inhibitor
0,376	0,029	Antipyretic
0,367	0,021	Maillard reaction inhibitor
0,391	0,045	Calcium regulator
0,365	0,020	Sweetener
0,358	0,013	Phenylpyruvate decarboxylase inhibitor
0,383	0,039	N-acylmannosamine kinase inhibitor
0,400	0,056	Rubredoxin-NAD+ reductase inhibitor
0,378	0,034	H+-exporting ATPase inhibitor
0,349	0,006	UGT1A5 substrate
0,355	0,012	N-methyl-2-oxoglutaramate hydrolase inhibitor
0,372	0,030	Di-trans,poly-cis-decaprenylcistransferase inhibitor
0,407	0,065	CYP2D15 substrate
0,355	0,013	Age-related macular degeneration treatment
0,421	0,080	1,4-Lactonase inhibitor
0,379	0,038	Carbon-monoxide dehydrogenase inhibitor
0,400	0,059	Antipruritic
0,401	0,061	Malate dehydrogenase (acceptor) inhibitor
0,353	0,013	Aryl-alcohol dehydrogenase inhibitor
0,372	0,033	Clavaminate synthase inhibitor
0,376	0,038	3-Cyanoalanine hydratase inhibitor
0,390	0,052	Antifungal
0,378	0,042	Nitrite reductase [NAD(P)H] inhibitor
0,408	0,073	Arginine 2-monooxygenase inhibitor
0,381	0,046	Muscular dystrophy treatment
0,367	0,032	CYP1A1 substrate
0,347	0,012	Transcription factor NF kappa A inhibitor
0,394	0,060	CYP2A4 substrate
0,369	0,035	Para amino benzoic acid antagonist
0,347	0,014	Sulfotransferase substrate
0,377	0,046	Antiviral (Herpes)
0,433	0,102	Protein-disulfide reductase (glutathione) inhibitor
0,352	0,022	Steroid synthesis inhibitor
0,385	0,055	Phosphatidylserine decarboxylase inhibitor
0,341	0,012	3,4-Dihydroxy-9,10-secoandrosta-1,3,5(10)-triene-9,17-dione 4,5-dioxygenase inhibitor
0,340	0,012	Prephenate dehydrogenase inhibitor
0,334	0,006	UGT2B10 substrate
0,376	0,049	Antipsoriatic
0,384	0,057	Dermatologic
0,355	0,030	2-Oxoaldehyde dehydrogenase (NADP+) inhibitor
0,361	0,036	Hyponitrite reductase inhibitor
0,334	0,009	Tubulin antagonist
0,414	0,089	Thromboxane B2 antagonist
0,374	0,049	Antiprotozoal (Trypanosoma)
0,376	0,052	CYP2D2 inhibitor
0,392	0,068	3-Hydroxybenzoate 6-monooxygenase inhibitor
0,386	0,064	Cyclic AMP phosphodiesterase inhibitor
0,368	0,046	P-benzoquinone reductase (NADPH) inhibitor
0,386	0,065	Mannan endo-1,4-beta-mannosidase inhibitor
0,351	0,030	Ferredoxin hydrogenase inhibitor
0,338	0,017	Phosphoenolpyruvate-protein phosphotransferase inhibitor
0,340	0,021	Antidote
0,331	0,012	DOPA decarboxylase inhibitor
0,349	0,031	CDP-diacylglycerol-glycerol-3-phosphate 3-phosphatidyltransferase inhibitor
0,334	0,016	Retinal dehydrogenase inhibitor
0,381	0,063	Dementia treatment
0,399	0,082	Sulfur reductase inhibitor
0,412	0,096	Antineoplastic (non-Hodgkin's lymphoma)
0,341	0,028	Angiogenesis stimulant
0,336	0,023	15-Hydroxyprostaglandin-D dehydrogenase (NADP+) inhibitor
0,362	0,050	Nitrite reductase (NO-forming) inhibitor
0,374	0,063	Cyclohexanone monooxygenase inhibitor
0,340	0,029	Photosensitizer
0,382	0,072	Acetylgalactosaminyl-O-glycosyl-glycoprotein beta-1,3-N-acetylglucosaminyltransferase inhibitor
0,350	0,041	Antiprotozoal (Amoeba)
0,372	0,063	Tpr proteinase (Porphyromonas gingivalis) inhibitor
0,406	0,098	Chloride peroxidase inhibitor
0,344	0,036	NF-E2-related factor 2 stimulant
0,410	0,103	5 Hydroxytryptamine uptake stimulant
0,322	0,015	Gamma-butyrobetaine dioxygenase inhibitor
0,399	0,093	Leukopoiesis stimulant
0,313	0,007	Antihypotensive
0,358	0,052	Anesthetic general
0,388	0,082	Hydrogen dehydrogenase inhibitor
0,370	0,065	Gamma-guanidinobutyraldehyde dehydrogenase inhibitor
0,335	0,030	Antineoplastic (colorectal cancer)
0,320	0,016	CYP1B substrate
0,336	0,032	DNA ligase (ATP) inhibitor
0,370	0,067	Alkenylglycerophosphoethanolamine hydrolase inhibitor
0,338	0,037	Linoleoyl-CoA desaturase inhibitor
0,311	0,011	Aromatic-hydroxylamine O-acetyltransferase inhibitor
0,303	0,004	Tyrosine 2,3-aminomutase inhibitor
0,376	0,076	Glucose oxidase inhibitor
0,351	0,052	Nicotinate dehydrogenase inhibitor
0,402	0,103	Glucan endo-1,3-beta-D-glucosidase inhibitor
0,332	0,033	Pediculicide
0,361	0,064	Malate oxidase inhibitor
0,310	0,013	Nitric oxide antagonist
0,358	0,062	Glucan 1,4-alpha-maltotriohydrolase inhibitor
0,337	0,041	Indanol dehydrogenase inhibitor
0,356	0,061	Cyanoalanine nitrilase inhibitor
0,302	0,007	Lipoxygenase inhibitor
0,415	0,120	Phthalate 4,5-dioxygenase inhibitor
0,306	0,012	ATPase inhibitor
0,305	0,011	Vanilloid agonist
0,396	0,103	Limulus clotting factor B inhibitor
0,313	0,020	Cholesterol synthesis inhibitor
0,326	0,033	Lysyl oxidase inhibitor
0,349	0,057	Enteropeptidase inhibitor
0,311	0,020	Amyloid beta precursor protein antagonist
0,296	0,005	Phosphomevalonate kinase inhibitor
0,386	0,095	Cyclic AMP agonist
0,343	0,053	Cardioprotectant
0,311	0,021	UGT1A8 substrate
0,315	0,026	UGT2B substrate
0,310	0,020	MO15-related protein kinase Pfmrk inhibitor
0,316	0,028	UGT2B7 substrate
0,345	0,057	CYP3A7 substrate
0,313	0,025	Vomilenine glucosyltransferase inhibitor
0,291	0,004	VCAM1 expression inhibitor
0,361	0,074	Mycothiol-S-conjugate amidase inhibitor
0,322	0,036	Glycerol 2-dehydrogenase (NADP+) inhibitor
0,359	0,073	L-glutamate oxidase inhibitor
0,288	0,003	Breast cancer-resistant protein inhibitor
0,357	0,072	Transcription factor stimulant
0,357	0,072	Transcription factor NF kappa B stimulant
0,395	0,110	Alopecia treatment
0,294	0,010	Thrombolytic
0,351	0,068	Antiinfective
0,290	0,007	Catechol 1,2-dioxygenase inhibitor
0,442	0,159	CDP-glycerol glycerophosphotransferase inhibitor
0,306	0,024	P-glycoprotein inhibitor
0,319	0,037	Sigma 1 receptor agonist
0,357	0,076	Gluconate 5-dehydrogenase inhibitor
0,312	0,031	Antineoplastic (colon cancer)
0,302	0,022	Cerebroside-sulfatase inhibitor
0,330	0,050	NADH kinase inhibitor
0,331	0,052	FMO3 substrate
0,349	0,070	Mucinaminylserine mucinaminidase inhibitor
0,356	0,078	Phenol O-methyltransferase inhibitor
0,320	0,042	Uroporphyrinogen-III synthase inhibitor
0,288	0,009	Nitric oxide scavenger
0,358	0,079	Membrane permeability enhancer
0,294	0,016	Benzoylformate decarboxylase inhibitor
0,363	0,085	RNA-directed RNA polymerase inhibitor
0,325	0,047	Salicylate 1-monooxygenase inhibitor
0,293	0,015	Antineoplastic (carcinoma)
0,331	0,054	N-methylhydantoinase (ATP-hydrolysing) inhibitor
0,352	0,075	Peptidoglycan glycosyltransferase inhibitor
0,336	0,060	3-Phytase inhibitor
0,285	0,009	Phenylacetaldehyde dehydrogenase inhibitor
0,331	0,055	Antineoplastic (multiple myeloma)
0,327	0,052	Long-chain-aldehyde dehydrogenase inhibitor
0,287	0,012	(S)-2-hydroxy-acid oxidase inhibitor
0,357	0,082	S-formylglutathione hydrolase inhibitor
0,281	0,006	LDLR expression enhancer
0,327	0,054	CYP2B substrate
0,316	0,045	RNA synthesis inhibitor
0,334	0,063	tRNA-pseudouridine synthase I inhibitor
0,305	0,033	Prunasin beta-glucosidase inhibitor
0,276	0,005	MAO B substrate
0,276	0,005	Imidazoleacetate 4-monooxygenase inhibitor
0,289	0,019	Insecticide
0,353	0,083	Manganese peroxidase inhibitor
0,274	0,004	3,4-Dihydroxyphenylacetate 2,3-dioxygenase inhibitor
0,324	0,054	Skeletal muscle relaxant
0,275	0,005	4-Hydroxybenzoate 3-monooxygenase inhibitor
0,342	0,072	Glyoxylate reductase inhibitor
0,334	0,065	Botulin neurotoxin A light chain inhibitor
0,320	0,051	Antineurogenic pain
0,320	0,052	Hydroxylamine reductase (NADH) inhibitor
0,314	0,046	Morphine 6-dehydrogenase inhibitor
0,289	0,021	Proteasome endopeptidase complex inhibitor
0,327	0,060	Opioid kappa 3 receptor antagonist
0,318	0,050	Aldehyde dehydrogenase (pyrroloquinoline-quinone) inhibitor
0,302	0,035	Lactose synthase inhibitor
0,329	0,062	Chitosanase inhibitor
0,353	0,086	Respiratory analeptic
0,296	0,029	2-Enoate reductase inhibitor
0,308	0,042	Oxidizing agent
0,322	0,056	Monodehydroascorbate reductase (NADH) inhibitor
0,322	0,056	Sulfite oxidase inhibitor
0,297	0,031	Hydroxylamine reductase inhibitor
0,330	0,065	Phosphopantothenoylcysteine decarboxylase inhibitor
0,296	0,031	Anti-Helicobacter pylori
0,303	0,038	UGT1A4 substrate
0,296	0,032	Malate dehydrogenase inhibitor
0,296	0,033	Apoptosis antagonist
0,303	0,040	Antiviral (Influenza A)
0,313	0,050	Corticosteroid side-chain-isomerase inhibitor
0,313	0,050	Taurocyamine kinase inhibitor
0,313	0,050	Opheline kinase inhibitor
0,266	0,004	Transthyretin amyloid fibril formation inhibitor
0,313	0,051	Fructan beta-fructosidase inhibitor
0,313	0,052	Antiparasitic
0,298	0,038	Antihelmintic
0,436	0,176	CYP2H substrate
0,349	0,089	Superoxide dismutase inhibitor
0,273	0,014	Thioredoxin reductase inhibitor
0,290	0,032	Antieczematic atopic
0,341	0,083	N-acetylneuraminate 7-O(or 9-O)-acetyltransferase inhibitor
0,304	0,046	CYP2C29 substrate
0,355	0,097	Dimethylargininase inhibitor
0,309	0,051	Succinate-semialdehyde dehydrogenase [NAD(P)+] inhibitor
0,381	0,123	27-Hydroxycholesterol 7alpha-monooxygenase inhibitor
0,289	0,031	Hemostatic
0,305	0,047	Quinoprotein glucose dehydrogenase inhibitor
0,341	0,085	Hydroxylamine oxidase inhibitor
0,279	0,023	Interleukin 10 agonist
0,317	0,063	CYP2A5 substrate
0,300	0,046	[acyl-carrier-protein] S-acetyltransferase inhibitor
0,275	0,022	Glucan 1,6-alpha-glucosidase inhibitor
0,423	0,170	Phosphatase inhibitor
0,328	0,076	Prostaglandin-A1 DELTA-isomerase inhibitor
0,255	0,003	Glutathione reductase inhibitor
0,265	0,013	Pim-1 kinase inhibitor
0,283	0,032	Lactaldehyde reductase inhibitor
0,315	0,063	Urethanase inhibitor
0,279	0,027	Dolichyl-phosphatase inhibitor
0,273	0,022	Phloroglucinol reductase inhibitor
0,271	0,020	Microtubule formation inhibitor
0,335	0,086	Exoribonuclease II inhibitor
0,362	0,113	Acylcarnitine hydrolase inhibitor
0,289	0,040	UGT2B28 substrate
0,351	0,102	CYP2D16 substrate
0,282	0,033	6-Pyruvoyltetrahydropterin synthase inhibitor
0,313	0,064	Peptide alpha-N-acetyltransferase inhibitor
0,314	0,066	Vasodilator
0,314	0,066	Mannose isomerase inhibitor
0,263	0,015	Antineoplastic (squamous cell carcinoma)
0,287	0,039	Retinoprotector
0,399	0,152	Nicotinic alpha4beta4 receptor agonist
0,269	0,023	2,5-Dihydroxypyridine 5,6-dioxygenase inhibitor
0,288	0,042	GABA C receptor agonist
0,329	0,084	Histidine kinase inhibitor
0,248	0,003	Chalcone isomerase inhibitor
0,297	0,053	Arylacetonitrilase inhibitor
0,265	0,021	Viral entry inhibitor
0,296	0,052	Glutathione dehydrogenase (ascorbate) inhibitor
0,393	0,150	Glycosylphosphatidylinositol phospholipase D inhibitor
0,267	0,024	Pectate lyase inhibitor
0,285	0,043	Glutaminase inhibitor
0,299	0,057	Inotropic
0,344	0,102	Chemosensitizer
0,259	0,019	Iduronate-2-sulfatase inhibitor
0,302	0,062	Dextranase inhibitor
0,242	0,003	DNA methyltransferase I inhibitor
0,317	0,078	Chenodeoxycholoyltaurine hydrolase inhibitor
0,303	0,064	Cyclomaltodextrinase inhibitor
0,388	0,149	CYP3A2 substrate
0,332	0,094	Thymidylate 5'-phosphatase inhibitor
0,354	0,116	Alkylacetylglycerophosphatase inhibitor
0,332	0,095	Polyamine-transporting ATPase inhibitor
0,321	0,085	CYP2B5 substrate
0,316	0,082	Prion diseases treatment
0,302	0,068	Arylmalonate decarboxylase inhibitor
0,259	0,025	Glycerol dehydrogenase (NADP+) inhibitor
0,300	0,067	Undecaprenyldiphospho-muramoylpentapeptide beta-N-acetylglucosaminyltransferase inhibitor
0,369	0,135	Phospholipid-translocating ATPase inhibitor
0,316	0,082	Myc inhibitor
0,329	0,096	Sphinganine kinase inhibitor
0,271	0,039	Vitamin-K-epoxide reductase (warfarin-insensitive) inhibitor
0,312	0,080	Methylenetetrahydrofolate reductase (NADPH) inhibitor
0,259	0,027	Acylphosphatase inhibitor
0,335	0,103	Lactase inhibitor
0,346	0,115	Lysine 2,3-aminomutase inhibitor
0,241	0,009	Hypoxia inducible factor 1 alpha inhibitor
0,354	0,123	Erythropoiesis stimulant
0,292	0,062	Glucan 1,4-alpha-maltotetraohydrolase inhibitor
0,277	0,047	Dihydroxy-acid dehydratase inhibitor
0,318	0,089	CYP3A4 inducer
0,261	0,032	Trans-2-enoyl-CoA reductase (NAD+) inhibitor
0,261	0,032	Pyruvate dehydrogenase (cytochrome) inhibitor
0,243	0,015	Homogentisate 1,2-dioxygenase inhibitor
0,236	0,008	Catechol 2,3-dioxygenase inhibitor
0,290	0,062	CYP2B10 substrate
0,261	0,033	Cyclooxygenase substrate
0,274	0,047	Antipruritic, non-allergic
0,243	0,016	Xanthine oxidase inhibitor
0,345	0,119	(R)-6-hydroxynicotine oxidase inhibitor
0,316	0,090	(R)-Pantolactone dehydrogenase (flavin) inhibitor
0,266	0,040	O-aminophenol oxidase inhibitor
0,231	0,005	Beta tubulin antagonist
0,251	0,026	Severe acute respiratory syndrome treatment
0,243	0,018	HCV NS3-helicase inhibitor
0,251	0,027	Mucolytic
0,272	0,048	Antitussive
0,283	0,059	Myosin ATPase inhibitor
0,254	0,031	Aryl hydrocarbon receptor agonist
0,327	0,104	Cl--transporting ATPase inhibitor
0,238	0,015	Procollagen-lysine 5-dioxygenase inhibitor
0,289	0,067	2-Hydroxymuconate-semialdehyde hydrolase inhibitor
0,252	0,030	Sickle-cell anemia treatment
0,282	0,060	Methane monooxygenase inhibitor
0,299	0,077	Glutamine-phenylpyruvate transaminase inhibitor
0,258	0,037	Glucan 1,4-beta-glucosidase inhibitor
0,226	0,005	Shikimate kinase inhibitor
0,288	0,068	Antineoplastic (pancreatic cancer)
0,343	0,123	Carboxypeptidase Taq inhibitor
0,252	0,032	CYP4F2 substrate
0,317	0,097	Formaldehyde transketolase inhibitor
0,334	0,115	CYP2A1 substrate
0,276	0,057	Cyclohexyl-isocyanide hydratase inhibitor
0,329	0,110	Ecdysone 20-monooxygenase inhibitor
0,238	0,020	Antirickettsial
0,326	0,108	Biotinidase inhibitor
0,308	0,091	Acetylesterase inhibitor
0,259	0,042	3-Hydroxy-4-oxoquinoline 2,4-dioxygenase inhibitor
0,276	0,060	Ethanolamine-phosphate cytidylyltransferase inhibitor
0,268	0,052	D-amino-acid dehydrogenase inhibitor
0,219	0,003	Tyrosine transaminase inhibitor
0,228	0,012	Corticosteroid antagonist
0,270	0,056	Sulfite reductase inhibitor
0,271	0,057	Xenobiotic-transporting ATPase inhibitor
0,217	0,003	Histone deacetylase SIRT2 stimulant
0,330	0,116	Pterin deaminase inhibitor
0,304	0,091	Methylamine-glutamate N-methyltransferase inhibitor
0,303	0,091	CYP3A inducer
0,242	0,029	3-Hydroxyphenylacetate 6-hydroxylase inhibitor
0,298	0,085	4-Hydroxyproline epimerase inhibitor
0,292	0,081	N-formylmethionyl-peptidase inhibitor
0,258	0,046	Nav1.5 sodium channel blocker
0,247	0,036	Leucine dehydrogenase inhibitor
0,236	0,025	SULT1E1 substrate
0,249	0,038	2-Oxoglutarate decarboxylase inhibitor
0,229	0,018	Adrenergic, ophthalmic
0,250	0,040	Hydroxysteroid dehydrogenase inhibitor
0,242	0,032	Aryl-alcohol dehydrogenase (NADP+) inhibitor
0,216	0,007	GABA transporter 3 inhibitor
0,266	0,056	L-threonine 3-dehydrogenase inhibitor
0,215	0,005	Trypanothione-disulfide reductase inhibitor
0,230	0,020	Diiodophenylpyruvate reductase inhibitor
0,210	0,001	Protein-arginine N-methyltransferase inhibitor
0,286	0,077	N-benzyloxycarbonylglycine hydrolase inhibitor
0,275	0,067	Arylesterase inhibitor
0,263	0,055	Antiperistaltic
0,293	0,086	Phosphatidylinositol diacylglycerol-lyase inhibitor
0,273	0,066	Gamma-glutamyltransferase inhibitor
0,213	0,007	UGT2B11 substrate
0,290	0,083	Neuropeptide Y2 antagonist
0,267	0,061	Thiamine-triphosphatase inhibitor
0,277	0,071	Glycolate dehydrogenase inhibitor
0,280	0,074	CYP2B11 substrate
0,216	0,010	Phosphogluconate dehydrogenase (decarboxylating) inhibitor
0,234	0,028	2-Nitropropane dioxygenase inhibitor
0,386	0,180	Pseudolysin inhibitor
0,318	0,112	CYP3A5 substrate
0,267	0,063	Spasmolytic, Papaverin-like
0,267	0,062	Bisphosphoglycerate phosphatase inhibitor
0,242	0,038	(S)-3-hydroxyacid ester dehydrogenase inhibitor
0,273	0,070	Thiol oxidase inhibitor
0,248	0,045	Tauropine dehydrogenase inhibitor
0,253	0,050	Glycine dehydrogenase (decarboxylating) inhibitor
0,207	0,004	Orcinol 2-monooxygenase inhibitor
0,234	0,031	CYP1B1 substrate
0,263	0,061	Sorbitol-6-phosphate 2-dehydrogenase inhibitor
0,272	0,070	Transketolase inhibitor
0,232	0,031	Deoxyribonuclease I inhibitor
0,204	0,003	Chorismate mutase inhibitor
0,210	0,008	Monoamine oxidase substrate
0,249	0,048	Acyl-CoA oxidase inhibitor
0,223	0,022	Calcium antagonist
0,210	0,010	Beta amyloid protein antagonist
0,296	0,096	Antiallergic
0,272	0,071	Antibacterial
0,240	0,040	Uric acid excretion stimulant
0,210	0,012	HIV-1 integrase (Overall Integration) inhibitor
0,229	0,031	Phenylalanine decarboxylase inhibitor
0,321	0,123	Kinase inhibitor
0,214	0,017	SULT1A1 substrate
0,266	0,069	S-alkylcysteine lyase inhibitor
0,268	0,070	Muscle relaxant
0,246	0,048	Polygalacturonase inhibitor
0,264	0,067	Gluconolactonase inhibitor
0,287	0,090	Naphthalene 1,2-dioxygenase inhibitor
0,287	0,090	Ferredoxin-NAD+ reductase inhibitor
0,258	0,061	Benzaldehyde dehydrogenase (NADP+) inhibitor
0,231	0,034	Uterine stimulant
0,285	0,088	Antimetastatic
0,227	0,031	Antineoplastic (ovarian cancer)
0,200	0,004	Estradiol 17 beta dehydrogenase 3 inhibitor
0,276	0,081	Antiprotozoal (Coccidial)
0,245	0,050	Mannitol-1-phosphatase inhibitor
0,265	0,070	Thiamine pyridinylase inhibitor
0,209	0,014	SULT1A3 substrate
0,253	0,059	Aspergillopepsin II inhibitor
0,233	0,039	Neurotrophic factor enhancer
0,348	0,154	Nicotinic alpha2beta2 receptor antagonist
0,205	0,011	Adenylate cyclase stimulant
0,262	0,068	Adrenaline release stimulant
0,293	0,099	Hypolipemic
0,246	0,052	Antineoplastic (lung cancer)
0,261	0,068	5 Hydroxytryptamine 2B agonist
0,288	0,095	Dolichyl-diphosphooligosaccharide-protein glycotransferase inhibitor
0,235	0,042	Antihelmintic (Fasciola)
0,288	0,096	Antisecretoric
0,235	0,042	D-xylulose reductase inhibitor
0,231	0,039	Lymphocytopoiesis inhibitor
0,223	0,031	Retinyl-palmitate esterase inhibitor
0,273	0,081	Cytochrome-b5 reductase inhibitor
0,215	0,023	Alcohol dehydrogenase substrate
0,227	0,036	Anthranilate 3-monooxygenase (deaminating) inhibitor
0,287	0,097	Aspergillopepsin I inhibitor
0,223	0,033	Alkene monooxygenase inhibitor
0,246	0,056	Protein-Npi-phosphohistidine-sugar phosphotransferase inhibitor
0,214	0,025	Cyclooxygenase 1 inhibitor
0,231	0,042	Antimitotic
0,243	0,054	N-Acyl-D-aspartate deacylase inhibitor
0,223	0,034	3-Oxoadipate enol-lactonase inhibitor
0,275	0,086	Lysostaphin inhibitor
0,244	0,055	Crotonoyl-[acyl-carrier-protein] hydratase inhibitor
0,211	0,023	UGT2B1 substrate
0,248	0,061	N-hydroxy-2-acetamidofluorene reductase inhibitor
0,251	0,064	Antiprotozoal (Trichomonas)
0,230	0,044	Maltose-transporting ATPase inhibitor
0,205	0,019	4,5-Dihydroxyphthalate decarboxylase inhibitor
0,223	0,037	Tryptophan dimethylallyltransferase inhibitor
0,223	0,037	UGT2B9 substrate
0,281	0,096	Adenomatous polyposis treatment
0,220	0,034	BRAF expression inhibitor
0,217	0,031	Antineoplastic (renal cancer)
0,204	0,019	Phenylalanine dehydrogenase inhibitor
0,299	0,114	Lipoprotein lipase inhibitor
0,218	0,034	Hippurate hydrolase inhibitor
0,221	0,036	Glycerol-1-phosphatase inhibitor
0,276	0,092	ADP-thymidine kinase inhibitor
0,290	0,107	Antithrombotic
0,232	0,049	L-glucuronate reductase inhibitor
0,208	0,027	Geranylgeranyl-diphosphate geranylgeranyltransferase inhibitor
0,277	0,097	Spasmolytic
0,197	0,017	2-Pyrocatechuate decarboxylase inhibitor
0,222	0,042	CYP2B1 substrate
0,225	0,046	Penicillin amidase inhibitor
0,235	0,056	CYP1A2 inducer
0,239	0,061	CYP2A3 substrate
0,265	0,087	Prostaglandin-E2 9-reductase inhibitor
0,202	0,024	Acetyl-CoA C-acyltransferase inhibitor
0,228	0,050	Styrene-oxide isomerase inhibitor
0,186	0,008	5-Lipoxygenase inhibitor
0,194	0,017	CYP26A substrate
0,291	0,114	Analeptic
0,213	0,036	5 Hydroxytryptamine 7 agonist
0,244	0,068	Non-steroidal antiinflammatory agent
0,222	0,046	Farnesyltranstransferase inhibitor
0,179	0,004	Bacterial efflux pump inhibitor
0,217	0,041	Trans-pentaprenyltranstransferase inhibitor
0,368	0,193	Kidney function stimulant
0,219	0,044	Gout treatment
0,220	0,045	Antiprotozoal (Toxoplasma)
0,218	0,046	NAD+ synthase (glutamine-hydrolysing) inhibitor
0,198	0,026	Histidine decarboxylase inhibitor
0,259	0,087	ATP phosphoribosyltransferase inhibitor
0,313	0,142	CYP3A4 substrate
0,175	0,004	Dynamin GTPase inhibitor
0,197	0,026	NADPH oxidase inhibitor
0,255	0,084	Raynaud's phenomenon treatment
0,188	0,018	Astringent
0,265	0,096	D-lactaldehyde dehydrogenase inhibitor
0,180	0,011	Macrophage migration inhibitory factor inhibitor
0,244	0,076	Gestagen antagonist
0,207	0,039	Sphingosine 1-phosphate receptor antagonist
0,253	0,085	CYP2C9 inhibitor
0,221	0,053	4-Hydroxyglutamate transaminase inhibitor
0,233	0,065	Antifibrinolytic
0,219	0,052	3-Hydroxybenzoate 4-monooxygenase inhibitor
0,233	0,066	Cutinase inhibitor
0,257	0,090	Transcription factor STAT3 inhibitor
0,202	0,035	CYP4B substrate
0,215	0,049	Antihematotoxic
0,268	0,102	Peptide-N4-(N-acetyl-beta-glucosaminyl)asparagine amidase inhibitor
0,209	0,044	Arachidonic acid antagonist
0,213	0,048	Lombricine kinase inhibitor
0,225	0,059	Antineoplastic (liver cancer)
0,209	0,044	Laminaribiose phosphorylase inhibitor
0,178	0,013	Antitreponemal
0,202	0,038	Testosterone 17beta-dehydrogenase inhibitor
0,217	0,054	Diabetic nephropathy treatment
0,186	0,023	Phenylalanine 4-hydroxylase inhibitor
0,217	0,053	2,4-Dichlorophenol 6-monooxygenase inhibitor
0,241	0,078	Cell wall biosynthesis inhibitor
0,211	0,050	Antineoplastic (glioblastoma multiforme)
0,278	0,116	CYP7 inhibitor
0,216	0,055	Sedoheptulose-bisphosphatase inhibitor
0,180	0,019	Glutamate decarboxylase inhibitor
0,168	0,007	12-Lipoxygenase inhibitor
0,224	0,064	Magnesium-protoporphyrin IX monomethyl ester (oxidative) cyclase inhibitor
0,255	0,095	Opioid dependency treatment
0,253	0,093	Pullulanase inhibitor
0,269	0,109	Phosphoinositide 5-phosphatase inhibitor
0,318	0,158	Apyrase inhibitor
0,267	0,107	Adenylyl-sulfate reductase inhibitor
0,178	0,018	Aldehyde dehydrogenase substrate
0,195	0,037	Isoquinoline 1-oxidoreductase inhibitor
0,228	0,070	Shikimate O-hydroxycinnamoyltransferase inhibitor
0,225	0,068	3-Methylbutanal reductase inhibitor
0,223	0,066	Phosphatidylglycerophosphatase inhibitor
0,177	0,021	2-Dehydropantolactone reductase (A-specific) inhibitor
0,229	0,072	Sclerosant
0,270	0,113	Pro-opiomelanocortin converting enzyme inhibitor
0,211	0,054	Ferredoxin-nitrite reductase inhibitor
0,297	0,140	Fragilysin inhibitor
0,283	0,127	Sulfite dehydrogenase inhibitor
0,161	0,006	Inducible nitric-oxide synthase inhibitor
0,182	0,026	Bronchodilator
0,235	0,080	Vascular (periferal) disease treatment
0,248	0,093	Aspergillus nuclease S1 inhibitor
0,186	0,032	CYP4B1 substrate
0,164	0,009	Protein kinase C stimulant
0,281	0,127	Histidine N-acetyltransferase inhibitor
0,235	0,081	Peptidyltransferase inhibitor
0,296	0,142	CYP3A1 substrate
0,163	0,009	4-Hydroxybenzoate decarboxylase inhibitor
0,189	0,035	Antiviral (HIV)
0,239	0,085	Poly(beta-D-mannuronate) lyase inhibitor
0,177	0,024	Biphenyl-2,3-diol 1,2-dioxygenase inhibitor
0,191	0,038	HIV-2 reverse transcriptase inhibitor
0,288	0,135	Simian immunodeficiency virus proteinase inhibitor
0,214	0,062	Guanosine-3',5'-bis(diphosphate) 3'-diphosphatase inhibitor
0,235	0,083	Aspartate-ammonia ligase inhibitor
0,215	0,063	D-alanine 2-hydroxymethyltransferase inhibitor
0,241	0,090	3C-like protease (Human coronavirus) inhibitor
0,164	0,013	NOS3 expression enhancer
0,279	0,128	Membrane integrity antagonist
0,160	0,009	Squalene epoxidase inhibitor
0,233	0,082	Aryl-acylamidase inhibitor
0,261	0,110	Fucosterol-epoxide lyase inhibitor
0,223	0,073	Oryzin inhibitor
0,203	0,052	N6-methyl-lysine oxidase inhibitor
0,264	0,114	Alcohol dehydrogenase (acceptor) inhibitor
0,181	0,030	Sphingosine 1-phosphate receptor 4 antagonist
0,205	0,054	GABA B receptor agonist
0,182	0,033	Riboflavin phosphotransferase inhibitor
0,246	0,096	Cytostatic
0,157	0,007	CYP26 inhibitor
0,200	0,051	Phenol 2-monooxygenase inhibitor
0,163	0,014	Beta-N-acetylhexosaminidase inhibitor
0,176	0,028	4-Alpha-glucanotransferase inhibitor
0,234	0,086	Vascular dementia treatment
0,219	0,071	2-Hydroxy-3-oxoadipate synthase inhibitor
0,217	0,069	Glutarate-semialdehyde dehydrogenase inhibitor
0,161	0,015	3-Deoxy-7-phosphoheptulonate synthase inhibitor
0,182	0,036	Protein-glucosylgalactosylhydroxylysine glucosidase inhibitor
0,202	0,056	Alpha-amylase inhibitor
0,221	0,076	CYP2A11 substrate
0,264	0,120	(S)-6-hydroxynicotine oxidase inhibitor
0,199	0,055	Aryldialkylphosphatase inhibitor
0,205	0,061	Tropinesterase inhibitor
0,233	0,089	Cholestanetriol 26-monooxygenase inhibitor
0,201	0,057	Antiprotozoal (Plasmodium)
0,250	0,106	Venom exonuclease inhibitor
0,148	0,004	Estrogen-related receptor alpha antagonist
0,174	0,031	Succinic dehydrogenase inhibitor
0,183	0,041	Pantoate 4-dehydrogenase inhibitor
0,199	0,058	Glycine C-acetyltransferase inhibitor
0,232	0,092	Trimethylamine dehydrogenase inhibitor
0,183	0,043	Iodide peroxidase inhibitor
0,159	0,018	Capillary fragility treatment
0,212	0,072	Ubiquitin thiolesterase inhibitor
0,196	0,057	Antineoplastic (lymphoma)
0,176	0,036	Cysteine-S-conjugate beta-lyase inhibitor
0,178	0,039	Cyclooxygenase inhibitor
0,207	0,068	D-threo-aldose 1-dehydrogenase inhibitor
0,219	0,081	Antiviral
0,218	0,080	2,3,4,5-Tetrahydropyridine-2,6-dicarboxylate N-succinyltransferase inhibitor
0,153	0,015	Retinoic acid beta receptor agonist
0,240	0,102	4-Hydroxyphenylacetate 3-monooxygenase inhibitor
0,141	0,004	Protocatechuate 4,5-dioxygenase inhibitor
0,214	0,077	Levanase inhibitor
0,231	0,095	Undecaprenyl-phosphate mannosyltransferase inhibitor
0,186	0,050	Glutamin-(asparagin-)ase inhibitor
0,138	0,003	Aldehyde dehydrogenase 3 substrate
0,197	0,062	Alkylglycerone-phosphate synthase inhibitor
0,245	0,110	Methylumbelliferyl-acetate deacetylase inhibitor
0,182	0,048	Cytochrome-b5 reductase substrate
0,165	0,030	3-Hydroxyacyl-CoA dehydrogenase inhibitor
0,144	0,009	15-Lipoxygenase inhibitor
0,201	0,067	Polyneuridine-aldehyde esterase inhibitor
0,144	0,009	Sphingosine kinase inhibitor
0,241	0,107	Choline-phosphate cytidylyltransferase inhibitor
0,198	0,064	Retinol dehydrogenase inhibitor
0,155	0,022	CYP4A1 substrate
0,138	0,005	Catechol O methyltransferase inhibitor
0,215	0,082	Histidinol dehydrogenase inhibitor
0,197	0,064	Anthranilate-CoA ligase inhibitor
0,205	0,073	Alkylglycerophosphoethanolamine phosphodiesterase inhibitor
0,184	0,052	Aldehyde dehydrogenase inhibitor
0,158	0,027	Demethylsterigmatocystin 6-O-methyltransferase inhibitor
0,208	0,077	Alpha-N-acetylglucosaminidase inhibitor
0,196	0,065	N-acetyl-gamma-glutamyl-phosphate reductase inhibitor
0,232	0,101	Hyaluronic acid agonist
0,159	0,028	6-Methylsalicylate decarboxylase inhibitor
0,149	0,018	6,7-Dihydropteridine reductase inhibitor
0,224	0,094	Phosphatidylcholine-sterol O-acyltransferase inhibitor
0,200	0,069	P-glycoprotein 1 inhibitor
0,174	0,044	Pyruvate dehydrogenase inhibitor
0,179	0,049	Endo-1,3(4)-beta-glucanase inhibitor
0,234	0,103	Antiviral (CMV)
0,155	0,025	Succinate dehydrogenase inhibitor
0,191	0,061	Phenylacetate-CoA ligase inhibitor
0,270	0,140	Endopeptidase So inhibitor
0,194	0,065	3-Hydroxybutyryl-CoA dehydrogenase inhibitor
0,194	0,065	2,4-Diaminopentanoate dehydrogenase inhibitor
0,194	0,065	Lysine 6-dehydrogenase inhibitor
0,168	0,039	Glutamate-1-semialdehyde 2,1-aminomutase inhibitor
0,181	0,052	CYP2B18 substrate
0,284	0,156	CYP3A substrate
0,189	0,061	Alpha-glucuronidase inhibitor
0,180	0,052	Protein-tyrosine sulfotransferase inhibitor
0,211	0,083	Histidinol-phosphatase inhibitor
0,188	0,060	Antineoplastic (bladder cancer)
0,226	0,099	Endopeptidase La inhibitor
0,154	0,026	2-Nitrophenol 2-monooxygenase inhibitor
0,174	0,048	Cellulase inhibitor
0,153	0,027	Amyloid beta aggregation inhibitor
0,206	0,081	Antidiarrheal
0,185	0,060	tRNA nucleotidyltransferase inhibitor
0,247	0,123	Creatininase inhibitor
0,170	0,046	L-iduronidase inhibitor
0,171	0,048	Aminocarboxymuconate-semialdehyde decarboxylase inhibitor
0,195	0,072	Ribonucleoside triphosphate reductase inhibitor
0,193	0,070	Gastrointestinal motility stimulant
0,193	0,070	6-Carboxyhexanoate-CoA ligase inhibitor
0,193	0,070	Biotin-CoA ligase inhibitor
0,193	0,070	Homoaconitate hydratase inhibitor
0,193	0,070	Triacetate-lactonase inhibitor
0,142	0,019	Telomerase inhibitor
0,127	0,005	Histone deacetylase stimulant
0,127	0,005	Histone deacetylase SIRT1 stimulant
0,184	0,062	Laccase inhibitor
0,164	0,043	2-Oxoisovalerate dehydrogenase (acylating) inhibitor
0,177	0,056	Oxalate oxidase inhibitor
0,208	0,087	Dimethylmaleate hydratase inhibitor
0,166	0,045	Beta-cyclopiazonate dehydrogenase inhibitor
0,272	0,152	Antiarthritic
0,175	0,055	3-Aminobutyryl-CoA ammonia-lyase inhibitor
0,175	0,056	Tyrosine kinase stimulant
0,194	0,075	Septic shock treatment
0,199	0,080	Interleukin 6 antagonist
0,131	0,013	Granulocyte macrophage colony stimulating factor agonist
0,264	0,145	Cell adhesion molecule inhibitor
0,200	0,082	Horrilysin inhibitor
0,189	0,071	Rhamnulose-1-phosphate aldolase inhibitor
0,136	0,019	Beta 1 adrenoreceptor agonist
0,148	0,031	Pim kinase inhibitor
0,152	0,035	L-ascorbate peroxidase inhibitor
0,206	0,089	Alcohol dehydrogenase [NAD(P)+] inhibitor
0,158	0,042	Interleukin 4 antagonist
0,181	0,065	Tetrahydroxynaphthalene reductase inhibitor
0,224	0,108	2-Haloacid dehalogenase inhibitor
0,186	0,070	Guanidinoacetase inhibitor
0,133	0,018	NAD(P)H dehydrogenase (quinone) inhibitor
0,187	0,072	Antineoplastic (sarcoma)
0,161	0,046	Sulfate adenylyltransferase (ADP) inhibitor
0,151	0,036	MAO inhibitor
0,168	0,053	N-acetylneuraminate synthase inhibitor
0,189	0,075	(S)-3-amino-2-methylpropionate transaminase inhibitor
0,167	0,054	Psychosexual dysfunction treatment
0,157	0,043	Carboxylesterase inhibitor
0,206	0,092	Thiopurine S-methyltransferase inhibitor
0,148	0,035	Keratoses actinic (solar) treatment
0,192	0,079	N-(long-chain-acyl)ethanolamine deacylase inhibitor
0,180	0,067	Licheninase inhibitor
0,196	0,084	Skin irritation, inactive
0,216	0,104	Antineoplastic (bone cancer)
0,180	0,068	Isopenicillin-N synthase inhibitor
0,190	0,079	Phosphoenolpyruvate mutase inhibitor
0,155	0,044	ErbB-1 antagonist
0,223	0,111	CYP2C10 substrate
0,181	0,070	Creatinine deaminase inhibitor
0,310	0,199	Heat shock protein 27 antagonist
0,223	0,112	Calcium channel activator
0,181	0,070	Acaricide
0,147	0,036	Antineoplastic (uterine cancer)
0,156	0,046	D-lactate dehydrogenase inhibitor
0,186	0,075	Urate-ribonucleotide phosphorylase inhibitor
0,214	0,104	Antineoplastic (brain cancer)
0,142	0,032	Cystathionine beta-synthase inhibitor
0,150	0,040	Beta lactamase inhibitor
0,236	0,126	Cystic fibrosis treatment
0,168	0,058	Glutamate (mGluR5) agonist
0,146	0,037	Pantothenase inhibitor
0,279	0,171	Fibrolase inhibitor
0,178	0,069	Carnosine synthase inhibitor
0,151	0,043	Histone deacetylase class III inhibitor
0,222	0,114	Flavin-containing monooxygenase substrate
0,161	0,053	Quercetin 2,3-dioxygenase inhibitor
0,153	0,046	Deoxyribose-phosphate aldolase inhibitor
0,166	0,059	Acetylenecarboxylate hydratase inhibitor
0,190	0,084	Antiuremic
0,207	0,101	Prolyl aminopeptidase inhibitor
0,167	0,061	3-Carboxyethylcatechol 2,3-dioxygenase inhibitor
0,194	0,088	Xylan endo-1,3-beta-xylosidase inhibitor
0,122	0,017	CYP26 substrate
0,174	0,069	Stromelysin 2 inhibitor
0,113	0,008	Stipitatonate decarboxylase inhibitor
0,119	0,014	Quinate 5-dehydrogenase inhibitor
0,218	0,113	Adenosine regulator
0,162	0,057	Trans-1,2-dihydrobenzene-1,2-diol dehydrogenase inhibitor
0,134	0,029	Iron antagonist
0,200	0,096	Nucleoside oxidase (H2O2-forming) inhibitor
0,116	0,012	Interleukin 1a antagonist
0,158	0,054	Ferredoxin-NADP+ reductase inhibitor
0,233	0,129	MAP kinase kinase 4 inhibitor
0,116	0,013	UGT2B20 substrate
0,185	0,083	Rhizopuspepsin inhibitor
0,145	0,043	Arylformamidase inhibitor
0,132	0,030	Leukotriene agonist
0,151	0,050	Antihemorrhagic
0,153	0,052	Antineoplastic (gastric cancer)
0,191	0,089	Ornithine cyclodeaminase inhibitor
0,151	0,050	Heat shock protein agonist
0,223	0,122	Monoamine uptake inhibitor
0,134	0,034	Photinus-luciferin 4-monooxygenase (ATP-hydrolysing) inhibitor
0,150	0,049	Sepiapterin reductase inhibitor
0,127	0,027	Phosphatidylglycerol-membrane-oligosaccharide glycerophosphotransferase inhibitor
0,203	0,102	Antiprotozoal
0,199	0,099	Meprin B inhibitor
0,259	0,159	Cancer associated disorders treatment
0,148	0,049	Agmatinase inhibitor
0,144	0,045	Glycine receptor agonist
0,179	0,081	Anthrax lethal factor inhibitor
0,134	0,036	Glycerol dehydratase inhibitor
0,148	0,049	Pyruvate dehydrogenase (lipoamide) inhibitor
0,156	0,058	Chitin synthase inhibitor
0,160	0,062	Alcohol dehydrogenase (NADP+) inhibitor
0,107	0,009	Tannase inhibitor
0,162	0,064	Methylaspartate ammonia-lyase inhibitor
0,126	0,028	Tagaturonate reductase inhibitor
0,126	0,028	Fructuronate reductase inhibitor
0,123	0,025	Succinate-semialdehyde dehydrogenase inhibitor
0,162	0,065	Magnesium-protoporphyrin IX methyltransferase inhibitor
0,150	0,052	Acetolactate decarboxylase inhibitor
0,143	0,045	Neurotrophic factor
0,202	0,105	Dactylysin inhibitor
0,137	0,040	Secretase stimulant
0,137	0,040	Secretase alpha stimulant
0,193	0,097	Bothrolysin inhibitor
0,179	0,083	Camphor 1,2-monooxygenase inhibitor
0,112	0,016	Hydroxyquinol 1,2-dioxygenase inhibitor
0,161	0,065	Methyltransferase substrate
0,125	0,030	Transglutaminase 2 inhibitor
0,150	0,055	Allophanate hydrolase inhibitor
0,147	0,052	Interferon antagonist
0,130	0,036	Colony stimulating factor agonist
0,170	0,075	4-Hydroxybenzoate nonaprenyltransferase inhibitor
0,138	0,043	Phosphoglycerate mutase inhibitor
0,157	0,062	HMG CoA synthase inhibitor
0,141	0,046	MDM2 inhibitor
0,147	0,053	Acyl-lysine deacylase inhibitor
0,217	0,122	Gingipain K inhibitor
0,144	0,050	Interferon gamma antagonist
0,165	0,071	3'-Nucleotidase inhibitor
0,178	0,085	CYP4A2 substrate
0,131	0,037	CYP2B4 substrate
0,146	0,052	Radical formation agonist
0,143	0,049	D-cysteine desulfhydrase inhibitor
0,136	0,042	D-arabinonolactone oxidase inhibitor
0,130	0,037	Bcl2 antagonist
0,110	0,017	Heat shock protein 70 antagonist
0,191	0,098	Antiviral (Hepatitis B)
0,097	0,004	Urate transporter 1 inhibitor
0,134	0,041	CYP1A3 substrate
0,155	0,063	Aldehyde oxidase substrate
0,166	0,073	Allyl-alcohol dehydrogenase inhibitor
0,146	0,054	Glucan endo-1,3-alpha-glucosidase inhibitor
0,248	0,156	Mitochondrial processing peptidase inhibitor
0,146	0,055	Prepilin peptidase inhibitor
0,146	0,055	Haloacetate dehalogenase inhibitor
0,155	0,064	Aldehyde ferredoxin oxidoreductase inhibitor
0,188	0,097	N-acetyllactosamine synthase inhibitor
0,171	0,080	Inorganic diphosphatase inhibitor
0,144	0,053	Prolactin inhibitor
0,215	0,125	Amyotrophic lateral sclerosis treatment
0,109	0,019	Glutathione S-transferase inhibitor
0,158	0,068	Peptidylamidoglycolate lyase inhibitor
0,121	0,032	Cytokine release inhibitor
0,106	0,017	DNA methylase inhibitor
0,111	0,022	3-Dehydroquinate synthase inhibitor
0,135	0,045	Guanidinodeoxy-scyllo-inositol-4-phosphatase inhibitor
0,147	0,058	Allantoinase inhibitor
0,206	0,117	DNA-3-methyladenine glycosylase I inhibitor
0,141	0,052	Mannose-6-phosphate isomerase inhibitor
0,138	0,049	Pyridoxine 5-dehydrogenase inhibitor
0,223	0,134	DNA-(apurinic or apyrimidinic site) lyase inhibitor
0,098	0,010	4-Hydroxyphenylacetate 1-monooxygenase inhibitor
0,146	0,057	Dolichyl-phosphate beta-D-mannosyltransferase inhibitor
0,169	0,081	Catalase stimulant
0,092	0,005	Methyltransferase inhibitor
0,127	0,040	Aconitate decarboxylase inhibitor
0,264	0,177	5 Hydroxytryptamine release inhibitor
0,230	0,143	Pyroglutamyl-peptidase II inhibitor
0,132	0,046	Aspartate transaminase inhibitor
0,138	0,052	D-2-hydroxy-acid dehydrogenase inhibitor
0,164	0,078	N-acetylneuraminate 4-O-acetyltransferase inhibitor
0,138	0,052	Poly(ADP-ribose) glycohydrolase inhibitor
0,223	0,138	Isopenicillin-N epimerase inhibitor
0,167	0,082	ADP-ribosylarginine hydrolase inhibitor
0,136	0,052	Estrone sulfotransferase inhibitor
0,176	0,092	Indoleacetaldoxime dehydratase inhibitor
0,137	0,053	Carboxymethylenebutenolidase inhibitor
0,091	0,006	Vanilloid 4 antagonist
0,238	0,154	Antineoplastic (solid tumors)
0,220	0,136	Glutamate-tRNA ligase inhibitor
0,187	0,103	Pappalysin-1 inhibitor
0,120	0,036	Glyceraldehyde-3-phosphate dehydrogenase (NADP+) inhibitor
0,126	0,043	Sorbose dehydrogenase inhibitor
0,175	0,091	Rhodotorulapepsin inhibitor
0,166	0,082	Antineoplastic (thyroid cancer)
0,125	0,042	Histone deacetylase SIRT2 inhibitor
0,104	0,021	Leukotriene antagonist
0,172	0,089	Nitrate reductase inhibitor
0,099	0,016	Fatty acid synthase inhibitor
0,165	0,082	CDP-4-dehydro-6-deoxyglucose reductase inhibitor
0,161	0,079	Lactate 2-monooxygenase inhibitor
0,128	0,046	Leucine transaminase inhibitor
0,147	0,065	Mannan endo-1,6-alpha-mannosidase inhibitor
0,105	0,023	3-Oxoacyl-[acyl-carrier-protein] synthase inhibitor
0,086	0,005	Aldehyde dehydrogenase 1 substrate
0,108	0,028	Epoxide hydrolase substrate
0,152	0,072	Glucosyl transferase inhibitor
0,169	0,088	Myeloblastin inhibitor
0,106	0,026	Alpha glucosidase inhibitor
0,115	0,034	4-Hydroxybenzoate-CoA ligase inhibitor
0,184	0,104	Opine dehydrogenase inhibitor
0,099	0,019	4-Hydroxybenzoate 1-hydroxylase inhibitor
0,142	0,063	3-Isopropylmalate dehydratase inhibitor
0,179	0,100	Cyclopropane-fatty-acyl-phospholipid synthase inhibitor
0,166	0,087	Atrolysin A inhibitor
0,114	0,034	CYP4F substrate
0,144	0,065	CDP-diacylglycerol-inositol 3-phosphatidyltransferase inhibitor
0,125	0,047	DNA-3-methyladenine glycosylase II inhibitor
0,200	0,121	Glutaminyl-peptide cyclotransferase inhibitor
0,150	0,071	Histone deacetylase SIRT1 inhibitor
0,136	0,057	Galacturan 1,4-alpha-galacturonidase inhibitor
0,235	0,157	Serum-glucocorticoid regulated kinase 1 inhibitor
0,131	0,053	Cytidine deaminase inhibitor
0,098	0,020	Glycine transporter 2 inhibitor
0,152	0,074	Inulinase inhibitor
0,179	0,102	Carboxypeptidase D inhibitor
0,088	0,011	3-Phosphoshikimate 1-carboxyvinyltransferase inhibitor
0,130	0,053	Coagulant
0,167	0,090	Complement inhibitor
0,153	0,076	Pyruvate carboxylase inhibitor
0,090	0,013	Leukotriene B4 antagonist
0,130	0,054	(R)-limonene 6-monooxygenase inhibitor
0,131	0,055	Xylose isomerase inhibitor
0,162	0,086	Antineoplastic (melanoma)
0,234	0,158	Antiviral (Adenovirus)
0,103	0,027	Cyanate hydratase inhibitor
0,122	0,046	Heat shock protein 70 agonist
0,183	0,108	Pseudouridylate synthase inhibitor
0,154	0,078	Pyridoxine 4-oxidase inhibitor
0,297	0,222	Diabetic neuropathy treatment
0,160	0,085	Bisphosphoglycerate mutase inhibitor
0,096	0,021	Hydroperoxide dehydratase inhibitor
0,124	0,050	Antispirochetal
0,105	0,030	Ornithine decarboxylase inhibitor
0,112	0,037	2-Dehydro-3-deoxy-L-arabinonate dehydratase inhibitor
0,172	0,097	Fibromyalgia syndrome treatment
0,099	0,024	Pyridoxamine-phosphate oxidase inhibitor
0,159	0,085	Glyoxylate reductase (NADP+) inhibitor
0,242	0,168	DNA polymerase I inhibitor
0,089	0,015	Dihydroxyacetanilide epoxidase inhibitor
0,089	0,015	Dihydroxyacetanilide dehydrogenase inhibitor
0,147	0,074	Glutamate synthase (ferredoxin) inhibitor
0,112	0,038	3-Deoxy-8-phosphooctulonate synthase inhibitor
0,114	0,040	2-Hydroxy-3-oxopropionate reductase inhibitor
0,141	0,067	3-Ketovalidoxylamine C-N-lyase inhibitor
0,093	0,020	3-Methyl-2-oxobutanoate dehydrogenase (lipoamide) inhibitor
0,147	0,074	Guanylate cyclase 1 stimulant
0,095	0,022	MAO B inhibitor
0,118	0,045	Homocysteine desulfhydrase inhibitor
0,117	0,045	MAO A substrate
0,119	0,047	Malonate-semialdehyde dehydrogenase inhibitor
0,157	0,085	Sterol 3-beta-glucosyltransferase inhibitor
0,182	0,110	Metabolic disease treatment
0,145	0,073	UGT2B18 substrate
0,135	0,064	Creatine kinase inhibitor
0,112	0,040	Ca2+-transporting ATPase inhibitor
0,152	0,080	Undecaprenyl-diphosphatase inhibitor
0,206	0,135	Limulus clotting factor C inhibitor
0,145	0,073	Dimethylallyltranstransferase inhibitor
0,159	0,087	Antimycoplasmal
0,181	0,110	Methanol dehydrogenase inhibitor
0,159	0,088	Aureolysin inhibitor
0,123	0,052	Asparaginase inhibitor
0,128	0,057	Cysteine desulfurase inhibitor
0,085	0,014	Leukotriene C antagonist
0,115	0,045	Valine dehydrogenase (NADP+) inhibitor
0,179	0,108	Serine protease unspecified inhibitor
0,145	0,075	Mcl-1 antagonist
0,128	0,058	Fructose-2,6-bisphosphate 2-phosphatase inhibitor
0,090	0,020	SULT1A2 substrate
0,153	0,083	Acetate kinase inhibitor
0,111	0,042	Glutathione-disulfide reductase inhibitor
0,237	0,167	Loop diuretic
0,246	0,177	Fibrinogen receptor antagonist
0,156	0,086	Contraceptive female
0,082	0,013	Heme oxygenase stimulant
0,111	0,042	Xanthine dehydrogenase inhibitor
0,131	0,062	Alpha-pinene-oxide decyclase inhibitor
0,299	0,230	Acute neurologic disorders treatment
0,172	0,104	Prostaglandin E1 antagonist
0,122	0,053	Acetoin dehydrogenase inhibitor
0,152	0,084	CYP2A10 substrate
0,132	0,063	2,2-Dialkylglycine decarboxylase (pyruvate) inhibitor
0,126	0,058	D-lactate dehydrogenase (cytochrome) inhibitor
0,216	0,149	Aldosterone antagonist
0,107	0,040	Monocarboxylic acid transporter inhibitor
0,107	0,040	Monocarboxylic acid transporter 1 inhibitor
0,135	0,067	Alpha-N-arabinofuranosidase inhibitor
0,086	0,018	UDP-glucose 6-dehydrogenase inhibitor
0,071	0,003	Phenylpyruvate tautomerase inhibitor
0,139	0,072	Galactokinase inhibitor
0,154	0,088	1,4-Alpha-glucan branching enzyme inhibitor
0,092	0,026	Aldose 1-epimerase inhibitor
0,200	0,134	Proto-oncogene tyrosine-protein kinase Fgr inhibitor
0,125	0,058	CYP19 inhibitor
0,130	0,064	Glycogen (starch) synthase inhibitor
0,149	0,083	Sphinganine-1-phosphate aldolase inhibitor
0,179	0,113	Gamma-D-Glutamyl-meso-diaminopimelate peptidase inhibitor
0,246	0,181	Centromere associated protein inhibitor
0,130	0,064	Glucosamine-6-phosphate deaminase inhibitor
0,112	0,047	Glycerophosphocholine cholinephosphodiesterase inhibitor
0,092	0,027	Falcipain inhibitor
0,092	0,027	Falcipain 2 inhibitor
0,142	0,077	Inositol oxygenase inhibitor
0,160	0,095	Transforming growth factor beta 1 agonist
0,306	0,241	Antiviral (Rhinovirus)
0,126	0,062	Leukotriene synthesis inhibitor
0,123	0,059	Aspartyl aminopeptidase inhibitor
0,139	0,075	TH expression enhancer
0,255	0,191	P-glycoprotein substrate
0,129	0,064	Adenylate cyclase inhibitor
0,135	0,071	Ethanolaminephosphotransferase inhibitor
0,182	0,118	Diamine N-acetyltransferase inhibitor
0,095	0,031	3-Dehydroquinate dehydratase inhibitor
0,102	0,038	Antihypertriglyceridemic
0,124	0,061	Phospholipase A2 inhibitor
0,119	0,055	Alanine transaminase inhibitor
0,133	0,069	Diisopropyl-fluorophosphatase inhibitor
0,084	0,020	Prostaglandin agonist
0,098	0,035	Antidote, heavy metal
0,101	0,037	Dopachrome isomerase inhibitor
0,146	0,083	Plasmanylethanolamine desaturase inhibitor
0,089	0,027	Protein kinase B stimulant
0,109	0,047	Acetoacetate decarboxylase inhibitor
0,196	0,134	Cathepsin T inhibitor
0,145	0,083	GABA C receptor antagonist
0,130	0,068	Antithyroid
0,261	0,199	Insulin promoter
0,068	0,006	Antimitotic, Podophyllotoxin-like
0,069	0,007	Enoyl-[acyl-carrier-protein] reductase (NADH) inhibitor
0,107	0,046	Tyrosine-ester sulfotransferase inhibitor
0,087	0,026	MAO A inhibitor
0,172	0,111	Gastric antisecretory
0,137	0,076	Cyclamate sulfohydrolase inhibitor
0,128	0,067	CYP19 substrate
0,177	0,116	Indolepyruvate C-methyltransferase inhibitor
0,157	0,096	Glutathione peroxidase inhibitor
0,110	0,049	Orotate reductase (NADPH) inhibitor
0,065	0,004	ATPase (Vacuolar H+) inhibitor
0,102	0,042	Saccharopine dehydrogenase (NAD+, L-glutamate-forming) inhibitor
0,201	0,141	Albendazole monooxygenase inhibitor
0,101	0,041	Phosphoenolpyruvate carboxykinase (diphosphate) inhibitor
0,172	0,111	Alpha-1,6-mannosyl-glycoprotein 4-beta-N-acetylglucosaminyltransferase inhibitor
0,192	0,132	CYP2B2 substrate
0,087	0,026	Alpha,alpha-phosphotrehalase inhibitor
0,132	0,072	3-Hydroxyanthranilate oxidase inhibitor
0,082	0,022	Diiodotyrosine transaminase inhibitor
0,070	0,011	Cyclohexadienyl dehydrogenase inhibitor
0,070	0,011	Antifungal (Pneumocystis)
0,163	0,104	Ketol-acid reductoisomerase inhibitor
0,084	0,026	Transcription factor AP-1 inhibitor
0,152	0,094	4-Chlorophenylacetate 3,4-dioxygenase inhibitor
0,161	0,103	N-acetyllactosaminide beta-1,3-N-acetylglucosaminyltransferase inhibitor
0,207	0,149	Antiviral (Poxvirus)
0,130	0,072	5 Hydroxytryptamine 2A agonist
0,116	0,059	Porphobilinogen synthase inhibitor
0,108	0,050	Isocitrate dehydrogenase (NAD+) inhibitor
0,153	0,096	Acetylornithine deacetylase inhibitor
0,171	0,114	Polarisation inhibitor
0,267	0,210	Platelet derived growth factor receptor kinase inhibitor
0,100	0,044	Oligo-1,6-glucosidase inhibitor
0,132	0,075	Acylglycerone-phosphate reductase inhibitor
0,099	0,043	Cellobiose phosphorylase inhibitor
0,137	0,080	Hepatocyte nuclear factor 4 alpha antagonist
0,137	0,080	Hepatocyte nuclear factor antagonist
0,071	0,015	Benzoin aldolase inhibitor
0,150	0,093	Antineoplastic (glioma)
0,189	0,133	Oxytocic
0,123	0,067	Lysine 2-monooxygenase inhibitor
0,132	0,076	Iron-cytochrome-c reductase inhibitor
0,122	0,067	Isovaleryl-CoA dehydrogenase inhibitor
0,196	0,141	Antitoxic
0,129	0,074	Allantoate deiminase inhibitor
0,137	0,082	Hexokinase inhibitor
0,121	0,066	Mevalonate kinase inhibitor
0,151	0,097	Signal peptidase I inhibitor
0,103	0,048	Peptidylglycine monooxygenase inhibitor
0,127	0,073	Antineoplastic (lymphocytic leukemia)
0,129	0,075	Urolithiasis treatment
0,147	0,093	Snapalysin inhibitor
0,159	0,105	Phenylalanine(histidine) transaminase inhibitor
0,101	0,047	Deoxyribonuclease (pyrimidine dimer) inhibitor
0,104	0,051	Ketohexokinase inhibitor
0,163	0,110	CYP2G1 substrate
0,122	0,069	Cocain dependency treatment
0,067	0,014	Aryl hydrocarbon receptor antagonist
0,104	0,051	Cell wall synthesis inhibitor
0,075	0,022	CYP24 inhibitor
0,199	0,147	Transcription factor STAT inhibitor
0,116	0,063	Aldehyde dehydrogenase [NAD(P)+] inhibitor
0,116	0,063	(S)-carnitine 3-dehydrogenase inhibitor
0,117	0,065	Anabolic
0,131	0,079	Antitussive, narcotic
0,124	0,072	N-(5-amino-5-carboxypentanoyl)-L-cysteinyl-D-valine synthase inhibitor
0,153	0,101	GST M1-1 substrate
0,075	0,023	Hyperparathyroidism treatment
0,106	0,055	Heat shock protein antagonist
0,146	0,095	Poly(alpha-L-guluronate) lyase inhibitor
0,115	0,065	Glucarate dehydratase inhibitor
0,112	0,062	Pyrimidine-deoxynucleoside 2'-dioxygenase inhibitor
0,057	0,007	Orsellinate decarboxylase inhibitor
0,186	0,136	Acetylserotonin O-methyltransferase inhibitor
0,070	0,021	Aldehyde dehydrogenase 1A2 inhibitor
0,125	0,076	Galactose 1-dehydrogenase (NADP+) inhibitor
0,125	0,076	Beta-alanine-pyruvate transaminase inhibitor
0,084	0,035	3(or 17)alpha-hydroxysteroid dehydrogenase inhibitor
0,082	0,034	Lactaldehyde dehydrogenase inhibitor
0,149	0,101	Dynein ATPase inhibitor
0,100	0,052	Cyclooxygenase 2 inhibitor
0,084	0,036	Purine biosynthesis inhibitor
0,089	0,041	Factor XIIIa stimulant
0,142	0,095	Hydroxymethylbilane synthase inhibitor
0,143	0,095	Alkylator
0,100	0,053	Aromatic-amino-acid transaminase inhibitor
0,210	0,162	Thiosulfate dehydrogenase inhibitor
0,103	0,057	Acyloxyacyl hydrolase inhibitor
0,068	0,021	Prostacyclin agonist
0,167	0,121	Cellulose 1,4-beta-cellobiosidase inhibitor
0,143	0,096	Serratia marcescens nuclease inhibitor
0,087	0,040	Estrogen agonist
0,106	0,059	Renilla-luciferin 2-monooxygenase inhibitor
0,072	0,026	HIV-1 reverse transcriptase inhibitor
0,085	0,039	Sulfinoalanine decarboxylase inhibitor
0,102	0,057	Cathepsin G inhibitor
0,134	0,089	N-Acyl-D-amino-acid deacylase inhibitor
0,135	0,089	Huntington's disease treatment
0,189	0,144	Cytochrome P450 inhibitor
0,077	0,032	Kainate receptor 1 agonist
0,107	0,061	4-Phytase inhibitor
0,177	0,132	Glycine amidinotransferase inhibitor
0,128	0,083	Lipotropic
0,134	0,089	Catalase inhibitor
0,127	0,082	Aspartate-tRNA ligase inhibitor
0,175	0,130	Yeast ribonuclease inhibitor
0,106	0,061	Antibiotic Anthracycline-like
0,263	0,218	Antianginal
0,092	0,047	3-Oxosteroid 1-dehydrogenase inhibitor
0,052	0,008	Dopamine precursors
0,116	0,072	Carnitine dehydratase inhibitor
0,120	0,076	Phospholipase inhibitor
0,117	0,073	UDP-N-acetylglucosamine-dolichyl-phosphate N-acetylglucosaminephosphotransferase inhibitor
0,092	0,047	Isocitrate lyase inhibitor
0,120	0,076	Estradiol 17alpha-dehydrogenase inhibitor
0,104	0,060	UDP-glucose 4-epimerase inhibitor
0,064	0,020	[3-methyl-2-oxobutanoate dehydrogenase (lipoamide)] kinase inhibitor
0,094	0,050	Hair growth stimulant
0,068	0,024	CYP2A5 inhibitor
0,079	0,036	3-Oxoacyl-[acyl-carrier-protein] synthase III inhibitor
0,122	0,078	Thiamine-phosphate kinase inhibitor
0,088	0,044	Mycodextranase inhibitor
0,099	0,056	Heme oxygenase inhibitor
0,081	0,038	Lactate-malate transhydrogenase inhibitor
0,107	0,064	Chondroitin 6-sulfotransferase inhibitor
0,101	0,059	Deoxycytidine deaminase inhibitor
0,131	0,088	Gly-X carboxypeptidase inhibitor
0,181	0,138	Levansucrase inhibitor
0,104	0,061	Interleukin 10 antagonist
0,105	0,063	Omega-amidase inhibitor
0,111	0,069	Rhodopsin kinase inhibitor
0,121	0,079	N-carbamoyl-L-amino-acid hydrolase inhibitor
0,077	0,035	UGT2B7H substrate
0,077	0,035	UGT2B7Y substrate
0,109	0,067	Glucosamine-1-phosphate N-acetyltransferase inhibitor
0,139	0,098	Tryptophanamidase inhibitor
0,132	0,090	Adenylate kinase inhibitor
0,084	0,042	4-Pyridoxolactonase inhibitor
0,096	0,055	Dichloromuconate cycloisomerase inhibitor
0,083	0,042	ATP deaminase inhibitor
0,103	0,063	Glycerol-3-phosphate dehydrogenase (NAD+) inhibitor
0,143	0,102	Antileprosy
0,101	0,061	Gluconate dehydratase inhibitor
0,131	0,091	Ferrochelatase inhibitor
0,111	0,071	Choloylglycine hydrolase inhibitor
0,184	0,145	Dipeptidase E inhibitor
0,111	0,072	NADH dehydrogenase inhibitor
0,102	0,063	Estrogen antagonist
0,106	0,067	Aspartate racemase inhibitor
0,105	0,066	NMDA receptor polyamine site antagonist
0,169	0,131	Imidazoline receptor agonist
0,084	0,046	11-Cis-retinyl-palmitate hydrolase inhibitor
0,216	0,178	Immunosuppressant
0,180	0,142	Wound healing agent
0,172	0,134	Follicle-stimulating hormone agonist
0,127	0,089	Pregnane X receptor agonist
0,083	0,046	Vitamin
0,081	0,044	Maleate hydratase inhibitor
0,084	0,047	3-Hydroxybutyrate dehydrogenase inhibitor
0,057	0,020	Aminoacyl-tRNA hydrolase inhibitor
0,074	0,038	Tubulin-tyrosine ligase inhibitor
0,287	0,250	Antiviral (Picornavirus)
0,128	0,092	2-Haloacid dehalogenase (configuration-inverting) inhibitor
0,137	0,101	Homoserine dehydrogenase inhibitor
0,118	0,081	Atrolysin C inhibitor
0,075	0,039	L-lactate dehydrogenase (cytochrome) inhibitor
0,113	0,078	Diacylglycerol kinase inhibitor
0,053	0,017	Pregnane X receptor antagonist
0,097	0,062	Poly(3-hydroxybutyrate) depolymerase inhibitor
0,078	0,043	N-acetylglucosaminyldiphosphoundecaprenol N-acetyl-beta-D-mannosaminyltransferase inhibitor
0,080	0,045	Inositol-3-phosphate synthase inhibitor
0,093	0,058	Gluconokinase inhibitor
0,070	0,035	Erythro-3-hydroxyaspartate ammonia-lyase inhibitor
0,152	0,118	Antinaupathic
0,105	0,070	Glutathione synthase inhibitor
0,141	0,107	Smooth muscle myosin light chain kinase inhibitor
0,077	0,043	NMDA receptor glycine site B antagonist
0,069	0,035	Protein-tyrosine phosphatase 2C inhibitor
0,055	0,021	Tyrosine phenol-lyase inhibitor
0,217	0,182	Bilirubin oxidase inhibitor
0,086	0,052	Carboxylate reductase inhibitor
0,163	0,129	Carnitinamidase inhibitor
0,068	0,034	Factor XIa inhibitor
0,127	0,093	(R,R)-butanediol dehydrogenase inhibitor
0,129	0,095	2-Acylglycerol O-acyltransferase inhibitor
0,076	0,043	Prostaglandin D2 agonist
0,122	0,089	Tardive dyskinesia treatment
0,053	0,019	NADPH oxidoreductase inhibitor
0,097	0,064	Triose-phosphate isomerase inhibitor
0,222	0,189	Uterine relaxant
0,075	0,042	Tryptophan synthase inhibitor
0,136	0,104	Quisqualate antagonist
0,129	0,097	Bile-salt sulfotransferase inhibitor
0,109	0,077	Azobenzene reductase inhibitor
0,100	0,068	Antifungal enhancer
0,100	0,068	Fructose-2,6-bisphosphate 6-phosphatase inhibitor
0,079	0,047	Oxaloacetate decarboxylase inhibitor
0,139	0,107	Polynucleotide 5'-hydroxy-kinase inhibitor
0,088	0,057	Heat shock protein 90 antagonist
0,087	0,057	Haloalkane dehalogenase inhibitor
0,111	0,080	DNA directed DNA polymerase inhibitor
0,074	0,043	Alpha-L-rhamnosidase inhibitor
0,047	0,016	Leukotriene C4 antagonist
0,068	0,038	3-Hydroxyanthranilate 3,4-dioxygenase inhibitor
0,112	0,082	Protein-S-isoprenylcysteine O-methyltransferase inhibitor
0,064	0,034	Malate dehydrogenase (decarboxylating) inhibitor
0,077	0,047	2-Dehydro-3-deoxy-phosphogluconate aldolase inhibitor
0,103	0,073	Glycerol-3-phosphate O-acyltransferase inhibitor
0,081	0,051	2-Methylcitrate dehydratase inhibitor
0,169	0,140	Nardilysin inhibitor
0,174	0,146	Taurine-2-oxoglutarate transaminase inhibitor
0,120	0,092	Ganglioside galactosyltransferase inhibitor
0,067	0,039	Plasminogen activator stimulant
0,237	0,209	Na+-transporting two-sector ATPase inhibitor
0,082	0,054	Glutamate (mGluR4) agonist
0,111	0,084	2-Dehydropantoate aldolase inhibitor
0,079	0,051	L-fuconate dehydratase inhibitor
0,130	0,103	Nuclease inhibitor
0,105	0,078	2-Aminoadipate transaminase inhibitor
0,125	0,098	Phenylalanine racemase (ATP-hydrolysing) inhibitor
0,084	0,057	2-Methyleneglutarate mutase inhibitor
0,120	0,093	HDL-cholesterol increasing
0,083	0,056	Muconate cycloisomerase inhibitor
0,095	0,069	Trehalose-phosphatase inhibitor
0,083	0,057	Cysteine transaminase inhibitor
0,031	0,005	Progesterone receptor B1 antagonist
0,109	0,084	CYP3A5 inducer
0,037	0,012	Selectin L antagonist
0,113	0,088	Tryptophan 2-monooxygenase inhibitor
0,178	0,153	Acidifying agent non gastric
0,144	0,119	Cyclopentanone monooxygenase inhibitor
0,226	0,201	CDP-diacylglycerol-serine O-phosphatidyltransferase inhibitor
0,086	0,061	Adenine nucleotide translocase inhibitor
0,113	0,088	Selenocysteine lyase inhibitor
0,099	0,075	Endo-1,4-beta-xylanase inhibitor
0,069	0,044	Inositol 1,4,5-triphosphate receptor antagonist
0,075	0,050	CYP4F12 substrate
0,109	0,084	Acid phosphatase inhibitor
0,120	0,096	Ligase inhibitor
0,111	0,087	Valine decarboxylase inhibitor
0,099	0,076	Diacylglycerol cholinephosphotransferase inhibitor
0,110	0,086	NAD(P)+ transhydrogenase (B-specific) inhibitor
0,063	0,040	Oxaloacetate tautomerase inhibitor
0,102	0,078	Lactaldehyde reductase (NADPH) inhibitor
0,067	0,044	Dextransucrase inhibitor
0,096	0,073	Glycoprotein-fucosylgalactoside alpha-N-acetylgalactosaminyltransferase inhibitor
0,105	0,082	Caspase 3 inhibitor
0,186	0,163	3'-Demethylstaurosporine O-methyltransferase inhibitor
0,085	0,062	Alcohol oxidase inhibitor
0,129	0,106	Aspartoacylase inhibitor
0,139	0,116	Anesthetic
0,069	0,047	Glyceraldehyde-3-phosphate dehydrogenase inhibitor
0,048	0,026	4-Hydroxybenzoate 3-monooxygenase [NAD(P)H] inhibitor
0,079	0,056	Anticholelithogenic
0,048	0,025	Neuraminidase inhibitor
0,112	0,090	Glycosylphosphatidylinositol diacylglycerol-lyase inhibitor
0,063	0,041	Estradiol 17 beta dehydrogenase 2 inhibitor
0,129	0,107	Myosin-light-chain-phosphatase inhibitor
0,042	0,020	Kainate receptor agonist
0,074	0,052	Phosphoribulokinase inhibitor
0,074	0,052	Aspartate carbamoyltransferase inhibitor
0,072	0,050	(S)-2-Methylmalate dehydratase inhibitor
0,079	0,058	SULT2A1 substrate
0,075	0,054	Urocanate hydratase inhibitor
0,075	0,054	Acetate-CoA ligase inhibitor
0,085	0,064	1,5-Anhydro-D-fructose reductase inhibitor
0,084	0,063	UDP-N-acetylglucosamine diphosphorylase inhibitor
0,069	0,049	4-Hydroxy-4-methyl-2-oxoglutarate aldolase inhibitor
0,053	0,032	Deoxyhypusine monooxygenase inhibitor
0,103	0,082	Trimethyllysine dioxygenase inhibitor
0,084	0,064	D-malate dehydrogenase (decarboxylating) inhibitor
0,089	0,068	GABA transporter 2 inhibitor
0,051	0,030	Heparanase inhibitor
0,079	0,059	Ribulose-bisphosphate carboxylase inhibitor
0,066	0,046	H+/K+-transporting ATPase inhibitor
0,052	0,032	Amylosucrase inhibitor
0,077	0,057	3(or 17)beta-hydroxysteroid dehydrogenase inhibitor
0,242	0,222	Spasmolytic, urinary
0,080	0,061	Beta-amylase inhibitor
0,111	0,092	Luteinizing hormone-releasing hormone agonist
0,056	0,037	Osmotic diuretic
0,119	0,099	3-Chloro-D-alanine dehydrochlorinase inhibitor
0,046	0,026	Prostaglandin F2 alpha antagonist
0,131	0,111	Acetylspermidine deacetylase inhibitor
0,054	0,034	Dopamine D2L antagonist
0,055	0,036	Glutamate (mGluR1) agonist
0,071	0,052	6-Phosphofructo-2-kinase inhibitor
0,074	0,055	Isoamylase inhibitor
0,039	0,021	CF transmembrane conductance regulator antagonist
0,091	0,073	Leukotriene E4 antagonist
0,105	0,087	Glycoprotein 3-alpha-L-fucosyltransferase inhibitor
0,082	0,065	Proline dehydrogenase inhibitor
0,093	0,075	Aspartate-ammonia ligase (ADP-forming) inhibitor
0,085	0,068	Isomaltulose synthase inhibitor
0,094	0,076	Aerobactin synthase inhibitor
0,064	0,046	Purinergic P2X2 antagonist
0,052	0,035	Aldose reductase 2 inhibitor
0,095	0,078	Saccharopine dehydrogenase (NAD+, L-lysine-forming) inhibitor
0,044	0,027	Electron transport complex I inhibitor
0,078	0,061	N-acetylneuraminate lyase inhibitor
0,097	0,080	Glycopeptide alpha-N-acetylgalactosaminidase inhibitor
0,094	0,077	Beta-mannosidase inhibitor
0,071	0,054	High-mannose-oligosaccharide beta-1,4-N-acetylglucosaminyltransferase inhibitor
0,091	0,074	Glucan 1,3-beta-glucosidase inhibitor
0,112	0,095	Gingipain R inhibitor
0,090	0,074	CDC25A inhibitor
0,132	0,116	CYP2D1 substrate
0,127	0,111	Serum-glucocorticoid regulated kinase inhibitor
0,085	0,069	Glycine transaminase inhibitor
0,101	0,085	Formate dehydrogenase inhibitor
0,099	0,083	ATP adenylyltransferase inhibitor
0,078	0,062	2-Methylcitrate synthase inhibitor
0,098	0,083	Pectin lyase inhibitor
0,105	0,089	Malate-CoA ligase inhibitor
0,143	0,127	Gallate decarboxylase inhibitor
0,141	0,126	Nitric-oxide synthase stimulant
0,115	0,100	Glucuronolactone reductase inhibitor
0,197	0,181	Focal adhesion kinase 2 inhibitor
0,083	0,068	Estrogen receptor beta antagonist
0,128	0,113	Tryptophan alpha,beta-oxidase inhibitor
0,084	0,069	Dihydropteroate synthase inhibitor
0,108	0,093	Galactose oxidase inhibitor
0,018	0,004	Histone acetylation inducer
0,118	0,104	Phosphoinositide phospholipase C inhibitor
0,060	0,045	Beta-fructofuranosidase inhibitor
0,066	0,051	Anesthetic inhalation
0,065	0,051	Corticotropin releasing factor antagonist
0,154	0,141	Blasticidin-S deaminase inhibitor
0,067	0,053	3-Alpha-hydroxysteroid dehydrogenase (B-specific) inhibitor
0,051	0,038	Potassium channel Kv1.3 blocker
0,058	0,045	Linoleate isomerase inhibitor
0,087	0,074	Agaritine gamma-glutamyltransferase inhibitor
0,105	0,093	Dihydropyrimidine dehydrogenase inhibitor
0,103	0,090	Steroid 9alpha-monooxygenase inhibitor
0,095	0,082	L-galactonolactone oxidase inhibitor
0,063	0,051	Sucrose synthase inhibitor
0,025	0,013	CYP27A1 inhibitor
0,084	0,071	Glutamine-pyruvate transaminase inhibitor
0,151	0,139	CYP2A2 substrate
0,142	0,130	Metallocarboxypeptidase D inhibitor
0,097	0,085	Antibiotic
0,079	0,067	Phosphofructokinase-1 inhibitor
0,050	0,038	Glycolaldehyde dehydrogenase inhibitor
0,097	0,085	NAD+ kinase inhibitor
0,159	0,148	Peptidyl-dipeptidase B inhibitor
0,054	0,042	UGT2B4E substrate
0,054	0,042	UGT2B23 substrate
0,054	0,042	UGT2B19 substrate
0,054	0,042	UGT2B4D substrate
0,054	0,042	UGT2B30 substrate
0,021	0,010	Urotensin II agonist
0,119	0,107	CNS active muscle relaxant
0,148	0,137	Cerebrovascular disordes treatment
0,119	0,108	Dihydrouracil dehydrogenase (NAD+) inhibitor
0,063	0,053	Isocitrate dehydrogenase (NADP+) inhibitor
0,181	0,170	ATP-binding cassette A1 stimulant
0,024	0,014	Dihydrofolate reductase (Mycobacterium avium) inhibitor
0,092	0,082	Leukocyte elastase inhibitor
0,022	0,012	Prostaglandin E1 agonist
0,058	0,048	Phenylalanine 2-monooxygenase inhibitor
0,034	0,024	Histone deacetylase 2 inhibitor
0,078	0,069	PRL phosphatase inhibitor
0,030	0,021	Nucleotidyltransferase inhibitor
0,057	0,048	Arabinogalactan endo-1,4-beta-galactosidase inhibitor
0,023	0,014	3-Oxoacyl-[acyl-carrier-protein] synthase II inhibitor
0,204	0,195	Transactivator transcription protein inhibitor
0,040	0,031	Urotensin II antagonist
0,079	0,070	Ribose-5-phosphate-ammonia ligase inhibitor
0,126	0,117	Phosphatidate phosphatase inhibitor
0,018	0,009	Dolichyl-phosphate beta-D-mannosyltransferase (T. brucei) inhibitor
0,089	0,080	Chloramphenicol O-acetyltransferase inhibitor
0,059	0,050	CDC25 phosphatase inhibitor
0,077	0,068	Threonine ammonia-lyase inhibitor
0,121	0,112	Protein synthesis inhibitor
0,086	0,078	Ribitol 2-dehydrogenase inhibitor
0,065	0,057	Glutamate dehydrogenase (NADP+) inhibitor
0,071	0,063	Galactosylgalactosylglucosylceramidase inhibitor
0,125	0,117	Protein synthesis stimulant
0,085	0,077	Thiamine-phosphate diphosphorylase inhibitor
0,064	0,056	L-3-cyanoalanine synthase inhibitor
0,116	0,108	Subtilisin inhibitor
0,118	0,110	GST T1-1 substrate
0,118	0,110	GST T substrate
0,052	0,044	CDC25B inhibitor
0,023	0,015	Dopamine D2B antagonist
0,077	0,069	Wee-1 tyrosine kinase inhibitor
0,073	0,065	Beta-D-fucosidase inhibitor
0,071	0,064	Alpha-1,6-mannosyl-glycoprotein 6-beta-N-acetylglucosaminyltransferase inhibitor
0,076	0,068	Scyllo-inosamine-4-phosphate amidinotransferase inhibitor
0,101	0,095	Narcotic antagonist
0,073	0,067	[myelin basic protein]-arginine N-methyltransferase inhibitor
0,014	0,008	Protein glycation inhibitor
0,105	0,099	Nav1.3 sodium channel blocker
0,022	0,017	NAD(P)H dehydrogenase (quinone) 1 inhibitor
0,032	0,027	Glutamate (mGluR6) agonist
0,017	0,012	UDP-3-O-acyl-N-acetylglucosamine deacetylase inhibitor
0,108	0,103	Alcohol dehydrogenase inhibitor
0,091	0,085	Aryl-aldehyde dehydrogenase (NADP+) inhibitor
0,086	0,081	Choline dehydrogenase inhibitor
0,044	0,040	CYP3A11 substrate
0,119	0,114	N-Carbamoyl-D-amino acid hydrolase inhibitor
0,018	0,013	Dihydrofolate reductase (Pneumocystis carinii) inhibitor
0,095	0,091	Asparagine-tRNA ligase inhibitor
0,078	0,073	Chelator
0,091	0,087	Nav1.1 sodium channel blocker
0,195	0,191	Chitinase inhibitor
0,037	0,032	Peptidyl-prolyl cis-trans isomerase inhibitor
0,018	0,014	Prostaglandin A1 agonist
0,151	0,147	Dual specificity phosphatase 1 inhibitor
0,021	0,017	Juvenile-hormone esterase inhibitor
0,031	0,027	Vesicle monoamine transporter inhibitor
0,067	0,064	L lactate dehydrogenase inhibitor
0,069	0,065	Malate dehydrogenase (NADP+) inhibitor
0,078	0,075	Octadecanal decarbonylase inhibitor
0,081	0,078	Beta-N-acetylgalactosaminidase inhibitor
0,102	0,099	8-Amino-7-oxononanoate synthase inhibitor
0,042	0,039	Microtubule stabilization
0,142	0,139	Chaperonin ATPase inhibitor
0,085	0,082	Guanylate cyclase inhibitor
0,059	0,056	Fumarylacetoacetase inhibitor
0,115	0,113	IgA-specific metalloendopeptidase inhibitor
0,117	0,115	Tryptophan transaminase inhibitor
0,037	0,035	Sodium-dependent vitamin C transporter 2 inhibitor
0,033	0,031	Dihydrofolate reductase (Toxoplasma gondii) inhibitor
0,152	0,150	Flavin-containing monooxygenase inhibitor
0,050	0,049	CYP24 substrate
0,041	0,039	Histone deacetylase inhibitor
0,089	0,088	Sulfate adenylyltransferase inhibitor
0,139	0,138	Alanine-tRNA ligase inhibitor
0,050	0,049	Mandelate racemase inhibitor
0,316	0,315	Nootropic
0,017	0,017	LFA antagonist
0,017	0,017	LFA-1 antagonist
0,073	0,073	Antiacne
0,072	0,072	L-lysine oxidase inhibitor
0,125	0,125	Polar-amino-acid-transporting ATPase inhibitor

## Sheet: CID-10469828
Pa	Pi	Activity
0,968	0,001	JAK2 expression inhibitor
0,950	0,002	Feruloyl esterase inhibitor
0,930	0,002	1-Acylglycerol-3-phosphate O-acyltransferase inhibitor
0,930	0,004	HIF1A expression inhibitor
0,922	0,001	Preneoplastic conditions treatment
0,915	0,008	Membrane integrity agonist
0,897	0,009	Aspulvinone dimethylallyltransferase inhibitor
0,892	0,007	Mucositis treatment
0,886	0,002	MMP9 expression inhibitor
0,880	0,004	Linoleate diol synthase inhibitor
0,877	0,003	TNF expression inhibitor
0,874	0,005	Apoptosis agonist
0,863	0,001	Vanillyl-alcohol oxidase inhibitor
0,860	0,002	Beta-carotene 15,15'-monooxygenase inhibitor
0,866	0,009	Chlordecone reductase inhibitor
0,846	0,003	Carminative
0,842	0,003	Antimutagenic
0,840	0,002	GST M substrate
0,840	0,008	Antineoplastic
0,838	0,009	Gluconate 2-dehydrogenase (acceptor) inhibitor
0,837	0,011	Mucomembranous protector
0,813	0,004	Prostate cancer treatment
0,830	0,023	Ubiquinol-cytochrome-c reductase inhibitor
0,806	0,003	MAP kinase stimulant
0,798	0,003	Monophenol monooxygenase inhibitor
0,798	0,003	Steroid N-acetylglucosaminyltransferase inhibitor
0,792	0,004	HMOX1 expression enhancer
0,770	0,007	Caspase 3 stimulant
0,763	0,004	CYP1A inducer
0,763	0,004	CYP1A inhibitor
0,760	0,002	4-Coumarate-CoA ligase inhibitor
0,766	0,014	GST A substrate
0,764	0,017	Membrane permeability inhibitor
0,745	0,003	CYP1A1 inducer
0,749	0,009	Fibrinolytic
0,742	0,004	APOA1 expression enhancer
0,740	0,003	Choleretic
0,740	0,005	Insulysin inhibitor
0,738	0,005	Reductant
0,737	0,004	AR expression inhibitor
0,719	0,002	CYP1A1 inhibitor
0,735	0,019	TP53 expression enhancer
0,713	0,002	RELA expression inhibitor
0,713	0,002	NOS2 expression inhibitor
0,711	0,004	Free radical scavenger
0,735	0,031	Antiseborrheic
0,684	0,002	CTGF expression inhibitor
0,687	0,006	Antineoplastic (breast cancer)
0,698	0,018	Aldehyde oxidase inhibitor
0,690	0,013	Fatty-acyl-CoA synthase inhibitor
0,681	0,004	CYP1A2 inhibitor
0,683	0,007	Chemopreventive
0,725	0,053	CYP2C12 substrate
0,680	0,012	Vasoprotector
0,670	0,002	Aryl sulfotransferase inhibitor
0,675	0,008	Cytoprotectant
0,670	0,006	UGT1A6 substrate
0,667	0,005	GST P substrate
0,665	0,010	UGT1A9 substrate
0,661	0,006	Pyruvate decarboxylase inhibitor
0,654	0,004	GST P1-1 substrate
0,649	0,003	3-Demethylubiquinone-9 3-O-methyltransferase inhibitor
0,657	0,017	Peroxidase inhibitor
0,645	0,007	Antileukemic
0,635	0,007	GABA aminotransferase inhibitor
0,646	0,022	2-Hydroxyquinoline 8-monooxygenase inhibitor
0,639	0,015	Oxygen scavenger
0,631	0,007	UGT2B12 substrate
0,678	0,058	CYP2J substrate
0,634	0,014	Threonine aldolase inhibitor
0,631	0,012	Cardiovascular analeptic
0,621	0,003	Diphosphomevalonate decarboxylase inhibitor
0,634	0,018	UDP-glucuronosyltransferase substrate
0,616	0,005	Peroxidase substrate
0,618	0,011	Hepatoprotectant
0,617	0,011	Beta glucuronidase inhibitor
0,613	0,014	Antiprotozoal (Leishmania)
0,603	0,004	Antiinflammatory, intestinal
0,610	0,013	Radiosensitizer
0,599	0,004	UGT1A7 substrate
0,590	0,004	Histone acetyltransferase inhibitor
0,592	0,008	CYP2E1 inducer
0,603	0,022	Trans-acenaphthene-1,2-diol dehydrogenase inhibitor
0,601	0,021	CYP2C8 inhibitor
0,576	0,003	Shikimate 5-dehydrogenase inhibitor
0,573	0,005	Antineoplastic (non-small cell lung cancer)
0,580	0,014	Antihypercholesterolemic
0,599	0,037	Dehydro-L-gulonate decarboxylase inhibitor
0,572	0,010	Lipid peroxidase inhibitor
0,585	0,029	Calcium channel (voltage-sensitive) activator
0,575	0,023	Pin1 inhibitor
0,556	0,012	4-Methoxybenzoate monooxygenase (O-demethylating) inhibitor
0,584	0,040	5 Hydroxytryptamine release stimulant
0,575	0,031	General pump inhibitor
0,556	0,017	1-Alkylglycerophosphocholine O-acetyltransferase inhibitor
0,551	0,013	Antimycobacterial
0,548	0,016	Plastoquinol-plastocyanin reductase inhibitor
0,537	0,006	UGT2B4 substrate
0,565	0,034	Alkane 1-monooxygenase inhibitor
0,564	0,035	Phosphatidylcholine-retinol O-acyltransferase inhibitor
0,533	0,004	Transcription factor NF kappa B inhibitor
0,544	0,019	Sigma receptor agonist
0,529	0,005	Vanilloid 1 agonist
0,537	0,015	CYP2E1 substrate
0,529	0,011	Antiseptic
0,533	0,016	N-hydroxyarylamine O-acetyltransferase inhibitor
0,528	0,012	Mediator release inhibitor
0,578	0,061	Glutamyl endopeptidase II inhibitor
0,544	0,029	CYP2C8 substrate
0,575	0,061	Sugar-phosphatase inhibitor
0,520	0,006	Retinoic acid metabolism inhibitor
0,530	0,016	CYP2E substrate
0,543	0,030	CYP2B6 substrate
0,517	0,005	Antineoplastic (cervical cancer)
0,552	0,042	Glutathione thiolesterase inhibitor
0,527	0,017	Anticarcinogenic
0,550	0,043	Antiinflammatory
0,540	0,033	Lipid metabolism regulator
0,519	0,014	Gonadotropin antagonist
0,533	0,027	CYP2D6 substrate
0,540	0,035	Vasodilator, peripheral
0,596	0,092	Testosterone 17beta-dehydrogenase (NADP+) inhibitor
0,507	0,003	HIV-1 integrase (3'-Processing) inhibitor
0,550	0,048	NADPH-cytochrome-c2 reductase inhibitor
0,592	0,090	Antieczematic
0,509	0,008	UGT1A10 substrate
0,538	0,038	Platelet adhesion inhibitor
0,507	0,008	UGT1A3 substrate
0,518	0,020	Antiviral (Influenza)
0,507	0,010	Chemoprotective
0,492	0,004	Aldehyde dehydrogenase 2 substrate
0,495	0,007	Antioxidant
0,490	0,004	Estradiol 17 beta dehydrogenase inhibitor
0,489	0,004	Laxative
0,506	0,022	Antiulcerative
0,488	0,004	Alkaline phosphatase inhibitor
0,496	0,012	UGT1A1 substrate
0,550	0,067	Fusarinine-C ornithinesterase inhibitor
0,484	0,004	CYP1B1 inhibitor
0,492	0,012	Formate-dihydrofolate ligase inhibitor
0,538	0,059	Ribulose-phosphate 3-epimerase inhibitor
0,479	0,003	Protocatechuate 3,4-dioxygenase inhibitor
0,503	0,027	Nicotine dehydrogenase inhibitor
0,504	0,030	CYP2D substrate
0,493	0,019	Proliferative diseases treatment
0,505	0,031	CYP2A6 substrate
0,510	0,036	Antipruritic, allergic
0,520	0,047	Ovulation inhibitor
0,483	0,011	CYP19A1 expression inhibitor
0,498	0,026	Radioprotector
0,479	0,007	Glutathione S-transferase substrate
0,508	0,041	Aminobutyraldehyde dehydrogenase inhibitor
0,498	0,031	Histamine release stimulant
0,485	0,021	Caspase 8 stimulant
0,485	0,022	UGT1A substrate
0,467	0,005	Fumarate reductase (NADH) inhibitor
0,553	0,091	Acrocylindropepsin inhibitor
0,553	0,091	Saccharopepsin inhibitor
0,553	0,091	Chymosin inhibitor
0,480	0,024	Eye irritation, inactive
0,494	0,040	4-Nitrophenol 2-monooxygenase inhibitor
0,468	0,016	Transcription factor inhibitor
0,495	0,045	CYP2C substrate
0,451	0,004	Melanin inhibitor
0,499	0,053	2-Dehydropantoate 2-reductase inhibitor
0,459	0,013	Aminomuconate-semialdehyde dehydrogenase inhibitor
0,525	0,080	Taurine dehydrogenase inhibitor
0,480	0,036	CYP2A substrate
0,471	0,027	NADPH-ferrihemoprotein reductase inhibitor
0,446	0,002	SMN2 expression enhancer
0,486	0,046	Neurotransmitter antagonist
0,438	0,003	HIV-1 integrase (Strand Transfer) inhibitor
0,438	0,003	HIV-1 integrase inhibitor
0,459	0,025	Antimyopathies
0,458	0,024	Glycerol-3-phosphate oxidase inhibitor
0,483	0,051	Fructose 5-dehydrogenase inhibitor
0,437	0,006	Benzoate 4-monooxygenase inhibitor
0,473	0,046	CYP2C9 substrate
0,464	0,037	CYP3A3 substrate
0,457	0,030	CYP2C18 substrate
0,453	0,026	Antihelmintic (Nematodes)
0,493	0,067	Macrophage colony stimulating factor agonist
0,435	0,009	UGT2B15 substrate
0,470	0,046	Antihypoxic
0,427	0,004	Skin whitener
0,484	0,062	UDP-N-acetylglucosamine 4-epimerase inhibitor
0,431	0,008	Thyroxine 5-deiodinase inhibitor
0,427	0,006	Antineoplastic (small cell lung cancer)
0,491	0,072	NADPH peroxidase inhibitor
0,433	0,015	2,6-Dihydroxypyridine 3-monooxygenase inhibitor
0,456	0,039	CYP2C19 substrate
0,424	0,008	UGT2B17 substrate
0,436	0,022	CYP4A substrate
0,438	0,025	Glyoxylate oxidase inhibitor
0,511	0,099	CYP2J2 substrate
0,446	0,035	CYP1A2 substrate
0,423	0,012	Phospholipase C inhibitor
0,468	0,057	Antinociceptive
0,423	0,014	Interleukin antagonist
0,495	0,086	5-O-(4-coumaroyl)-D-quinate 3'-monooxygenase inhibitor
0,444	0,035	CYP4A11 substrate
0,446	0,038	Leukotriene-B4 20-monooxygenase inhibitor
0,412	0,008	Dopamine release stimulant
0,489	0,086	Nicotinic alpha4beta4 receptor agonist
0,437	0,034	Menopausal disorders treatment
0,415	0,014	TRPA1 agonist
0,443	0,042	Pancreatic elastase inhibitor
0,406	0,006	Keratolytic
0,439	0,039	CYP1A substrate
0,403	0,004	Protein kinase stimulant
0,412	0,014	Arylsulfatase inhibitor
0,456	0,059	Histamine release inhibitor
0,454	0,058	Beta-adrenergic receptor kinase inhibitor
0,454	0,058	G-protein-coupled receptor kinase inhibitor
0,407	0,011	L-amino-acid oxidase inhibitor
0,404	0,009	Expectorant
0,402	0,008	Antinephritic
0,435	0,041	FMO1 substrate
0,446	0,054	Octopamine antagonist
0,479	0,088	Acetylcholine neuromuscular blocking agent
0,392	0,002	Glucose-6-phosphate translocase inhibitor
0,420	0,033	CYP2C9 inducer
0,396	0,010	Phenylpyruvate decarboxylase inhibitor
0,421	0,036	Cis-1,2-dihydro-1,2-dihydroxynaphthalene dehydrogenase inhibitor
0,398	0,013	ICAM1 expression inhibitor
0,396	0,011	Gentisate 1,2-dioxygenase inhibitor
0,394	0,011	Sulfotransferase substrate
0,426	0,044	Arylsulfate sulfotransferase inhibitor
0,467	0,085	Oxidoreductase inhibitor
0,400	0,018	Intermittent claudication treatment
0,403	0,023	Catechol oxidase inhibitor
0,410	0,029	H+-exporting ATPase inhibitor
0,495	0,116	Polyporopepsin inhibitor
0,398	0,021	2,3-Dihydroxyindole 2,3-dioxygenase inhibitor
0,398	0,022	Hepatic disorders treatment
0,393	0,020	Urease inhibitor
0,407	0,034	Leukotriene-C4 synthase inhibitor
0,387	0,017	Tyrosine 3 hydroxylase inhibitor
0,447	0,081	Antidyskinetic
0,376	0,010	Prephenate dehydrogenase inhibitor
0,408	0,042	EIF4E expression inhibitor
0,390	0,024	Endothelial growth factor antagonist
0,392	0,027	CYP1A1 substrate
0,413	0,050	Amine dehydrogenase inhibitor
0,431	0,069	Glucan endo-1,6-beta-glucosidase inhibitor
0,489	0,127	Nicotinic alpha6beta3beta4alpha5 receptor antagonist
0,402	0,042	CYP2C11 substrate
0,393	0,035	4-Hydroxymandelate oxidase inhibitor
0,362	0,004	Gastritis treatment
0,450	0,093	Protein-disulfide reductase (glutathione) inhibitor
0,456	0,098	Platelet aggregation stimulant
0,407	0,050	Histidine kinase inhibitor
0,375	0,018	Sweetener
0,414	0,059	Aspartate-phenylpyruvate transaminase inhibitor
0,414	0,060	Cholesterol antagonist
0,406	0,053	Vasodilator, coronary
0,383	0,030	Para amino benzoic acid antagonist
0,412	0,060	Nucleotide metabolism regulator
0,436	0,084	Lysase inhibitor
0,428	0,077	Thromboxane B2 antagonist
0,446	0,097	Complement factor D inhibitor
0,399	0,050	Antifungal
0,388	0,041	P-benzoquinone reductase (NADPH) inhibitor
0,356	0,009	DOPA decarboxylase inhibitor
0,371	0,024	CYP2C6 substrate
0,352	0,006	UGT1A5 substrate
0,399	0,055	Cytochrome P450 stimulant
0,381	0,037	Antituberculosic
0,395	0,051	All-trans-retinyl-palmitate hydrolase inhibitor
0,361	0,019	Steroid synthesis inhibitor
0,471	0,130	Phosphatase inhibitor
0,381	0,044	Antiviral (Herpes)
0,360	0,023	Maillard reaction inhibitor
0,345	0,009	Lipoxygenase substrate
0,420	0,085	Venombin AB inhibitor
0,339	0,006	Interleukin 1b antagonist
0,364	0,031	Antipyretic
0,382	0,049	Calcium regulator
0,352	0,022	UGT2B substrate
0,345	0,015	Age-related macular degeneration treatment
0,332	0,004	Tyrosine 2,3-aminomutase inhibitor
0,332	0,005	4-Hydroxybenzoate 3-monooxygenase inhibitor
0,375	0,049	Antiprotozoal (Trypanosoma)
0,335	0,009	Interleukin 1 antagonist
0,332	0,005	Catechol 1,2-dioxygenase inhibitor
0,359	0,033	Indanol dehydrogenase inhibitor
0,343	0,018	UGT1A8 substrate
0,331	0,006	Antihypotensive
0,408	0,083	Alkenylglycerophosphocholine hydrolase inhibitor
0,346	0,021	Vomilenine glucosyltransferase inhibitor
0,338	0,013	CYP1B substrate
0,385	0,062	NAD(P)+-arginine ADP-ribosyltransferase inhibitor
0,342	0,020	Antidote
0,349	0,029	Antiinflammatory, ophthalmic
0,414	0,095	Thioredoxin inhibitor
0,380	0,061	CYP2F1 substrate
0,347	0,029	DNA ligase (ATP) inhibitor
0,321	0,003	Breast cancer-resistant protein inhibitor
0,383	0,066	Spermidine dehydrogenase inhibitor
0,360	0,043	Cardioprotectant
0,413	0,097	Alopecia treatment
0,375	0,059	Dermatologic
0,392	0,077	Nitrate reductase (cytochrome) inhibitor
0,381	0,067	Cyclic AMP phosphodiesterase inhibitor
0,331	0,017	Transcription factor NF kappa A inhibitor
0,321	0,009	Tubulin antagonist
0,320	0,008	UGT2B10 substrate
0,316	0,004	Phosphomevalonate kinase inhibitor
0,353	0,042	Glycerol-3-phosphate dehydrogenase inhibitor
0,374	0,063	Transcription factor NF kappa B stimulant
0,374	0,063	Transcription factor stimulant
0,357	0,047	CYP2B substrate
0,423	0,114	Gastrin inhibitor
0,338	0,029	Angiogenesis stimulant
0,338	0,030	Antineoplastic (colorectal cancer)
0,320	0,012	Nitric oxide antagonist
0,416	0,109	Electron-transferring-flavoprotein dehydrogenase inhibitor
0,362	0,055	Muscular dystrophy treatment
0,361	0,054	Antipsoriatic
0,377	0,071	Rubredoxin-NAD+ reductase inhibitor
0,323	0,016	N-methyl-2-oxoglutaramate hydrolase inhibitor
0,422	0,115	Omptin inhibitor
0,391	0,085	Trimethylamine-oxide aldolase inhibitor
0,310	0,005	MAO B substrate
0,353	0,048	3-Cyanoalanine hydratase inhibitor
0,378	0,073	Lactase inhibitor
0,366	0,061	Antiinfective
0,352	0,049	N-acylmannosamine kinase inhibitor
0,306	0,004	3,4-Dihydroxyphenylacetate 2,3-dioxygenase inhibitor
0,386	0,084	CYP2D15 substrate
0,327	0,025	UGT2B7 substrate
0,341	0,040	Clavaminate synthase inhibitor
0,317	0,018	MO15-related protein kinase Pfmrk inhibitor
0,318	0,019	Cholesterol synthesis inhibitor
0,303	0,004	Imidazoleacetate 4-monooxygenase inhibitor
0,314	0,015	3,4-Dihydroxy-9,10-secoandrosta-1,3,5(10)-triene-9,17-dione 4,5-dioxygenase inhibitor
0,352	0,054	CYP3A7 substrate
0,315	0,017	Aryl-alcohol dehydrogenase inhibitor
0,325	0,028	Prunasin beta-glucosidase inhibitor
0,368	0,071	CYP2A4 substrate
0,350	0,053	Nitrite reductase [NAD(P)H] inhibitor
0,303	0,007	Phenylacetaldehyde dehydrogenase inhibitor
0,343	0,047	Carbon-monoxide dehydrogenase inhibitor
0,393	0,098	1,4-Lactonase inhibitor
0,328	0,033	UGT1A4 substrate
0,306	0,011	Vanilloid agonist
0,333	0,037	Di-trans,poly-cis-decaprenylcistransferase inhibitor
0,341	0,046	FMO3 substrate
0,349	0,055	3-Phytase inhibitor
0,301	0,007	Nitric oxide scavenger
0,401	0,107	Antineoplastic (non-Hodgkin's lymphoma)
0,342	0,049	Opioid kappa 3 receptor antagonist
0,329	0,035	Sigma 1 receptor agonist
0,355	0,062	Leukopoiesis inhibitor
0,368	0,075	Malate dehydrogenase (acceptor) inhibitor
0,332	0,039	Morphine 6-dehydrogenase inhibitor
0,371	0,079	Respiratory analeptic
0,362	0,071	Antipruritic
0,295	0,004	VCAM1 expression inhibitor
0,303	0,012	ATPase inhibitor
0,476	0,187	Phobic disorders treatment
0,336	0,047	Antiprotozoal (Amoeba)
0,314	0,025	2-Enoate reductase inhibitor
0,309	0,021	Retinal dehydrogenase inhibitor
0,374	0,087	Arginine 2-monooxygenase inhibitor
0,338	0,052	CYP2A5 substrate
0,329	0,044	Succinate-semialdehyde dehydrogenase [NAD(P)+] inhibitor
0,315	0,031	Antineoplastic (colon cancer)
0,313	0,029	Malate dehydrogenase inhibitor
0,301	0,017	Phloroglucinol reductase inhibitor
0,341	0,058	Anesthetic general
0,320	0,037	CDP-diacylglycerol-glycerol-3-phosphate 3-phosphatidyltransferase inhibitor
0,325	0,043	Hyponitrite reductase inhibitor
0,305	0,024	P-glycoprotein inhibitor
0,327	0,046	Antineurogenic pain
0,289	0,008	Lipoxygenase inhibitor
0,292	0,011	Thrombolytic
0,319	0,038	Photosensitizer
0,310	0,029	15-Hydroxyprostaglandin-D dehydrogenase (NADP+) inhibitor
0,317	0,037	2-Oxoaldehyde dehydrogenase (NADP+) inhibitor
0,362	0,083	3-Hydroxybenzoate 6-monooxygenase inhibitor
0,301	0,022	Amyloid beta precursor protein antagonist
0,295	0,016	Aromatic-hydroxylamine O-acetyltransferase inhibitor
0,300	0,021	Phosphoenolpyruvate-protein phosphotransferase inhibitor
0,333	0,056	Peptide alpha-N-acetyltransferase inhibitor
0,316	0,039	Ferredoxin hydrogenase inhibitor
0,343	0,066	CYP2D2 inhibitor
0,355	0,079	Mannan endo-1,4-beta-mannosidase inhibitor
0,357	0,082	Dementia treatment
0,293	0,018	Insecticide
0,301	0,027	Hemostatic
0,361	0,087	Acetylgalactosaminyl-O-glycosyl-glycoprotein beta-1,3-N-acetylglucosaminyltransferase inhibitor
0,317	0,044	RNA synthesis inhibitor
0,318	0,046	NF-E2-related factor 2 stimulant
0,334	0,061	Nitrite reductase (NO-forming) inhibitor
0,292	0,021	Pectate lyase inhibitor
0,372	0,101	Sulfur reductase inhibitor
0,276	0,006	Catechol 2,3-dioxygenase inhibitor
0,291	0,021	Proteasome endopeptidase complex inhibitor
0,346	0,076	Tpr proteinase (Porphyromonas gingivalis) inhibitor
0,312	0,046	Lysyl oxidase inhibitor
0,287	0,021	Gamma-butyrobetaine dioxygenase inhibitor
0,325	0,059	Antineoplastic (multiple myeloma)
0,273	0,008	LDLR expression enhancer
0,269	0,003	Chalcone isomerase inhibitor
0,361	0,096	Hydrogen dehydrogenase inhibitor
0,341	0,077	Malate oxidase inhibitor
0,342	0,079	Cyclohexanone monooxygenase inhibitor
0,276	0,014	Thioredoxin reductase inhibitor
0,308	0,046	Linoleoyl-CoA desaturase inhibitor
0,388	0,127	5 Hydroxytryptamine uptake stimulant
0,302	0,042	Pediculicide
0,294	0,034	Apoptosis antagonist
0,272	0,012	Pim-1 kinase inhibitor
0,377	0,118	Chloride peroxidase inhibitor
0,340	0,081	Gamma-guanidinobutyraldehyde dehydrogenase inhibitor
0,338	0,079	Alkenylglycerophosphoethanolamine hydrolase inhibitor
0,325	0,068	Enteropeptidase inhibitor
0,344	0,087	Mycothiol-S-conjugate amidase inhibitor
0,323	0,067	Nicotinate dehydrogenase inhibitor
0,277	0,021	Glycerol dehydrogenase (NADP+) inhibitor
0,306	0,050	Inotropic
0,323	0,067	Phosphatidylserine decarboxylase inhibitor
0,351	0,096	Kinase inhibitor
0,298	0,043	Antiviral (Influenza A)
0,268	0,013	Adrenergic, ophthalmic
0,331	0,077	Cyanoalanine nitrilase inhibitor
0,293	0,040	Antihelmintic
0,256	0,003	Glutathione reductase inhibitor
0,367	0,115	Leukopoiesis stimulant
0,349	0,097	Chemosensitizer
0,278	0,027	Cerebroside-sulfatase inhibitor
0,324	0,073	Glucan 1,4-alpha-maltotriohydrolase inhibitor
0,268	0,018	Antineoplastic (carcinoma)
0,315	0,065	Vasodilator
0,267	0,018	SULT1E1 substrate
0,394	0,145	CYP3A2 substrate
0,285	0,036	Anti-Helicobacter pylori
0,295	0,046	Xenobiotic-transporting ATPase inhibitor
0,293	0,044	Glycerol 2-dehydrogenase (NADP+) inhibitor
0,303	0,055	Antiparasitic
0,369	0,122	Limulus clotting factor B inhibitor
0,268	0,020	Benzoylformate decarboxylase inhibitor
0,369	0,123	Glucan endo-1,3-beta-D-glucosidase inhibitor
0,327	0,082	CYP3A4 inducer
0,258	0,012	Homogentisate 1,2-dioxygenase inhibitor
0,259	0,013	Xanthine oxidase inhibitor
0,336	0,091	Glucose oxidase inhibitor
0,266	0,023	2-Nitropropane dioxygenase inhibitor
0,287	0,043	Antitussive
0,247	0,004	Transthyretin amyloid fibril formation inhibitor
0,384	0,142	Phthalate 4,5-dioxygenase inhibitor
0,319	0,077	Prion diseases treatment
0,263	0,022	Viral entry inhibitor
0,244	0,003	Tyrosine transaminase inhibitor
0,284	0,043	Lactose synthase inhibitor
0,269	0,029	Cyclooxygenase substrate
0,323	0,083	Mucinaminylserine mucinaminidase inhibitor
0,257	0,017	Diiodophenylpyruvate reductase inhibitor
0,267	0,027	Aryl-alcohol dehydrogenase (NADP+) inhibitor
0,248	0,009	Corticosteroid antagonist
0,242	0,004	Orcinol 2-monooxygenase inhibitor
0,292	0,054	Myosin ATPase inhibitor
0,328	0,090	Peptidoglycan glycosyltransferase inhibitor
0,338	0,100	CYP3A5 substrate
0,250	0,013	Procollagen-lysine 5-dioxygenase inhibitor
0,289	0,052	Uroporphyrinogen-III synthase inhibitor
0,301	0,064	Skeletal muscle relaxant
0,240	0,003	Histone deacetylase SIRT2 stimulant
0,253	0,016	(S)-2-hydroxy-acid oxidase inhibitor
0,274	0,040	Hydroxylamine reductase inhibitor
0,291	0,057	Salicylate 1-monooxygenase inhibitor
0,317	0,083	Botulin neurotoxin A light chain inhibitor
0,332	0,098	S-formylglutathione hydrolase inhibitor
0,321	0,088	L-glutamate oxidase inhibitor
0,293	0,061	NADH kinase inhibitor
0,235	0,002	Chorismate mutase inhibitor
0,413	0,181	CDP-glycerol glycerophosphotransferase inhibitor
0,295	0,063	Hydroxylamine reductase (NADH) inhibitor
0,289	0,057	CYP2C29 substrate
0,241	0,009	Hypoxia inducible factor 1 alpha inhibitor
0,338	0,108	RNA-directed RNA polymerase inhibitor
0,254	0,024	Severe acute respiratory syndrome treatment
0,347	0,118	Cyclic AMP agonist
0,320	0,091	Gluconate 5-dehydrogenase inhibitor
0,313	0,084	CYP3A inducer
0,322	0,094	Phenol O-methyltransferase inhibitor
0,398	0,170	Kidney function stimulant
0,292	0,064	Long-chain-aldehyde dehydrogenase inhibitor
0,233	0,005	Shikimate kinase inhibitor
0,262	0,034	Hydroxysteroid dehydrogenase inhibitor
0,302	0,075	Chitosanase inhibitor
0,238	0,011	SULT1A3 substrate
0,314	0,087	Glyoxylate reductase inhibitor
0,277	0,051	Retinoprotector
0,250	0,025	Microtubule formation inhibitor
0,259	0,034	Interleukin 10 agonist
0,289	0,065	Aldehyde dehydrogenase (pyrroloquinoline-quinone) inhibitor
0,270	0,046	Antieczematic atopic
0,285	0,061	Fructan beta-fructosidase inhibitor
0,230	0,005	Beta tubulin antagonist
0,227	0,003	DNA methyltransferase I inhibitor
0,230	0,007	Monoamine oxidase substrate
0,272	0,050	Antiperistaltic
0,299	0,076	tRNA-pseudouridine synthase I inhibitor
0,290	0,067	N-methylhydantoinase (ATP-hydrolysing) inhibitor
0,264	0,043	Nav1.5 sodium channel blocker
0,281	0,060	Gestagen antagonist
0,291	0,069	Monodehydroascorbate reductase (NADH) inhibitor
0,277	0,056	[acyl-carrier-protein] S-acetyltransferase inhibitor
0,297	0,076	Neuropeptide Y2 antagonist
0,247	0,026	Phenylalanine decarboxylase inhibitor
0,269	0,049	UGT2B28 substrate
0,320	0,099	Membrane permeability enhancer
0,238	0,019	HCV NS3-helicase inhibitor
0,233	0,013	SULT1A1 substrate
0,278	0,058	5 Hydroxytryptamine 2B agonist
0,260	0,041	Acyl-CoA oxidase inhibitor
0,319	0,099	Manganese peroxidase inhibitor
0,227	0,008	Beta amyloid protein antagonist
0,276	0,058	Quinoprotein glucose dehydrogenase inhibitor
0,244	0,027	CYP1B1 substrate
0,245	0,027	Antineoplastic (ovarian cancer)
0,235	0,018	Antineoplastic (squamous cell carcinoma)
0,288	0,070	Sulfite oxidase inhibitor
0,271	0,053	Oxidizing agent
0,297	0,080	Phosphopantothenoylcysteine decarboxylase inhibitor
0,278	0,062	Opheline kinase inhibitor
0,278	0,062	Taurocyamine kinase inhibitor
0,315	0,100	N-acetylneuraminate 7-O(or 9-O)-acetyltransferase inhibitor
0,292	0,077	Mannose isomerase inhibitor
0,314	0,101	Analeptic
0,232	0,019	UGT2B1 substrate
0,274	0,062	Corticosteroid side-chain-isomerase inhibitor
0,243	0,031	Mucolytic
0,243	0,031	Anthranilate 3-monooxygenase (deaminating) inhibitor
0,301	0,091	Prostaglandin-A1 DELTA-isomerase inhibitor
0,263	0,053	Glutaminase inhibitor
0,313	0,103	Hydroxylamine oxidase inhibitor
0,233	0,023	Iduronate-2-sulfatase inhibitor
0,216	0,006	UGT2B11 substrate
0,236	0,028	Glucan 1,6-alpha-glucosidase inhibitor
0,238	0,030	Uterine stimulant
0,323	0,116	Dimethylargininase inhibitor
0,247	0,039	Lactaldehyde reductase inhibitor
0,411	0,204	CYP2H substrate
0,355	0,148	27-Hydroxycholesterol 7alpha-monooxygenase inhibitor
0,241	0,035	Neurotrophic factor enhancer
0,285	0,079	Urethanase inhibitor
0,300	0,095	Myc inhibitor
0,247	0,042	6-Pyruvoyltetrahydropterin synthase inhibitor
0,282	0,076	Cyclomaltodextrinase inhibitor
0,275	0,070	Aryl-acylamidase inhibitor
0,258	0,053	CYP2A3 substrate
0,256	0,051	GABA C receptor agonist
0,271	0,067	Gamma-glutamyltransferase inhibitor
0,214	0,010	Phosphogluconate dehydrogenase (decarboxylating) inhibitor
0,219	0,016	4,5-Dihydroxyphthalate decarboxylase inhibitor
0,236	0,034	Dolichyl-phosphatase inhibitor
0,239	0,037	CYP2B1 substrate
0,278	0,076	Antineoplastic (pancreatic cancer)
0,313	0,111	Superoxide dismutase inhibitor
0,324	0,122	CYP2D16 substrate
0,264	0,063	Antiprotozoal
0,237	0,036	Lymphocytopoiesis inhibitor
0,215	0,014	2-Pyrocatechuate decarboxylase inhibitor
0,201	0,001	Protein-arginine N-methyltransferase inhibitor
0,247	0,047	Vitamin-K-epoxide reductase (warfarin-insensitive) inhibitor
0,253	0,052	Magnesium-protoporphyrin IX monomethyl ester (oxidative) cyclase inhibitor
0,227	0,027	Antirickettsial
0,273	0,073	Dextranase inhibitor
0,281	0,082	Prostaglandin-E2 9-reductase inhibitor
0,329	0,130	Acylcarnitine hydrolase inhibitor
0,300	0,101	Exoribonuclease II inhibitor
0,311	0,112	Thymidylate 5'-phosphatase inhibitor
0,249	0,050	O-aminophenol oxidase inhibitor
0,264	0,066	Glutathione dehydrogenase (ascorbate) inhibitor
0,237	0,039	CYP4F2 substrate
0,289	0,092	Spasmolytic
0,225	0,029	2,5-Dihydroxypyridine 5,6-dioxygenase inhibitor
0,276	0,080	Undecaprenyldiphospho-muramoylpentapeptide beta-N-acetylglucosaminyltransferase inhibitor
0,199	0,004	Estradiol 17 beta dehydrogenase 3 inhibitor
0,204	0,008	Macrophage migration inhibitory factor inhibitor
0,212	0,017	Phenylalanine dehydrogenase inhibitor
0,237	0,042	Uric acid excretion stimulant
0,268	0,073	Antibacterial
0,271	0,076	CYP2B10 substrate
0,227	0,034	Acylphosphatase inhibitor
0,215	0,022	NADPH oxidase inhibitor
0,233	0,040	Trans-2-enoyl-CoA reductase (NAD+) inhibitor
0,233	0,040	Pyruvate dehydrogenase (cytochrome) inhibitor
0,198	0,007	Trypanothione-disulfide reductase inhibitor
0,250	0,059	Antipruritic, non-allergic
0,326	0,135	Alkylacetylglycerophosphatase inhibitor
0,287	0,096	Antisecretoric
0,204	0,014	CYP26A substrate
0,203	0,012	Adenylate cyclase stimulant
0,232	0,042	Phenol 2-monooxygenase inhibitor
0,248	0,058	Dihydroxy-acid dehydratase inhibitor
0,284	0,095	Chenodeoxycholoyltaurine hydrolase inhibitor
0,290	0,101	Hypolipemic
0,270	0,082	Arylmalonate decarboxylase inhibitor
0,211	0,023	Histidine decarboxylase inhibitor
0,290	0,102	CYP2B5 substrate
0,228	0,040	Aryl hydrocarbon receptor agonist
0,230	0,043	Antimitotic
0,301	0,114	Sphinganine kinase inhibitor
0,230	0,043	Sickle-cell anemia treatment
0,322	0,135	CYP3A4 substrate
0,211	0,024	Alcohol dehydrogenase substrate
0,229	0,043	Leucine dehydrogenase inhibitor
0,195	0,009	GABA transporter 3 inhibitor
0,201	0,016	Astringent
0,289	0,103	CYP7 inhibitor
0,210	0,025	Cyclooxygenase 1 inhibitor
0,260	0,076	Glucan 1,4-alpha-maltotetraohydrolase inhibitor
0,259	0,074	Methane monooxygenase inhibitor
0,217	0,032	Testosterone 17beta-dehydrogenase inhibitor
0,296	0,113	Polyamine-transporting ATPase inhibitor
0,246	0,063	D-amino-acid dehydrogenase inhibitor
0,317	0,135	Lysine 2,3-aminomutase inhibitor
0,216	0,036	3-Hydroxyphenylacetate 6-hydroxylase inhibitor
0,249	0,069	Spasmolytic, Papaverin-like
0,252	0,072	Ethanolamine-phosphate cytidylyltransferase inhibitor
0,340	0,160	Phospholipid-translocating ATPase inhibitor
0,260	0,080	CYP2C9 inhibitor
0,328	0,148	Erythropoiesis stimulant
0,246	0,068	L-threonine 3-dehydrogenase inhibitor
0,181	0,004	Bacterial efflux pump inhibitor
0,217	0,039	Deoxyribonuclease I inhibitor
0,231	0,054	Tauropine dehydrogenase inhibitor
0,218	0,041	Laminaribiose phosphorylase inhibitor
0,260	0,082	2-Hydroxymuconate-semialdehyde hydrolase inhibitor
0,222	0,045	Glucan 1,4-beta-glucosidase inhibitor
0,289	0,113	(R)-Pantolactone dehydrogenase (flavin) inhibitor
0,196	0,020	Biphenyl-2,3-diol 1,2-dioxygenase inhibitor
0,351	0,176	Glycosylphosphatidylinositol phospholipase D inhibitor
0,262	0,088	Opioid dependency treatment
0,253	0,079	Muscle relaxant
0,245	0,070	Cyclohexyl-isocyanide hydratase inhibitor
0,230	0,057	Antineoplastic (lung cancer)
0,265	0,092	Glutamine-phenylpyruvate transaminase inhibitor
0,249	0,077	Thiamine-triphosphatase inhibitor
0,189	0,017	Glutamate decarboxylase inhibitor
0,224	0,052	Guanosine-3',5'-bis(diphosphate) 3'-diphosphatase inhibitor
0,179	0,008	4-Hydroxybenzoate decarboxylase inhibitor
0,235	0,063	Antifibrinolytic
0,201	0,030	Calcium antagonist
0,245	0,073	Cell wall biosynthesis inhibitor
0,298	0,127	Cl--transporting ATPase inhibitor
0,233	0,061	3-Methylbutanal reductase inhibitor
0,313	0,142	(R)-6-hydroxynicotine oxidase inhibitor
0,281	0,110	Acetylesterase inhibitor
0,268	0,097	Methylenetetrahydrofolate reductase (NADPH) inhibitor
0,223	0,053	3-Hydroxy-4-oxoquinoline 2,4-dioxygenase inhibitor
0,188	0,018	2-Dehydropantolactone reductase (A-specific) inhibitor
0,250	0,080	Arylesterase inhibitor
0,263	0,094	Antiprotozoal (Coccidial)
0,178	0,009	5-Lipoxygenase inhibitor
0,206	0,037	Antineoplastic (renal cancer)
0,262	0,093	N-benzyloxycarbonylglycine hydrolase inhibitor
0,215	0,046	Gout treatment
0,206	0,037	Retinyl-palmitate esterase inhibitor
0,215	0,047	(S)-3-hydroxyacid ester dehydrogenase inhibitor
0,256	0,088	4-Hydroxyphenylacetate 3-monooxygenase inhibitor
0,271	0,102	Phosphatidylinositol diacylglycerol-lyase inhibitor
0,178	0,010	NOS3 expression enhancer
0,285	0,118	Formaldehyde transketolase inhibitor
0,298	0,130	Biotinidase inhibitor
0,233	0,066	Arylacetonitrilase inhibitor
0,189	0,022	Phenylalanine 4-hydroxylase inhibitor
0,202	0,035	Iodide peroxidase inhibitor
0,298	0,131	Ecdysone 20-monooxygenase inhibitor
0,235	0,069	Sulfite reductase inhibitor
0,218	0,052	Antihelmintic (Fasciola)
0,183	0,017	HIV-1 integrase (Overall Integration) inhibitor
0,280	0,115	Antithrombotic
0,238	0,073	Sorbitol-6-phosphate 2-dehydrogenase inhibitor
0,197	0,032	Geranylgeranyl-diphosphate geranylgeranyltransferase inhibitor
0,226	0,061	Glycine dehydrogenase (decarboxylating) inhibitor
0,223	0,058	Polygalacturonase inhibitor
0,254	0,090	CYP2B11 substrate
0,250	0,086	Glycolate dehydrogenase inhibitor
0,309	0,146	Carboxypeptidase Taq inhibitor
0,249	0,086	Transketolase inhibitor
0,261	0,098	N-formylmethionyl-peptidase inhibitor
0,269	0,107	4-Hydroxyproline epimerase inhibitor
0,249	0,087	Thiamine pyridinylase inhibitor
0,213	0,052	Antihematotoxic
0,271	0,110	Methylamine-glutamate N-methyltransferase inhibitor
0,233	0,072	Aspergillopepsin II inhibitor
0,166	0,006	CYP26 inhibitor
0,202	0,041	Alkene monooxygenase inhibitor
0,179	0,018	Aldehyde dehydrogenase substrate
0,168	0,007	12-Lipoxygenase inhibitor
0,172	0,012	Beta-N-acetylhexosaminidase inhibitor
0,202	0,043	Aldehyde dehydrogenase inhibitor
0,222	0,062	Antineoplastic (liver cancer)
0,234	0,074	Benzaldehyde dehydrogenase (NADP+) inhibitor
0,271	0,112	Antiallergic
0,162	0,003	Protocatechuate 4,5-dioxygenase inhibitor
0,205	0,046	UGT2B9 substrate
0,244	0,086	3C-like protease (Human coronavirus) inhibitor
0,173	0,015	Capillary fragility treatment
0,260	0,102	Antimetastatic
0,237	0,079	Peptidyltransferase inhibitor
0,205	0,047	2-Oxoglutarate decarboxylase inhibitor
0,236	0,078	Vascular (periferal) disease treatment
0,217	0,060	Mannitol-1-phosphatase inhibitor
0,188	0,030	Acetyl-CoA C-acyltransferase inhibitor
0,210	0,052	Maltose-transporting ATPase inhibitor
0,183	0,026	Bronchodilator
0,296	0,139	Pterin deaminase inhibitor
0,161	0,004	Dynamin GTPase inhibitor
0,267	0,111	Dolichyl-diphosphooligosaccharide-protein glycotransferase inhibitor
0,198	0,041	3-Oxoadipate enol-lactonase inhibitor
0,171	0,015	Antitreponemal
0,237	0,081	S-alkylcysteine lyase inhibitor
0,236	0,081	Gluconolactonase inhibitor
0,298	0,142	CYP2A1 substrate
0,203	0,047	Tryptophan dimethylallyltransferase inhibitor
0,205	0,050	D-xylulose reductase inhibitor
0,230	0,075	Bisphosphoglycerate phosphatase inhibitor
0,250	0,094	Transcription factor STAT3 inhibitor
0,242	0,087	Adrenaline release stimulant
0,169	0,014	3-Deoxy-7-phosphoheptulonate synthase inhibitor
0,198	0,044	Glycerol-1-phosphatase inhibitor
0,189	0,035	Antiviral (HIV)
0,207	0,054	Tetrahydroxynaphthalene reductase inhibitor
0,157	0,004	Estrogen-related receptor alpha antagonist
0,248	0,096	Cytostatic
0,161	0,009	Squalene epoxidase inhibitor
0,193	0,041	BRAF expression inhibitor
0,295	0,143	CYP3A1 substrate
0,194	0,042	Hippurate hydrolase inhibitor
0,207	0,055	Antiprotozoal (Toxoplasma)
0,250	0,100	Cytochrome-b5 reductase inhibitor
0,224	0,074	N-hydroxy-2-acetamidofluorene reductase inhibitor
0,198	0,048	5 Hydroxytryptamine 7 agonist
0,160	0,010	Protein kinase C stimulant
0,216	0,067	Protein-Npi-phosphohistidine-sugar phosphotransferase inhibitor
0,215	0,066	N-Acyl-D-aspartate deacylase inhibitor
0,227	0,079	Non-steroidal antiinflammatory agent
0,215	0,067	Crotonoyl-[acyl-carrier-protein] hydratase inhibitor
0,358	0,211	Pseudolysin inhibitor
0,256	0,109	Ferredoxin-NAD+ reductase inhibitor
0,256	0,109	Naphthalene 1,2-dioxygenase inhibitor
0,201	0,055	Arachidonic acid antagonist
0,153	0,007	Sphingosine kinase inhibitor
0,195	0,049	Sphingosine 1-phosphate receptor antagonist
0,222	0,076	Histidinol dehydrogenase inhibitor
0,204	0,058	Antineoplastic (glioblastoma multiforme)
0,200	0,055	Laccase inhibitor
0,160	0,015	6,7-Dihydropteridine reductase inhibitor
0,204	0,060	Styrene-oxide isomerase inhibitor
0,231	0,087	Thiol oxidase inhibitor
0,148	0,005	Histone deacetylase stimulant
0,148	0,005	Histone deacetylase SIRT1 stimulant
0,201	0,058	Penicillin amidase inhibitor
0,165	0,023	Amyloid beta aggregation inhibitor
0,259	0,117	Aspergillopepsin I inhibitor
0,192	0,051	Trans-pentaprenyltranstransferase inhibitor
0,245	0,104	Raynaud's phenomenon treatment
0,150	0,009	15-Lipoxygenase inhibitor
0,228	0,087	Antiprotozoal (Trichomonas)
0,213	0,073	CYP1A2 inducer
0,196	0,055	NAD+ synthase (glutamine-hydrolysing) inhibitor
0,143	0,003	Aldehyde dehydrogenase 3 substrate
0,290	0,150	CYP3A substrate
0,183	0,043	Psychosexual dysfunction treatment
0,195	0,055	Farnesyltranstransferase inhibitor
0,183	0,043	CYP4B substrate
0,246	0,107	MAP kinase kinase 4 inhibitor
0,199	0,060	L-glucuronate reductase inhibitor
0,242	0,104	Lysostaphin inhibitor
0,153	0,015	Retinoic acid beta receptor agonist
0,218	0,081	Antiviral
0,144	0,007	Inducible nitric-oxide synthase inhibitor
0,170	0,033	Interleukin 4 antagonist
0,166	0,030	L-ascorbate peroxidase inhibitor
0,199	0,064	Sedoheptulose-bisphosphatase inhibitor
0,151	0,015	Beta 1 adrenoreceptor agonist
0,194	0,059	Antineoplastic (lymphoma)
0,165	0,031	MAO inhibitor
0,244	0,110	ADP-thymidine kinase inhibitor
0,172	0,038	Carboxylesterase inhibitor
0,214	0,080	Alcohol dehydrogenase [NAD(P)+] inhibitor
0,178	0,045	Isoquinoline 1-oxidoreductase inhibitor
0,272	0,139	Cancer associated disorders treatment
0,168	0,036	Antihemorrhagic
0,245	0,113	D-lactaldehyde dehydrogenase inhibitor
0,171	0,039	CYP4B1 substrate
0,178	0,047	Quercetin 2,3-dioxygenase inhibitor
0,179	0,048	Glutamate (mGluR5) agonist
0,208	0,078	Antidiarrheal
0,134	0,005	Catechol O methyltransferase inhibitor
0,266	0,137	Lipoprotein lipase inhibitor
0,312	0,183	Nicotinic alpha2beta2 receptor antagonist
0,234	0,105	ATP phosphoribosyltransferase inhibitor
0,227	0,099	Endopeptidase La inhibitor
0,193	0,065	4-Hydroxyglutamate transaminase inhibitor
0,175	0,047	HIV-2 reverse transcriptase inhibitor
0,187	0,059	Lombricine kinase inhibitor
0,253	0,125	Uterine relaxant
0,145	0,018	Telomerase inhibitor
0,166	0,039	Riboflavin phosphotransferase inhibitor
0,176	0,049	Trans-1,2-dihydrobenzene-1,2-diol dehydrogenase inhibitor
0,206	0,079	Cutinase inhibitor
0,212	0,085	Sclerosant
0,169	0,043	Cyclooxygenase inhibitor
0,192	0,065	Antiprotozoal (Plasmodium)
0,155	0,029	Antineoplastic (uterine cancer)
0,203	0,078	Diabetic nephropathy treatment
0,167	0,042	Sphingosine 1-phosphate receptor 4 antagonist
0,189	0,064	3-Hydroxybenzoate 4-monooxygenase inhibitor
0,209	0,084	CYP2A11 substrate
0,189	0,065	2,4-Dichlorophenol 6-monooxygenase inhibitor
0,197	0,072	P-glycoprotein 1 inhibitor
0,192	0,068	GABA B receptor agonist
0,245	0,121	Peptide-N4-(N-acetyl-beta-glucosaminyl)asparagine amidase inhibitor
0,192	0,068	Ferredoxin-nitrite reductase inhibitor
0,200	0,077	Antiuremic
0,252	0,129	Serum-glucocorticoid regulated kinase 1 inhibitor
0,165	0,043	Protein-glucosylgalactosylhydroxylysine glucosidase inhibitor
0,138	0,016	NAD(P)H dehydrogenase (quinone) inhibitor
0,163	0,041	ErbB-1 antagonist
0,150	0,028	Cystathionine beta-synthase inhibitor
0,151	0,030	Pim kinase inhibitor
0,133	0,011	Quinate 5-dehydrogenase inhibitor
0,180	0,059	Transforming growth factor beta 1 agonist
0,247	0,126	Adenylyl-sulfate reductase inhibitor
0,204	0,083	Shikimate O-hydroxycinnamoyltransferase inhibitor
0,184	0,064	Antineoplastic (bladder cancer)
0,181	0,063	N6-methyl-lysine oxidase inhibitor
0,129	0,011	UGT2B20 substrate
0,247	0,128	Phosphoinositide 5-phosphatase inhibitor
0,152	0,034	4-Alpha-glucanotransferase inhibitor
0,228	0,110	Flavin-containing monooxygenase substrate
0,192	0,074	Tropinesterase inhibitor
0,232	0,114	Adenomatous polyposis treatment
0,159	0,041	Succinic dehydrogenase inhibitor
0,212	0,095	Dactylysin inhibitor
0,190	0,074	D-alanine 2-hydroxymethyltransferase inhibitor
0,203	0,087	Oryzin inhibitor
0,148	0,033	Estrogen antagonist
0,122	0,007	Stipitatonate decarboxylase inhibitor
0,188	0,073	Retinol dehydrogenase inhibitor
0,137	0,022	Phosphatidylglycerol-membrane-oligosaccharide glycerophosphotransferase inhibitor
0,159	0,044	Cysteine-S-conjugate beta-lyase inhibitor
0,140	0,026	Estrogen agonist
0,141	0,027	CYP4A1 substrate
0,128	0,014	CYP26 substrate
0,135	0,021	Succinate-semialdehyde dehydrogenase inhibitor
0,138	0,024	4-Hydroxybenzoate-CoA ligase inhibitor
0,265	0,152	Sulfite dehydrogenase inhibitor
0,214	0,101	Poly(beta-D-mannuronate) lyase inhibitor
0,218	0,106	Vascular dementia treatment
0,147	0,035	Keratoses actinic (solar) treatment
0,191	0,079	Phosphatidylglycerophosphatase inhibitor
0,162	0,050	Pantoate 4-dehydrogenase inhibitor
0,220	0,109	Aspergillus nuclease S1 inhibitor
0,145	0,034	Demethylsterigmatocystin 6-O-methyltransferase inhibitor
0,220	0,108	Undecaprenyl-phosphate mannosyltransferase inhibitor
0,143	0,031	Succinate dehydrogenase inhibitor
0,153	0,041	Histone deacetylase class III inhibitor
0,156	0,044	Prolactin inhibitor
0,269	0,158	Simian immunodeficiency virus proteinase inhibitor
0,170	0,059	Cytochrome-b5 reductase substrate
0,196	0,085	2-Hydroxy-3-oxoadipate synthase inhibitor
0,149	0,038	3-Hydroxyacyl-CoA dehydrogenase inhibitor
0,145	0,034	6-Methylsalicylate decarboxylase inhibitor
0,190	0,080	D-threo-aldose 1-dehydrogenase inhibitor
0,192	0,081	Glutarate-semialdehyde dehydrogenase inhibitor
0,222	0,112	Pullulanase inhibitor
0,297	0,187	Apyrase inhibitor
0,195	0,085	Interleukin 6 antagonist
0,181	0,071	Glycine C-acetyltransferase inhibitor
0,185	0,075	Antineoplastic (sarcoma)
0,208	0,098	Aspartate-ammonia ligase inhibitor
0,175	0,065	Aryldialkylphosphatase inhibitor
0,259	0,150	Histidine N-acetyltransferase inhibitor
0,141	0,033	2-Nitrophenol 2-monooxygenase inhibitor
0,115	0,007	Tannase inhibitor
0,186	0,078	Gastrointestinal motility stimulant
0,166	0,058	Alcohol dehydrogenase (NADP+) inhibitor
0,177	0,069	Alpha-amylase inhibitor
0,154	0,046	Sepiapterin reductase inhibitor
0,154	0,047	Glutamate-1-semialdehyde 2,1-aminomutase inhibitor
0,148	0,041	Beta lactamase inhibitor
0,167	0,060	Glutamin-(asparagin-)ase inhibitor
0,244	0,137	Alcohol dehydrogenase (acceptor) inhibitor
0,231	0,125	Venom exonuclease inhibitor
0,272	0,166	Fragilysin inhibitor
0,115	0,010	SULT1A2 substrate
0,169	0,064	CYP2B18 substrate
0,212	0,107	Cholestanetriol 26-monooxygenase inhibitor
0,220	0,115	Calcium channel activator
0,139	0,034	CYP2B4 substrate
0,140	0,036	Glutathione-disulfide reductase inhibitor
0,122	0,018	Granulocyte macrophage colony stimulating factor agonist
0,214	0,111	Antineoplastic (bone cancer)
0,195	0,093	Antiviral (Hepatitis B)
0,110	0,008	4-Hydroxyphenylacetate 1-monooxygenase inhibitor
0,191	0,088	Ubiquitin thiolesterase inhibitor
0,153	0,051	Antineoplastic (gastric cancer)
0,271	0,169	5 Hydroxytryptamine release inhibitor
0,120	0,019	3-Dehydroquinate synthase inhibitor
0,159	0,058	Endo-1,3(4)-beta-glucanase inhibitor
0,146	0,046	Estrone sulfotransferase inhibitor
0,233	0,133	Pro-opiomelanocortin converting enzyme inhibitor
0,151	0,051	Creatine kinase inhibitor
0,157	0,057	Cellulase inhibitor
0,230	0,132	Fucosterol-epoxide lyase inhibitor
0,172	0,074	Alpha-glucuronidase inhibitor
0,174	0,076	Anthranilate-CoA ligase inhibitor
0,148	0,050	Radical formation agonist
0,188	0,090	Skin irritation, inactive
0,193	0,095	2,3,4,5-Tetrahydropyridine-2,6-dicarboxylate N-succinyltransferase inhibitor
0,172	0,075	Alkylglycerone-phosphate synthase inhibitor
0,212	0,114	Trimethylamine dehydrogenase inhibitor
0,151	0,054	Pyruvate dehydrogenase inhibitor
0,178	0,081	Polyneuridine-aldehyde esterase inhibitor
0,132	0,035	Photinus-luciferin 4-monooxygenase (ATP-hydrolysing) inhibitor
0,175	0,078	N-acetyl-gamma-glutamyl-phosphate reductase inhibitor
0,171	0,075	Catalase stimulant
0,151	0,055	L-iduronidase inhibitor
0,232	0,136	Cystic fibrosis treatment
0,185	0,089	Levanase inhibitor
0,173	0,078	Lysine 6-dehydrogenase inhibitor
0,173	0,078	2,4-Diaminopentanoate dehydrogenase inhibitor
0,173	0,078	3-Hydroxybutyryl-CoA dehydrogenase inhibitor
0,182	0,087	Alkylglycerophosphoethanolamine phosphodiesterase inhibitor
0,215	0,121	Hyaluronic acid agonist
0,224	0,130	Methylumbelliferyl-acetate deacetylase inhibitor
0,146	0,052	2-Oxoisovalerate dehydrogenase (acylating) inhibitor
0,107	0,013	Fatty acid synthase inhibitor
0,112	0,019	3-Oxoacyl-[acyl-carrier-protein] synthase inhibitor
0,186	0,093	Alpha-N-acetylglucosaminidase inhibitor
0,235	0,142	(S)-6-hydroxynicotine oxidase inhibitor
0,150	0,058	Beta-cyclopiazonate dehydrogenase inhibitor
0,164	0,072	tRNA nucleotidyltransferase inhibitor
0,161	0,069	Oxalate oxidase inhibitor
0,162	0,070	Tyrosine kinase stimulant
0,154	0,062	Protein-tyrosine sulfotransferase inhibitor
0,109	0,017	Interleukin 1a antagonist
0,125	0,034	Leukotriene agonist
0,145	0,054	D-lactate dehydrogenase inhibitor
0,139	0,049	Neurotrophic factor
0,171	0,081	Atrolysin A inhibitor
0,149	0,059	Aminocarboxymuconate-semialdehyde decarboxylase inhibitor
0,181	0,092	Ribonucleoside triphosphate reductase inhibitor
0,220	0,131	Antiviral (CMV)
0,203	0,113	Phosphatidylcholine-sterol O-acyltransferase inhibitor
0,126	0,037	MAO A substrate
0,123	0,033	Estrogen receptor beta antagonist
0,185	0,095	CYP2G1 substrate
0,162	0,073	Phenylacetate-CoA ligase inhibitor
0,157	0,068	3-Aminobutyryl-CoA ammonia-lyase inhibitor
0,111	0,023	Alpha glucosidase inhibitor
0,137	0,049	CYP19 inhibitor
0,175	0,086	Anthrax lethal factor inhibitor
0,100	0,011	Dihydroxyacetanilide epoxidase inhibitor
0,100	0,011	Dihydroxyacetanilide dehydrogenase inhibitor
0,216	0,129	Monoamine uptake inhibitor
0,254	0,167	Antiarthritic
0,123	0,036	Iron antagonist
0,105	0,019	MAO B inhibitor
0,171	0,084	Triacetate-lactonase inhibitor
0,171	0,084	Homoaconitate hydratase inhibitor
0,171	0,084	6-Carboxyhexanoate-CoA ligase inhibitor
0,171	0,084	Biotin-CoA ligase inhibitor
0,206	0,119	Antineoplastic (brain cancer)
0,122	0,035	Xanthine dehydrogenase inhibitor
0,131	0,045	Pantothenase inhibitor
0,091	0,005	Aldehyde dehydrogenase 1 substrate
0,177	0,091	Septic shock treatment
0,090	0,005	Urate transporter 1 inhibitor
0,216	0,131	Choline-phosphate cytidylyltransferase inhibitor
0,140	0,056	Sulfate adenylyltransferase (ADP) inhibitor
0,138	0,054	Glycine receptor agonist
0,138	0,055	MDM2 inhibitor
0,090	0,006	Vanilloid 4 antagonist
0,147	0,064	N-acetylneuraminate synthase inhibitor
0,138	0,055	Deoxyribose-phosphate aldolase inhibitor
0,125	0,042	Histone deacetylase SIRT2 inhibitor
0,186	0,104	Dimethylmaleate hydratase inhibitor
0,121	0,039	Tyrosine-ester sulfotransferase inhibitor
0,167	0,085	Rhamnulose-1-phosphate aldolase inhibitor
0,173	0,091	(S)-3-amino-2-methylpropionate transaminase inhibitor
0,163	0,080	Isopenicillin-N synthase inhibitor
0,184	0,101	Histidinol-phosphatase inhibitor
0,141	0,059	Interferon antagonist
0,138	0,057	Interferon gamma antagonist
0,131	0,050	Secretase stimulant
0,131	0,050	Secretase alpha stimulant
0,101	0,020	Hydroxyquinol 1,2-dioxygenase inhibitor
0,115	0,034	Tagaturonate reductase inhibitor
0,115	0,034	Fructuronate reductase inhibitor
0,122	0,041	Orotate reductase (NADPH) inhibitor
0,100	0,019	DNA methylase inhibitor
0,173	0,092	Urate-ribonucleotide phosphorylase inhibitor
0,150	0,070	Histone deacetylase SIRT1 inhibitor
0,113	0,032	Monocarboxylic acid transporter 1 inhibitor
0,113	0,032	Monocarboxylic acid transporter inhibitor
0,186	0,105	Metabolic disease treatment
0,085	0,005	Methyltransferase inhibitor
0,116	0,035	Cytokine release inhibitor
0,160	0,079	Licheninase inhibitor
0,117	0,037	Transglutaminase 2 inhibitor
0,227	0,147	Pyroglutamyl-peptidase II inhibitor
0,138	0,058	Agmatinase inhibitor
0,143	0,063	Ferredoxin-NADP+ reductase inhibitor
0,178	0,098	Horrilysin inhibitor
0,150	0,070	Acetylenecarboxylate hydratase inhibitor
0,165	0,085	Guanidinoacetase inhibitor
0,305	0,225	Acute neurologic disorders treatment
0,238	0,159	Membrane integrity antagonist
0,102	0,023	Heat shock protein 70 antagonist
0,116	0,037	Oligo-1,6-glucosidase inhibitor
0,150	0,071	HMG CoA synthase inhibitor
0,147	0,069	Antitussive, narcotic
0,107	0,029	Epoxide hydrolase substrate
0,251	0,173	Cell adhesion molecule inhibitor
0,098	0,020	Glycine transporter 2 inhibitor
0,100	0,022	Aldose 1-epimerase inhibitor
0,208	0,131	Adenosine regulator
0,161	0,084	Creatinine deaminase inhibitor
0,225	0,148	Creatininase inhibitor
0,109	0,033	Antihypertriglyceridemic
0,160	0,083	Carnosine synthase inhibitor
0,097	0,021	MAO A inhibitor
0,143	0,067	Heat shock protein agonist
0,079	0,003	Phenylpyruvate tautomerase inhibitor
0,125	0,049	Antispirochetal
0,170	0,094	Phosphoenolpyruvate mutase inhibitor
0,099	0,024	Glutathione S-transferase inhibitor
0,125	0,049	Bcl2 antagonist
0,242	0,167	Endopeptidase So inhibitor
0,136	0,060	Glycogen (starch) synthase inhibitor
0,173	0,098	Rhizopuspepsin inhibitor
0,135	0,060	5 Hydroxytryptamine 2A agonist
0,148	0,073	3-Carboxyethylcatechol 2,3-dioxygenase inhibitor
0,205	0,130	Cytochrome P450 inhibitor
0,234	0,160	Antineoplastic (solid tumors)
0,161	0,087	Antineoplastic (melanoma)
0,105	0,031	Ornithine decarboxylase inhibitor
0,092	0,018	Diiodotyrosine transaminase inhibitor
0,126	0,053	4-Phytase inhibitor
0,144	0,070	Chitin synthase inhibitor
0,136	0,062	Urolithiasis treatment
0,151	0,078	GABA C receptor antagonist
0,147	0,074	Mcl-1 antagonist
0,118	0,044	Glycerol dehydratase inhibitor
0,167	0,094	N-(long-chain-acyl)ethanolamine deacylase inhibitor
0,122	0,049	Colony stimulating factor agonist
0,194	0,122	Acetylserotonin O-methyltransferase inhibitor
0,098	0,026	Leukotriene antagonist
0,181	0,109	5 Hydroxytryptamine 7L antagonist
0,116	0,044	Peptidylglycine monooxygenase inhibitor
0,196	0,124	Oxytocic
0,200	0,129	2-Haloacid dehalogenase inhibitor
0,080	0,009	Cyclohexadienyl dehydrogenase inhibitor
0,119	0,048	Renilla-luciferin 2-monooxygenase inhibitor
0,183	0,112	Thiopurine S-methyltransferase inhibitor
0,161	0,090	Stromelysin 2 inhibitor
0,122	0,051	D-arabinonolactone oxidase inhibitor
0,135	0,064	Antithyroid
0,136	0,066	Allophanate hydrolase inhibitor
0,113	0,043	Glyceraldehyde-3-phosphate dehydrogenase (NADP+) inhibitor
0,132	0,063	Acyl-lysine deacylase inhibitor
0,207	0,138	Amyotrophic lateral sclerosis treatment
0,084	0,015	Leukotriene B4 antagonist
0,158	0,089	Acaricide
0,173	0,104	Xylan endo-1,3-beta-xylosidase inhibitor
0,128	0,060	Pyruvate dehydrogenase (lipoamide) inhibitor
0,119	0,051	CYP1A3 substrate
0,122	0,054	Guanidinodeoxy-scyllo-inositol-4-phosphatase inhibitor
0,126	0,059	D-cysteine desulfhydrase inhibitor
0,137	0,070	Dolichyl-phosphate beta-D-mannosyltransferase inhibitor
0,137	0,070	Ethanolaminephosphotransferase inhibitor
0,130	0,063	Acetolactate decarboxylase inhibitor
0,083	0,016	Leukotriene C antagonist
0,194	0,128	CYP2B2 substrate
0,113	0,047	Aconitate decarboxylase inhibitor
0,100	0,034	Antidote, heavy metal
0,142	0,076	Serum-glucocorticoid regulated kinase inhibitor
0,119	0,053	Phosphoglycerate mutase inhibitor
0,092	0,027	Falcipain 2 inhibitor
0,092	0,027	Falcipain inhibitor
0,114	0,049	Heat shock protein antagonist
0,131	0,066	Prepilin peptidase inhibitor
0,131	0,066	Haloacetate dehalogenase inhibitor
0,088	0,023	4-Hydroxybenzoate 1-hydroxylase inhibitor
0,129	0,065	Glucan endo-1,3-alpha-glucosidase inhibitor
0,079	0,015	Heme oxygenase stimulant
0,085	0,021	Estradiol 17 beta dehydrogenase 2 inhibitor
0,129	0,065	CYP19 substrate
0,144	0,080	Methyltransferase substrate
0,078	0,014	3-Phosphoshikimate 1-carboxyvinyltransferase inhibitor
0,105	0,042	CYP4F substrate
0,090	0,026	Hydroperoxide dehydratase inhibitor
0,114	0,051	Sorbose dehydrogenase inhibitor
0,070	0,007	Enoyl-[acyl-carrier-protein] reductase (NADH) inhibitor
0,092	0,029	3(or 17)alpha-hydroxysteroid dehydrogenase inhibitor
0,185	0,123	Prolyl aminopeptidase inhibitor
0,089	0,027	Protein kinase B stimulant
0,194	0,132	5 Hydroxytryptamine 7S antagonist
0,153	0,091	Contraceptive female
0,140	0,078	Methylaspartate ammonia-lyase inhibitor
0,139	0,077	Aldehyde ferredoxin oxidoreductase inhibitor
0,141	0,079	Magnesium-protoporphyrin IX methyltransferase inhibitor
0,157	0,096	ADP-ribosylarginine hydrolase inhibitor
0,124	0,063	Poly(ADP-ribose) glycohydrolase inhibitor
0,109	0,048	Isocitrate dehydrogenase (NAD+) inhibitor
0,094	0,034	Cyanate hydratase inhibitor
0,121	0,060	Pyridoxine 5-dehydrogenase inhibitor
0,162	0,101	CYP4A2 substrate
0,123	0,062	Phospholipase A2 inhibitor
0,130	0,070	Allantoinase inhibitor
0,123	0,063	Carboxymethylenebutenolidase inhibitor
0,115	0,054	Arylformamidase inhibitor
0,082	0,021	UDP-glucose 6-dehydrogenase inhibitor
0,166	0,106	Fibromyalgia syndrome treatment
0,144	0,084	3'-Nucleotidase inhibitor
0,169	0,109	Ornithine cyclodeaminase inhibitor
0,084	0,025	3-Methyl-2-oxobutanoate dehydrogenase (lipoamide) inhibitor
0,106	0,047	Aromatic-amino-acid transaminase inhibitor
0,076	0,017	Aldehyde dehydrogenase 1A2 inhibitor
0,159	0,100	Camphor 1,2-monooxygenase inhibitor
0,177	0,118	Meprin B inhibitor
0,101	0,042	3-Oxosteroid 1-dehydrogenase inhibitor
0,122	0,063	D-2-hydroxy-acid dehydrogenase inhibitor
0,140	0,082	Huntington's disease treatment
0,114	0,055	Leucine transaminase inhibitor
0,159	0,101	Antineoplastic (thyroid cancer)
0,064	0,006	Orsellinate decarboxylase inhibitor
0,139	0,080	UGT2B18 substrate
0,077	0,019	CYP24 inhibitor
0,102	0,045	2-Dehydro-3-deoxy-L-arabinonate dehydratase inhibitor
0,153	0,095	Inorganic diphosphatase inhibitor
0,108	0,051	Ca2+-transporting ATPase inhibitor
0,104	0,047	2-Hydroxy-3-oxopropionate reductase inhibitor
0,150	0,093	N-acetylneuraminate 4-O-acetyltransferase inhibitor
0,256	0,199	Fibrolase inhibitor
0,171	0,115	Bothrolysin inhibitor
0,121	0,065	Leukotriene synthesis inhibitor
0,113	0,057	DNA-3-methyladenine glycosylase II inhibitor
0,145	0,089	Allyl-alcohol dehydrogenase inhibitor
0,145	0,090	Smooth muscle myosin light chain kinase inhibitor
0,134	0,078	CDP-diacylglycerol-inositol 3-phosphatidyltransferase inhibitor
0,172	0,117	Nucleoside oxidase (H2O2-forming) inhibitor
0,140	0,084	Aldehyde oxidase substrate
0,112	0,056	NMDA receptor polyamine site antagonist
0,194	0,139	CYP2C10 substrate
0,293	0,237	Heat shock protein 27 antagonist
0,111	0,055	Aspartate transaminase inhibitor
0,079	0,024	Prostaglandin agonist
0,145	0,090	4-Hydroxybenzoate nonaprenyltransferase inhibitor
0,138	0,083	Peptidylamidoglycolate lyase inhibitor
0,059	0,005	ATPase (Vacuolar H+) inhibitor
0,123	0,068	Mannose-6-phosphate isomerase inhibitor
0,196	0,141	Antitoxic
0,083	0,028	Transcription factor AP-1 inhibitor
0,118	0,064	Coagulant
0,147	0,094	Lactate 2-monooxygenase inhibitor
0,062	0,009	Antimitotic, Podophyllotoxin-like
0,140	0,086	Glucosyl transferase inhibitor
0,200	0,146	Transcription factor STAT inhibitor
0,115	0,062	Heat shock protein 70 agonist
0,083	0,030	Pyridoxamine-phosphate oxidase inhibitor
0,117	0,064	Anabolic
0,196	0,144	Gingipain K inhibitor
0,136	0,083	Hexokinase inhibitor
0,139	0,086	Catalase inhibitor
0,122	0,069	Cocain dependency treatment
0,120	0,068	Galacturan 1,4-alpha-galacturonidase inhibitor
0,067	0,015	Aryl hydrocarbon receptor antagonist
0,107	0,055	Malonate-semialdehyde dehydrogenase inhibitor
0,251	0,199	P-glycoprotein substrate
0,098	0,047	3-Deoxy-8-phosphooctulonate synthase inhibitor
0,101	0,050	Heme oxygenase inhibitor
0,066	0,015	Antifungal (Pneumocystis)
0,114	0,062	Asparaginase inhibitor
0,106	0,055	Homocysteine desulfhydrase inhibitor
0,083	0,031	3-Oxoacyl-[acyl-carrier-protein] synthase III inhibitor
0,167	0,116	N-acetyllactosamine synthase inhibitor
0,104	0,053	Cell wall synthesis inhibitor
0,130	0,079	Mannan endo-1,6-alpha-mannosidase inhibitor
0,068	0,018	[3-methyl-2-oxobutanoate dehydrogenase (lipoamide)] kinase inhibitor
0,117	0,066	(R)-limonene 6-monooxygenase inhibitor
0,144	0,094	CYP2A10 substrate
0,140	0,090	Guanylate cyclase 1 stimulant
0,067	0,018	Benzoin aldolase inhibitor
0,137	0,088	Glutamate synthase (ferredoxin) inhibitor
0,114	0,065	Cytidine deaminase inhibitor
0,140	0,091	Pyruvate carboxylase inhibitor
0,105	0,057	Poly(3-hydroxybutyrate) depolymerase inhibitor
0,124	0,076	Atrolysin C inhibitor
0,083	0,035	NMDA receptor glycine site B antagonist
0,080	0,031	Alpha,alpha-phosphotrehalase inhibitor
0,116	0,068	Fructose-2,6-bisphosphate 2-phosphatase inhibitor
0,128	0,080	3-Ketovalidoxylamine C-N-lyase inhibitor
0,156	0,108	Nitrate reductase inhibitor
0,113	0,065	Xylose isomerase inhibitor
0,140	0,093	Pyridoxine 4-oxidase inhibitor
0,145	0,098	CDP-4-dehydro-6-deoxyglucose reductase inhibitor
0,159	0,112	Indoleacetaldoxime dehydratase inhibitor
0,079	0,032	Tubulin-tyrosine ligase inhibitor
0,062	0,015	4-Hydroxybenzoate 3-monooxygenase [NAD(P)H] inhibitor
0,101	0,054	Valine dehydrogenase (NADP+) inhibitor
0,254	0,207	CF transmembrane conductance regulator agonist
0,164	0,118	Cyclopropane-fatty-acyl-phospholipid synthase inhibitor
0,085	0,039	3-Dehydroquinate dehydratase inhibitor
0,229	0,183	Mitochondrial processing peptidase inhibitor
0,159	0,113	Complement inhibitor
0,154	0,108	Rhodotorulapepsin inhibitor
0,168	0,123	Pappalysin-1 inhibitor
0,134	0,089	Inulinase inhibitor
0,098	0,053	Alcohol oxidase inhibitor
0,205	0,159	Glutamate-tRNA ligase inhibitor
0,123	0,078	3-Isopropylmalate dehydratase inhibitor
0,114	0,069	Cysteine desulfurase inhibitor
0,128	0,083	HDL-cholesterol increasing
0,165	0,121	Polarisation inhibitor
0,062	0,017	Tyrosine phenol-lyase inhibitor
0,185	0,140	DNA-3-methyladenine glycosylase I inhibitor
0,093	0,049	Saccharopine dehydrogenase (NAD+, L-glutamate-forming) inhibitor
0,120	0,076	Phospholipase inhibitor
0,146	0,103	Antimycoplasmal
0,144	0,101	Glyoxylate reductase (NADP+) inhibitor
0,086	0,043	Oxaloacetate decarboxylase inhibitor
0,173	0,130	Follicle-stimulating hormone agonist
0,051	0,008	Dopamine precursors
0,149	0,106	Myeloblastin inhibitor
0,093	0,051	Heat shock protein 90 antagonist
0,098	0,056	Glycerophosphocholine cholinephosphodiesterase inhibitor
0,086	0,044	Vitamin
0,077	0,035	UGT2B7Y substrate
0,077	0,035	UGT2B7H substrate
0,064	0,023	Prostacyclin agonist
0,139	0,098	Acetate kinase inhibitor
0,115	0,074	Diacylglycerol kinase inhibitor
0,163	0,122	Prostaglandin E1 antagonist
0,088	0,047	Dopachrome isomerase inhibitor
0,142	0,101	Bisphosphoglycerate mutase inhibitor
0,139	0,099	Alkylator
0,142	0,102	1,4-Alpha-glucan branching enzyme inhibitor
0,159	0,119	Carboxypeptidase D inhibitor
0,116	0,076	Luteinizing hormone-releasing hormone agonist
0,089	0,049	Phosphoenolpyruvate carboxykinase (diphosphate) inhibitor
0,070	0,030	Malate dehydrogenase (decarboxylating) inhibitor
0,115	0,075	2,2-Dialkylglycine decarboxylase (pyruvate) inhibitor
0,163	0,123	Opine dehydrogenase inhibitor
0,197	0,157	Catenin beta inhibitor
0,134	0,095	Undecaprenyl-diphosphatase inhibitor
0,118	0,079	Alpha-N-arabinofuranosidase inhibitor
0,204	0,165	Isopenicillin-N epimerase inhibitor
0,104	0,065	Acetoin dehydrogenase inhibitor
0,113	0,074	Alpha-pinene-oxide decyclase inhibitor
0,101	0,062	Antifungal enhancer
0,110	0,071	D-lactate dehydrogenase (cytochrome) inhibitor
0,116	0,078	Adenylate cyclase inhibitor
0,156	0,117	Ketol-acid reductoisomerase inhibitor
0,180	0,142	Wound healing agent
0,094	0,056	Acetoacetate decarboxylase inhibitor
0,084	0,047	3(or 17)beta-hydroxysteroid dehydrogenase inhibitor
0,098	0,060	Ketohexokinase inhibitor
0,141	0,103	Paraoxonase substrate
0,091	0,053	Hair growth stimulant
0,110	0,072	Rhodopsin kinase inhibitor
0,140	0,102	Sterol 3-beta-glucosyltransferase inhibitor
0,199	0,162	DNA-(apurinic or apyrimidinic site) lyase inhibitor
0,067	0,030	HIV-1 reverse transcriptase inhibitor
0,083	0,047	Factor XIIIa stimulant
0,121	0,084	Galactokinase inhibitor
0,136	0,099	Tryptophan alpha,beta-oxidase inhibitor
0,113	0,076	Glucosamine-6-phosphate deaminase inhibitor
0,163	0,126	Gastric antisecretory
0,088	0,052	Cellobiose phosphorylase inhibitor
0,064	0,028	Estrogen alpha receptor agonist
0,131	0,095	Dimethylallyltranstransferase inhibitor
0,133	0,097	TH expression enhancer
0,165	0,129	Pseudouridylate synthase inhibitor
0,106	0,071	Aspartyl aminopeptidase inhibitor
0,184	0,149	Glutaminyl-peptide cyclotransferase inhibitor
0,103	0,068	Alanine transaminase inhibitor
0,093	0,058	Cyclooxygenase 2 inhibitor
0,141	0,106	Aureolysin inhibitor
0,163	0,128	Serine protease unspecified inhibitor
0,129	0,094	Inositol oxygenase inhibitor
0,071	0,038	Kainate receptor 1 agonist
0,147	0,113	GST M1-1 substrate
0,146	0,112	Interleukin agonist
0,090	0,056	Deoxyribonuclease (pyrimidine dimer) inhibitor
0,097	0,064	Agaritine gamma-glutamyltransferase inhibitor
0,074	0,041	Lactaldehyde dehydrogenase inhibitor
0,082	0,050	SULT2A1 substrate
0,116	0,084	Diisopropyl-fluorophosphatase inhibitor
0,112	0,079	Lysine 2-monooxygenase inhibitor
0,115	0,083	Antineoplastic (lymphocytic leukemia)
0,127	0,096	Hepatocyte nuclear factor 4 alpha antagonist
0,127	0,096	Hepatocyte nuclear factor antagonist
0,111	0,080	DNA directed DNA polymerase inhibitor
0,121	0,090	Cyclamate sulfohydrolase inhibitor
0,129	0,098	Subtilisin inhibitor
0,059	0,028	Aldose reductase 2 inhibitor
0,101	0,071	Antibiotic Anthracycline-like
0,119	0,089	Iron-cytochrome-c reductase inhibitor
0,110	0,080	Narcotic antagonist
0,129	0,099	Sphinganine-1-phosphate aldolase inhibitor
0,104	0,075	(S)-carnitine 3-dehydrogenase inhibitor
0,064	0,034	Hyperparathyroidism treatment
0,061	0,031	Glutamate (mGluR1) agonist
0,074	0,045	Lactate-malate transhydrogenase inhibitor
0,161	0,132	Methanol dehydrogenase inhibitor
0,142	0,113	Glutathione peroxidase inhibitor
0,097	0,068	Cathepsin G inhibitor
0,109	0,080	Isovaleryl-CoA dehydrogenase inhibitor
0,073	0,044	Purine biosynthesis inhibitor
0,068	0,040	Purinergic P2X2 antagonist
0,107	0,079	Mevalonate kinase inhibitor
0,103	0,075	Aldehyde dehydrogenase [NAD(P)+] inhibitor
0,164	0,137	Peptidyl-dipeptidase B inhibitor
0,083	0,056	Isocitrate lyase inhibitor
0,116	0,090	Acylglycerone-phosphate reductase inhibitor
0,114	0,088	Allantoate deiminase inhibitor
0,073	0,047	Sulfinoalanine decarboxylase inhibitor
0,184	0,157	Limulus clotting factor C inhibitor
0,139	0,113	Antineoplastic (glioma)
0,101	0,075	Diacylglycerol cholinephosphotransferase inhibitor
0,079	0,053	Mycodextranase inhibitor
0,157	0,130	Alpha-1,6-mannosyl-glycoprotein 4-beta-N-acetylglucosaminyltransferase inhibitor
0,134	0,108	Dry eye syndrome treatment
0,099	0,072	Interleukin 10 antagonist
0,160	0,134	Gamma-D-Glutamyl-meso-diaminopimelate peptidase inhibitor
0,049	0,023	Pregnane X receptor antagonist
0,053	0,027	Aminoacyl-tRNA hydrolase inhibitor
0,110	0,084	N-(5-amino-5-carboxypentanoyl)-L-cysteinyl-D-valine synthase inhibitor
0,102	0,076	Glucarate dehydratase inhibitor
0,100	0,075	Pyrimidine-deoxynucleoside 2'-dioxygenase inhibitor
0,088	0,063	Dihydropteroate synthase inhibitor
0,044	0,020	Leukotriene C4 antagonist
0,055	0,030	CYP2A5 inhibitor
0,050	0,025	NADPH oxidoreductase inhibitor
0,049	0,024	Neuraminidase inhibitor
0,056	0,032	Dopamine D2L antagonist
0,074	0,050	ATP deaminase inhibitor
0,076	0,052	4-Pyridoxolactonase inhibitor
0,097	0,073	Porphobilinogen synthase inhibitor
0,113	0,089	Galactose 1-dehydrogenase (NADP+) inhibitor
0,113	0,089	Beta-alanine-pyruvate transaminase inhibitor
0,205	0,182	Aldosterone antagonist
0,065	0,042	Factor XIa inhibitor
0,168	0,145	Antineoplastic alkaloid
0,111	0,088	3-Hydroxyanthranilate oxidase inhibitor
0,124	0,101	Plasmanylethanolamine desaturase inhibitor
0,097	0,075	Chondroitin 6-sulfotransferase inhibitor
0,073	0,050	Prostaglandin D2 agonist
0,144	0,121	N-acetyllactosaminide beta-1,3-N-acetylglucosaminyltransferase inhibitor
0,094	0,072	UDP-glucose 4-epimerase inhibitor
0,067	0,045	H+/K+-transporting ATPase inhibitor
0,069	0,048	Glyceraldehyde-3-phosphate dehydrogenase inhibitor
0,092	0,071	Deoxycytidine deaminase inhibitor
0,134	0,113	4-Chlorophenylacetate 3,4-dioxygenase inhibitor
0,058	0,038	Postmenopausal disorders treatment
0,089	0,068	Acyloxyacyl hydrolase inhibitor
0,086	0,065	Dichloromuconate cycloisomerase inhibitor
0,159	0,138	Indolepyruvate C-methyltransferase inhibitor
0,135	0,115	Acetylornithine deacetylase inhibitor
0,034	0,014	Selectin L antagonist
0,077	0,057	11-Cis-retinyl-palmitate hydrolase inhibitor
0,073	0,053	N-acetylglucosaminyldiphosphoundecaprenol N-acetyl-beta-D-mannosaminyltransferase inhibitor
0,064	0,044	Protein-tyrosine phosphatase 2C inhibitor
0,067	0,047	L-lactate dehydrogenase (cytochrome) inhibitor
0,067	0,048	Sucrose synthase inhibitor
0,115	0,095	Alcohol dehydrogenase inhibitor
0,108	0,089	Estradiol 17alpha-dehydrogenase inhibitor
0,130	0,111	Snapalysin inhibitor
0,090	0,071	Gluconate dehydratase inhibitor
0,102	0,083	Choloylglycine hydrolase inhibitor
0,183	0,164	Proto-oncogene tyrosine-protein kinase Fgr inhibitor
0,026	0,007	Progesterone receptor B1 antagonist
0,159	0,140	Diamine N-acetyltransferase inhibitor
0,171	0,152	Levansucrase inhibitor
0,103	0,084	Carnitine dehydratase inhibitor
0,045	0,027	Prostaglandin F2 alpha antagonist
0,062	0,043	Erythro-3-hydroxyaspartate ammonia-lyase inhibitor
0,106	0,088	UDP-N-acetylglucosamine-dolichyl-phosphate N-acetylglucosaminephosphotransferase inhibitor
0,071	0,054	Maleate hydratase inhibitor
0,086	0,068	Gluconokinase inhibitor
0,108	0,090	Topoisomerase I inhibitor
0,220	0,202	Loop diuretic
0,070	0,053	Inositol-3-phosphate synthase inhibitor
0,098	0,081	Glucosamine-1-phosphate N-acetyltransferase inhibitor
0,141	0,124	Phenylalanine(histidine) transaminase inhibitor
0,064	0,047	3-Hydroxyanthranilate 3,4-dioxygenase inhibitor
0,090	0,074	Glycerol-3-phosphate dehydrogenase (NAD+) inhibitor
0,227	0,211	DNA polymerase I inhibitor
0,128	0,112	Poly(alpha-L-guluronate) lyase inhibitor
0,134	0,118	Dynein ATPase inhibitor
0,180	0,165	Albendazole monooxygenase inhibitor
0,077	0,062	Glutamate (mGluR4) agonist
0,070	0,055	2-Dehydro-3-deoxy-phosphogluconate aldolase inhibitor
0,119	0,104	Penicillopepsin inhibitor
0,091	0,075	Omega-amidase inhibitor
0,103	0,088	Azobenzene reductase inhibitor
0,128	0,112	Serratia marcescens nuclease inhibitor
0,042	0,027	Urotensin II antagonist
0,209	0,194	Antiviral (Adenovirus)
0,174	0,159	Cathepsin T inhibitor
0,095	0,080	Aspartate racemase inhibitor
0,129	0,114	Hydroxymethylbilane synthase inhibitor
0,108	0,094	Sodium/bile acid cotransporter inhibitor
0,101	0,087	NADH dehydrogenase inhibitor
0,079	0,065	Threonine ammonia-lyase inhibitor
0,107	0,093	Thiamine-phosphate kinase inhibitor
0,111	0,097	Aspartate-tRNA ligase inhibitor
0,065	0,052	Tryptophan synthase inhibitor
0,267	0,254	Neuropeptide Y4 antagonist
0,022	0,009	Urotensin II agonist
0,119	0,106	N-Acyl-D-amino-acid deacylase inhibitor
0,121	0,108	Adenylate kinase inhibitor
0,209	0,197	Peptide agonist
0,063	0,051	Plasminogen activator stimulant
0,073	0,061	2-Methylcitrate dehydratase inhibitor
0,061	0,049	Prephenate dehydratase inhibitor
0,064	0,052	Inositol 1,4,5-triphosphate receptor antagonist
0,016	0,004	Histone acetylation inducer
0,076	0,064	Carboxylate reductase inhibitor
0,038	0,027	Kainate receptor agonist
0,079	0,067	PRL phosphatase inhibitor
0,110	0,098	Lipotropic
0,037	0,026	Estrogen beta receptor agonist
0,063	0,052	Alpha-L-rhamnosidase inhibitor
0,094	0,083	Nav1.1 sodium channel blocker
0,129	0,118	Homoserine dehydrogenase inhibitor
0,066	0,056	3-Hydroxybutyrate dehydrogenase inhibitor
0,042	0,032	Electron transport complex I inhibitor
0,194	0,184	Tryptophan 2,3-dioxygenase inhibitor
0,057	0,047	Aldose reductase inhibitor
0,125	0,116	Signal peptidase I inhibitor
0,069	0,060	CYP4F12 substrate
0,115	0,105	Gly-X carboxypeptidase inhibitor
0,154	0,144	Cellulose 1,4-beta-cellobiosidase inhibitor
0,288	0,279	Antiviral (Rhinovirus)
0,076	0,067	2-Methyleneglutarate mutase inhibitor
0,030	0,021	Nucleotidyltransferase inhibitor
0,078	0,069	Haloalkane dehalogenase inhibitor
0,046	0,038	Amylosucrase inhibitor
0,104	0,096	N-carbamoyl-L-amino-acid hydrolase inhibitor
0,116	0,108	Tardive dyskinesia treatment
0,159	0,151	Yeast ribonuclease inhibitor
0,023	0,015	Dopamine D2B antagonist
0,079	0,071	Chelator
0,082	0,074	Adenine nucleotide translocase inhibitor
0,092	0,084	Glutathione synthase inhibitor
0,085	0,077	Triose-phosphate isomerase inhibitor
0,037	0,029	CF transmembrane conductance regulator antagonist
0,073	0,066	Cysteine transaminase inhibitor
0,059	0,052	Dextransucrase inhibitor
0,069	0,062	L-fuconate dehydratase inhibitor
0,054	0,048	Oxaloacetate tautomerase inhibitor
0,023	0,016	NAD(P)H dehydrogenase (quinone) 1 inhibitor
0,047	0,041	Heparanase inhibitor
0,073	0,067	Muconate cycloisomerase inhibitor
0,088	0,082	Fructose-2,6-bisphosphate 6-phosphatase inhibitor
0,050	0,043	Osmotic diuretic
0,022	0,016	CYP27A1 inhibitor
0,020	0,014	Prostaglandin E1 agonist
0,065	0,059	(S)-2-Methylmalate dehydratase inhibitor
0,092	0,086	Glycerol-3-phosphate O-acyltransferase inhibitor
0,068	0,063	Aspartate carbamoyltransferase inhibitor
0,047	0,041	Deoxyhypusine monooxygenase inhibitor
0,222	0,217	Centromere associated protein inhibitor
0,065	0,060	Phosphoribulokinase inhibitor
0,161	0,156	Glycine amidinotransferase inhibitor
0,115	0,111	2-Acylglycerol O-acyltransferase inhibitor
0,122	0,117	Tryptophanamidase inhibitor
0,186	0,182	Antiviral (Poxvirus)
0,115	0,110	Ferrochelatase inhibitor
0,096	0,091	2-Aminoadipate transaminase inhibitor
0,118	0,114	Pregnane X receptor agonist
0,056	0,052	Beta adrenoreceptor antagonist
0,083	0,079	Amidase inhibitor
0,015	0,011	Dolichyl-phosphate beta-D-mannosyltransferase (T. brucei) inhibitor
0,051	0,047	CYP24 substrate
0,071	0,067	Steroid sulfotransferase inhibitor
0,085	0,082	Trehalose-phosphatase inhibitor
0,093	0,089	Antibiotic
0,072	0,069	Ribulose-bisphosphate carboxylase inhibitor
0,021	0,018	Dihydrofolate reductase (Mycobacterium avium) inhibitor
0,195	0,192	Thiosulfate dehydrogenase inhibitor
0,051	0,048	CDC25B inhibitor
0,022	0,019	3-Oxoacyl-[acyl-carrier-protein] synthase II inhibitor
0,122	0,119	Myosin-light-chain-phosphatase inhibitor
0,126	0,123	Quisqualate antagonist
0,090	0,088	Glycoprotein-fucosylgalactoside alpha-N-acetylgalactosaminyltransferase inhibitor
0,149	0,146	Proto-oncogene tyrosine-protein kinase Fyn inhibitor
0,086	0,083	Kexin inhibitor
0,072	0,070	Anticholelithogenic
0,060	0,058	4-Hydroxy-4-methyl-2-oxoglutarate aldolase inhibitor
0,116	0,114	Bile-salt sulfotransferase inhibitor
0,112	0,110	2-Haloacid dehalogenase (configuration-inverting) inhibitor
0,129	0,127	Polynucleotide 5'-hydroxy-kinase inhibitor
0,112	0,111	(R,R)-butanediol dehydrogenase inhibitor
0,062	0,060	6-Phosphofructo-2-kinase inhibitor
0,201	0,200	Immunosuppressant
0,012	0,011	Protein glycation inhibitor
0,020	0,019	Juvenile-hormone esterase inhibitor
0,040	0,038	Beta 1 adrenoreceptor antagonist
0,029	0,028	Histone deacetylase 2 inhibitor
0,180	0,178	Chloride channel blocker
0,170	0,169	Dipeptidase E inhibitor
0,066	0,065	Histidine ammonia-lyase inhibitor
0,098	0,097	2-Dehydropantoate aldolase inhibitor
0,097	0,096	Caspase 3 inhibitor
0,082	0,082	Interleukin 12 agonist
0,144	0,143	Cerebrovascular disordes treatment
0,108	0,108	Ganglioside galactosyltransferase inhibitor
0,048	0,047	Potassium channel Kv1.3 blocker
0,101	0,101	CYP3A5 inducer
0,030	0,029	Glutamate (mGluR6) agonist

## Sheet: CID-135438111
Pa	Pi	Activity
0,632	0,011	Insulin promoter
0,671	0,065	Testosterone 17beta-dehydrogenase (NADP+) inhibitor
0,637	0,037	Mannotetraose 2-alpha-N-acetylglucosaminyltransferase inhibitor
0,634	0,041	Nicotinic alpha2beta2 receptor antagonist
0,616	0,028	Macrophage colony stimulating factor agonist
0,614	0,028	2-Dehydropantoate 2-reductase inhibitor
0,610	0,025	Glyceryl-ether monooxygenase inhibitor
0,584	0,013	(R)-Pantolactone dehydrogenase (flavin) inhibitor
0,589	0,021	Leukopoiesis stimulant
0,595	0,028	Pterin deaminase inhibitor
0,612	0,050	Antiischemic, cerebral
0,579	0,071	Glycosylphosphatidylinositol phospholipase D inhibitor
0,528	0,022	5 Hydroxytryptamine release inhibitor
0,608	0,104	Ubiquinol-cytochrome-c reductase inhibitor
0,528	0,026	Histamine release inhibitor
0,575	0,081	Nicotinic alpha6beta3beta4alpha5 receptor antagonist
0,530	0,039	Antiviral (Picornavirus)
0,507	0,029	Centromere associated protein inhibitor
0,538	0,062	Acute neurologic disorders treatment
0,524	0,050	Thioredoxin inhibitor
0,519	0,054	Carboxypeptidase Taq inhibitor
0,497	0,042	Hydrogen dehydrogenase inhibitor
0,528	0,079	Kidney function stimulant
0,486	0,041	Antihypoxic
0,522	0,079	Pseudolysin inhibitor
0,478	0,036	Histidine N-acetyltransferase inhibitor
0,502	0,068	NADPH peroxidase inhibitor
0,476	0,047	Vasoprotector
0,567	0,139	Phobic disorders treatment
0,446	0,021	Prenyl-diphosphatase inhibitor
0,444	0,026	RNA-directed RNA polymerase inhibitor
0,471	0,054	Glucose oxidase inhibitor
0,454	0,040	Lactase inhibitor
0,534	0,123	Aspulvinone dimethylallyltransferase inhibitor
0,459	0,049	Manganese peroxidase inhibitor
0,435	0,027	DNA-(apurinic or apyrimidinic site) lyase inhibitor
0,496	0,090	Taurine dehydrogenase inhibitor
0,428	0,022	Diabetic neuropathy treatment
0,450	0,045	Fucosterol-epoxide lyase inhibitor
0,447	0,045	Malate dehydrogenase (acceptor) inhibitor
0,418	0,017	Serine-pyruvate transaminase inhibitor
0,450	0,051	Cholesterol antagonist
0,487	0,088	Sugar-phosphatase inhibitor
0,453	0,055	Trimethylamine-oxide aldolase inhibitor
0,442	0,045	Mannan endo-1,4-beta-mannosidase inhibitor
0,443	0,049	3-Hydroxybenzoate 6-monooxygenase inhibitor
0,419	0,026	Histidinol-phosphatase inhibitor
0,431	0,040	Mitochondrial processing peptidase inhibitor
0,416	0,024	Immunomodulator
0,413	0,027	Skeletal muscle relaxant
0,392	0,009	Antineoplastic enhancer
0,464	0,081	Electron-transferring-flavoprotein dehydrogenase inhibitor
0,477	0,095	5-O-(4-coumaroyl)-D-quinate 3'-monooxygenase inhibitor
0,435	0,053	Gluconate 5-dehydrogenase inhibitor
0,389	0,013	Coenzyme-B sulfoethylthiotransferase inhibitor
0,421	0,049	N-acetylneuraminate 7-O(or 9-O)-acetyltransferase inhibitor
0,421	0,051	NAD(P)+-arginine ADP-ribosyltransferase inhibitor
0,406	0,037	Mediator release inhibitor
0,458	0,092	Gastrin inhibitor
0,435	0,071	(R)-6-hydroxynicotine oxidase inhibitor
0,404	0,043	Peptide-N4-(N-acetyl-beta-glucosaminyl)asparagine amidase inhibitor
0,393	0,037	Sulfite oxidase inhibitor
0,403	0,050	Glucan 1,4-alpha-maltotriohydrolase inhibitor
0,427	0,075	Lysine 2,3-aminomutase inhibitor
0,376	0,025	Oryzin inhibitor
0,462	0,113	Fusarinine-C ornithinesterase inhibitor
0,407	0,065	Sphinganine kinase inhibitor
0,418	0,077	Erythropoiesis stimulant
0,388	0,049	Malate oxidase inhibitor
0,351	0,013	CNS active muscle relaxant
0,440	0,104	Ribulose-phosphate 3-epimerase inhibitor
0,396	0,062	S-formylglutathione hydrolase inhibitor
0,409	0,076	Sulfur reductase inhibitor
0,416	0,084	Phosphatidylcholine-retinol O-acyltransferase inhibitor
0,368	0,036	Coccolysin inhibitor
0,418	0,088	Preneoplastic conditions treatment
0,517	0,187	Gluconate 2-dehydrogenase (acceptor) inhibitor
0,377	0,048	Myc inhibitor
0,463	0,135	Polyporopepsin inhibitor
0,391	0,064	Phenol O-methyltransferase inhibitor
0,448	0,121	Membrane integrity agonist
0,477	0,150	Nootropic
0,438	0,111	Platelet aggregation stimulant
0,394	0,067	Aldehyde oxidase inhibitor
0,454	0,128	CYP2J2 substrate
0,342	0,018	MAP kinase kinase 4 inhibitor
0,394	0,070	Polyamine-transporting ATPase inhibitor
0,429	0,105	Protein-disulfide reductase (glutathione) inhibitor
0,357	0,035	Transketolase inhibitor
0,381	0,059	Plastoquinol-plastocyanin reductase inhibitor
0,325	0,004	Poly(ADP-ribose) polymerase inhibitor
0,361	0,040	Glycerol-3-phosphate dehydrogenase inhibitor
0,373	0,052	Sulfite dehydrogenase inhibitor
0,391	0,072	Endopeptidase So inhibitor
0,381	0,063	Thymidylate 5'-phosphatase inhibitor
0,406	0,089	Alkylacetylglycerophosphatase inhibitor
0,443	0,128	Calcium channel (voltage-sensitive) activator
0,328	0,014	Histamine H1 receptor agonist
0,379	0,068	Spermidine dehydrogenase inhibitor
0,362	0,052	Pullulanase inhibitor
0,380	0,073	Acetylgalactosaminyl-O-glycosyl-glycoprotein beta-1,3-N-acetylglucosaminyltransferase inhibitor
0,354	0,049	Peptide alpha-N-acetyltransferase inhibitor
0,334	0,030	Dihydroxy-acid dehydratase inhibitor
0,409	0,107	Mucositis treatment
0,450	0,149	CYP2J substrate
0,345	0,045	Cyclomaltodextrinase inhibitor
0,378	0,078	Kinase inhibitor
0,340	0,041	Undecaprenyl-phosphate mannosyltransferase inhibitor
0,362	0,064	CYP2E1 inducer
0,393	0,095	Aminobutyraldehyde dehydrogenase inhibitor
0,396	0,098	Oxygen scavenger
0,355	0,059	1-Acylglycerol-3-phosphate O-acyltransferase inhibitor
0,340	0,047	Interferon alpha agonist
0,341	0,048	Cytochrome-b5 reductase inhibitor
0,391	0,099	2-Hydroxyquinoline 8-monooxygenase inhibitor
0,341	0,049	Pyroglutamyl-peptidase II inhibitor
0,332	0,041	Glutathione dehydrogenase (ascorbate) inhibitor
0,385	0,095	Cyclic AMP agonist
0,401	0,111	NADPH-cytochrome-c2 reductase inhibitor
0,392	0,102	Fructose 5-dehydrogenase inhibitor
0,411	0,122	Phthalate 4,5-dioxygenase inhibitor
0,374	0,088	Dimethylargininase inhibitor
0,327	0,041	Quinoprotein glucose dehydrogenase inhibitor
0,424	0,139	Platelet adhesion inhibitor
0,314	0,030	Alkylglycerone-phosphate synthase inhibitor
0,386	0,102	1,4-Lactonase inhibitor
0,344	0,060	Creatininase inhibitor
0,395	0,113	Antineoplastic (non-Hodgkin's lymphoma)
0,412	0,130	Acetylcholine neuromuscular blocking agent
0,390	0,108	Chloride peroxidase inhibitor
0,387	0,105	UDP-N-acetylglucosamine 4-epimerase inhibitor
0,429	0,148	Saccharopepsin inhibitor
0,429	0,148	Chymosin inhibitor
0,429	0,148	Acrocylindropepsin inhibitor
0,303	0,022	Hydroxymethylbilane synthase inhibitor
0,353	0,073	CYP2C19 inducer
0,369	0,090	Fragilysin inhibitor
0,354	0,075	L-glutamate oxidase inhibitor
0,287	0,009	Antineoplastic (bone cancer)
0,387	0,109	Limulus clotting factor B inhibitor
0,281	0,004	Poly(ADP-ribose) polymerase 2 inhibitor
0,403	0,126	Omptin inhibitor
0,339	0,062	N-formylmethionyl-peptidase inhibitor
0,309	0,034	Pseudouridylate synthase inhibitor
0,310	0,036	D-alanine 2-hydroxymethyltransferase inhibitor
0,359	0,085	Lipoprotein lipase inhibitor
0,300	0,027	Amyotrophic lateral sclerosis treatment
0,368	0,095	Fibrolase inhibitor
0,342	0,069	Reductant
0,416	0,145	Glutamyl endopeptidase II inhibitor
0,315	0,047	Endothelial growth factor antagonist
0,333	0,065	Steroid N-acetylglucosaminyltransferase inhibitor
0,334	0,068	MAP3K5 inhibitor
0,341	0,076	Methylamine-glutamate N-methyltransferase inhibitor
0,307	0,044	Sorbitol-6-phosphate 2-dehydrogenase inhibitor
0,333	0,070	ADP-thymidine kinase inhibitor
0,303	0,040	2-Oxoaldehyde dehydrogenase (NADP+) inhibitor
0,343	0,082	CDK9/cyclin T1 inhibitor
0,334	0,073	Methylenetetrahydrofolate reductase (NADPH) inhibitor
0,337	0,076	CDP-diacylglycerol-serine O-phosphatidyltransferase inhibitor
0,336	0,075	CYP2F1 substrate
0,350	0,089	Cl--transporting ATPase inhibitor
0,427	0,167	Phosphatase inhibitor
0,343	0,084	Formaldehyde transketolase inhibitor
0,353	0,095	Glutathione thiolesterase inhibitor
0,398	0,142	TP53 expression enhancer
0,301	0,046	Tryptophan 2,3-dioxygenase inhibitor
0,312	0,057	Long-chain-aldehyde dehydrogenase inhibitor
0,374	0,120	Chlordecone reductase inhibitor
0,367	0,113	Venombin AB inhibitor
0,352	0,097	Arginine 2-monooxygenase inhibitor
0,324	0,070	4-Hydroxyproline epimerase inhibitor
0,348	0,095	Biotinidase inhibitor
0,330	0,078	Cyanoalanine nitrilase inhibitor
0,319	0,069	Nicotinate dehydrogenase inhibitor
0,347	0,098	Nitrate reductase (cytochrome) inhibitor
0,254	0,004	Poly(ADP-ribose) polymerase 1 inhibitor
0,281	0,032	Saluretic
0,269	0,020	Benzoylformate decarboxylase inhibitor
0,315	0,067	Choline-phosphate cytidylyltransferase inhibitor
0,307	0,061	N-methylhydantoinase (ATP-hydrolysing) inhibitor
0,303	0,057	Poly(beta-D-mannuronate) lyase inhibitor
0,296	0,051	Hyponitrite reductase inhibitor
0,318	0,073	Cancer associated disorders treatment
0,273	0,028	FMN reductase inhibitor
0,382	0,137	CYP2C8 inhibitor
0,331	0,086	Cyclohexanone monooxygenase inhibitor
0,268	0,025	Uric acid excretion stimulant
0,356	0,112	Apyrase inhibitor
0,372	0,128	Thromboxane B2 antagonist
0,314	0,070	tRNA-pseudouridine synthase I inhibitor
0,324	0,081	Glyoxylate reductase inhibitor
0,313	0,072	Phosphopantothenoylcysteine decarboxylase inhibitor
0,324	0,083	Muscular dystrophy treatment
0,334	0,095	Mycothiol-S-conjugate amidase inhibitor
0,288	0,050	Sulfite reductase inhibitor
0,295	0,058	DNA-3-methyladenine glycosylase I inhibitor
0,285	0,050	Ferredoxin hydrogenase inhibitor
0,343	0,108	Nicotine dehydrogenase inhibitor
0,279	0,049	Stroke treatment
0,328	0,098	Amine dehydrogenase inhibitor
0,336	0,106	Ecdysone 20-monooxygenase inhibitor
0,308	0,079	Alcohol dehydrogenase (acceptor) inhibitor
0,293	0,065	Hydroxylamine reductase (NADH) inhibitor
0,301	0,074	Lysostaphin inhibitor
0,336	0,109	Alkenylglycerophosphocholine hydrolase inhibitor
0,365	0,138	Phospholipid-translocating ATPase inhibitor
0,299	0,073	Mannose isomerase inhibitor
0,285	0,059	Clavaminate synthase inhibitor
0,280	0,054	Mandelate 4-monooxygenase inhibitor
0,278	0,052	Glycine amidinotransferase inhibitor
0,259	0,033	Undecaprenyl-diphosphatase inhibitor
0,273	0,048	Procollagen N-endopeptidase inhibitor
0,277	0,052	Thiopurine S-methyltransferase inhibitor
0,294	0,070	Undecaprenyldiphospho-muramoylpentapeptide beta-N-acetylglucosaminyltransferase inhibitor
0,233	0,009	Dihydrouracil dehydrogenase (NAD+) inhibitor
0,250	0,026	Antineoplastic (lymphocytic leukemia)
0,307	0,084	Antineoplastic (solid tumors)
0,258	0,037	Histone acetyltransferase inhibitor
0,328	0,107	Linoleate diol synthase inhibitor
0,303	0,082	Ferredoxin-NAD+ reductase inhibitor
0,303	0,082	Naphthalene 1,2-dioxygenase inhibitor
0,252	0,031	N-methyl-2-oxoglutaramate hydrolase inhibitor
0,296	0,075	CYP4A substrate
0,320	0,099	Hydroxylamine oxidase inhibitor
0,281	0,061	Salicylate 1-monooxygenase inhibitor
0,351	0,131	Cytoprotectant
0,353	0,133	Glucan endo-1,3-beta-D-glucosidase inhibitor
0,297	0,078	Glutamine-phenylpyruvate transaminase inhibitor
0,298	0,079	Immunostimulant
0,299	0,083	Diuretic inhibitor
0,312	0,096	Exoribonuclease II inhibitor
0,268	0,053	Glutaminyl-peptide cyclotransferase inhibitor
0,233	0,019	Glucuronolactone reductase inhibitor
0,318	0,107	Superoxide dismutase inhibitor
0,304	0,094	Mucinaminylserine mucinaminidase inhibitor
0,306	0,096	Botulin neurotoxin A light chain inhibitor
0,269	0,060	Uroporphyrinogen-III synthase inhibitor
0,327	0,118	Rubredoxin-NAD+ reductase inhibitor
0,318	0,110	Aspartate-phenylpyruvate transaminase inhibitor
0,245	0,037	Gastric antisecretory
0,337	0,129	Lysase inhibitor
0,302	0,095	Acetylesterase inhibitor
0,257	0,050	Alpha-1,6-mannosyl-glycoprotein 4-beta-N-acetylglucosaminyltransferase inhibitor
0,294	0,087	Chitinase inhibitor
0,292	0,087	Adenylyl-sulfate reductase inhibitor
0,279	0,074	4-Hydroxyphenylacetate 3-monooxygenase inhibitor
0,315	0,109	Intermittent claudication treatment
0,319	0,114	CYP4A11 substrate
0,288	0,083	Nitrite reductase (NO-forming) inhibitor
0,261	0,057	N-acetyllactosamine synthase inhibitor
0,272	0,068	Muscle relaxant
0,323	0,122	Fibrinogen receptor antagonist
0,239	0,038	Tankyrase inhibitor
0,262	0,064	[acyl-carrier-protein] S-acetyltransferase inhibitor
0,246	0,049	Cellulose 1,4-beta-cellobiosidase inhibitor
0,315	0,117	Glycerol-3-phosphate oxidase inhibitor
0,325	0,129	4-Nitrophenol 2-monooxygenase inhibitor
0,254	0,057	Bontoxilysin inhibitor
0,243	0,046	2,3-Dihydroxyindole 2,3-dioxygenase inhibitor
0,302	0,106	Gamma-guanidinobutyraldehyde dehydrogenase inhibitor
0,230	0,034	Antihematotoxic
0,260	0,064	Antiviral (CMV)
0,247	0,053	Phenylalanine(histidine) transaminase inhibitor
0,274	0,079	Monoamine uptake inhibitor
0,308	0,114	Simian immunodeficiency virus proteinase inhibitor
0,241	0,047	Cyclic GMP phosphodiesterase inhibitor
0,319	0,126	CYP2D16 substrate
0,286	0,094	Chenodeoxycholoyltaurine hydrolase inhibitor
0,320	0,127	Pancreatic elastase inhibitor
0,260	0,067	Growth hormone agonist
0,302	0,110	Calcium regulator
0,219	0,028	Tryptophan alpha,beta-oxidase inhibitor
0,247	0,056	Chloride channel activator
0,263	0,074	Glucan 1,4-alpha-maltotetraohydrolase inhibitor
0,270	0,081	Monodehydroascorbate reductase (NADH) inhibitor
0,243	0,054	O-aminophenol oxidase inhibitor
0,327	0,139	Pin1 inhibitor
0,247	0,058	Pappalysin-1 inhibitor
0,223	0,035	Endo-1,3(4)-beta-glucanase inhibitor
0,307	0,119	Glucan endo-1,6-beta-glucosidase inhibitor
0,273	0,086	Venom exonuclease inhibitor
0,285	0,097	3-Cyanoalanine hydratase inhibitor
0,265	0,078	3'-Demethylstaurosporine O-methyltransferase inhibitor
0,248	0,061	Indolepyruvate C-methyltransferase inhibitor
0,201	0,015	Protein kinase (CK2) inhibitor
0,306	0,120	CYP2C9 inducer
0,260	0,075	Thiamine pyridinylase inhibitor
0,207	0,022	Beta-cyclopiazonate dehydrogenase inhibitor
0,234	0,049	3-Hydroxy-4-oxoquinoline 2,4-dioxygenase inhibitor
0,294	0,109	CYP3A4 inducer
0,233	0,049	Styrene-oxide isomerase inhibitor
0,263	0,079	Analgesic stimulant
0,211	0,027	Osteoarthritis treatment
0,238	0,055	Glycine dehydrogenase (decarboxylating) inhibitor
0,245	0,062	Shikimate O-hydroxycinnamoyltransferase inhibitor
0,241	0,059	Alcohol dehydrogenase [NAD(P)+] inhibitor
0,254	0,071	Nucleoside oxidase (H2O2-forming) inhibitor
0,225	0,042	Galactose oxidase inhibitor
0,255	0,072	Transcription factor NF kappa A inhibitor
0,255	0,074	Fructan beta-fructosidase inhibitor
0,264	0,083	CYP2B10 substrate
0,224	0,043	Alpha-glucuronidase inhibitor
0,221	0,040	Gamma-butyrobetaine dioxygenase inhibitor
0,223	0,043	N6-methyl-lysine oxidase inhibitor
0,220	0,042	Urate-ribonucleotide phosphorylase inhibitor
0,315	0,136	Chemosensitizer
0,242	0,064	CDP-diacylglycerol-glycerol-3-phosphate 3-phosphatidyltransferase inhibitor
0,282	0,104	Prostaglandin-A1 DELTA-isomerase inhibitor
0,233	0,055	Cyclooxygenase substrate
0,210	0,032	Stromelysin 2 inhibitor
0,246	0,069	Antiprotozoal (Trichomonas)
0,254	0,077	Methane monooxygenase inhibitor
0,186	0,010	Phosphodiesterase I inhibitor
0,239	0,064	Xylan endo-1,3-beta-xylosidase inhibitor
0,281	0,106	Alkenylglycerophosphoethanolamine hydrolase inhibitor
0,253	0,078	Arylesterase inhibitor
0,215	0,040	Ferrochelatase inhibitor
0,243	0,068	Anti-Helicobacter pylori
0,243	0,069	ATPase stimulant
0,197	0,024	Alpha-N-acetylgalactosaminidase inhibitor
0,230	0,057	Retinal dehydrogenase inhibitor
0,221	0,048	Diabetic nephropathy treatment
0,247	0,074	Linoleoyl-CoA desaturase inhibitor
0,213	0,041	GABA C receptor antagonist
0,218	0,046	Lipotropic
0,251	0,078	Adrenaline release stimulant
0,228	0,056	Indoleacetaldoxime dehydratase inhibitor
0,280	0,110	CYP3A inducer
0,247	0,076	Cardiovascular analeptic
0,348	0,179	5 Hydroxytryptamine uptake stimulant
0,324	0,155	CYP2D15 substrate
0,240	0,072	Lactose synthase inhibitor
0,241	0,074	Yeast ribonuclease inhibitor
0,236	0,068	Glutaminase inhibitor
0,243	0,075	Cell wall biosynthesis inhibitor
0,248	0,082	Taurine-2-oxoglutarate transaminase inhibitor
0,312	0,146	CYP2C12 substrate
0,302	0,136	Radiosensitizer
0,234	0,069	Sclerosant
0,261	0,096	Urethanase inhibitor
0,275	0,110	Antiviral (Herpes)
0,174	0,009	Phosphodiesterase II inhibitor
0,235	0,071	Gamma-D-Glutamyl-meso-diaminopimelate peptidase inhibitor
0,203	0,040	Acetylenecarboxylate hydratase inhibitor
0,268	0,105	Phosphatidylinositol diacylglycerol-lyase inhibitor
0,256	0,094	Glutamate-tRNA ligase inhibitor
0,233	0,072	Nardilysin inhibitor
0,201	0,040	Quisqualate antagonist
0,252	0,092	Aldehyde dehydrogenase (pyrroloquinoline-quinone) inhibitor
0,179	0,019	Glucan 1,3-beta-glucosidase inhibitor
0,239	0,081	Aspartate-ammonia ligase inhibitor
0,214	0,055	Neurotrophic factor enhancer
0,281	0,123	Feruloyl esterase inhibitor
0,180	0,024	Smooth muscle myosin light chain kinase inhibitor
0,206	0,050	Nucleoside-diphosphatase inhibitor
0,238	0,083	Levansucrase inhibitor
0,249	0,094	ATP phosphoribosyltransferase inhibitor
0,196	0,041	Cysteine synthase inhibitor
0,281	0,126	Peptidoglycan glycosyltransferase inhibitor
0,238	0,084	Angiogenesis stimulant
0,236	0,081	Ethanolamine-phosphate cytidylyltransferase inhibitor
0,192	0,038	8-Amino-7-oxononanoate synthase inhibitor
0,201	0,047	Laminaribiose phosphorylase inhibitor
0,219	0,065	Cyclopropane-fatty-acyl-phospholipid synthase inhibitor
0,196	0,042	Orotate reductase (NADH) inhibitor
0,186	0,033	Deoxyribose-phosphate aldolase inhibitor
0,287	0,134	CYP3A5 substrate
0,287	0,134	N-hydroxyarylamine O-acetyltransferase inhibitor
0,187	0,034	Formaldehyde dehydrogenase inhibitor
0,189	0,036	Excitatory amino acid transporter EAAC1 inhibitor
0,164	0,012	Beta-Lysine 5,6-aminomutase inhibitor
0,199	0,047	Glycerol dehydrogenase (NADP+) inhibitor
0,255	0,104	Isopenicillin-N epimerase inhibitor
0,287	0,137	CF transmembrane conductance regulator agonist
0,186	0,035	Antineoplastic antimetabolite
0,187	0,037	Ca2+/calmodulin-dependent protein kinase inhibitor
0,220	0,069	Alpha-N-acetylglucosaminidase inhibitor
0,269	0,118	Antiviral (Adenovirus)
0,284	0,134	GABA aminotransferase inhibitor
0,245	0,095	Aspergillus nuclease S1 inhibitor
0,215	0,065	Gallate decarboxylase inhibitor
0,209	0,059	(S)-3-amino-2-methylpropionate transaminase inhibitor
0,220	0,070	Ornithine cyclodeaminase inhibitor
0,265	0,116	DNA polymerase I inhibitor
0,226	0,078	Methanol dehydrogenase inhibitor
0,196	0,049	Allantoin racemase inhibitor
0,253	0,105	Tyrosine 3 hydroxylase inhibitor
0,201	0,054	Aldose reductase substrate
0,207	0,060	Poly(alpha-L-guluronate) lyase inhibitor
0,187	0,041	Homoserine dehydrogenase inhibitor
0,246	0,099	4-Nitrophenylphosphatase inhibitor
0,203	0,056	Alpha-amylase inhibitor
0,368	0,222	Antieczematic
0,322	0,176	Alopecia treatment
0,248	0,103	RNA synthesis inhibitor
0,291	0,146	Insulysin inhibitor
0,184	0,038	Saccharopine dehydrogenase (NADP+, L-glutamate-forming) inhibitor
0,189	0,045	Phenylalanine decarboxylase inhibitor
0,276	0,133	Leukopoiesis inhibitor
0,289	0,146	EIF4E expression inhibitor
0,209	0,066	Follicle-stimulating hormone agonist
0,216	0,073	Protein-tyrosine kinase p55(blk) inhibitor
0,207	0,064	Septic shock treatment
0,179	0,037	Asparagine-tRNA ligase inhibitor
0,208	0,067	D-threo-aldose 1-dehydrogenase inhibitor
0,221	0,079	Opine dehydrogenase inhibitor
0,176	0,035	Alcohol dehydrogenase substrate
0,167	0,026	CYP3A5 inducer
0,163	0,022	CYP3C substrate
0,231	0,090	Cholestanetriol 26-monooxygenase inhibitor
0,198	0,057	Dolichol kinase inhibitor
0,200	0,059	Penicillin amidase inhibitor
0,274	0,134	Fatty-acyl-CoA synthase inhibitor
0,242	0,103	Antiviral (Poxvirus)
0,176	0,037	Mevalonate kinase inhibitor
0,274	0,135	Tpr proteinase (Porphyromonas gingivalis) inhibitor
0,237	0,098	2-Hydroxymuconate-semialdehyde hydrolase inhibitor
0,182	0,043	2-Dehydropantoate aldolase inhibitor
0,289	0,151	Caspase 3 stimulant
0,256	0,120	Phosphoinositide 5-phosphatase inhibitor
0,269	0,132	Cyclic AMP phosphodiesterase inhibitor
0,194	0,057	Choline kinase inhibitor
0,282	0,146	Na+-transporting two-sector ATPase inhibitor
0,321	0,185	Octopamine antagonist
0,217	0,081	D-amino-acid dehydrogenase inhibitor
0,222	0,087	Oxytocic
0,166	0,031	UDP-N-acetylglucosamine-dolichyl-phosphate N-acetylglucosaminephosphotransferase inhibitor
0,255	0,120	Aspergillopepsin I inhibitor
0,264	0,130	CYP2A8 substrate
0,207	0,073	Antiuremic
0,261	0,128	Dehydro-L-gulonate decarboxylase inhibitor
0,213	0,080	Di-trans,poly-cis-decaprenylcistransferase inhibitor
0,248	0,116	4-Hydroxymandelate oxidase inhibitor
0,203	0,071	N-acetyllactosaminide beta-1,3-N-acetylglucosaminyltransferase inhibitor
0,268	0,136	Antiinflammatory, ophthalmic
0,190	0,059	1,4-Alpha-glucan branching enzyme inhibitor
0,236	0,106	IgA-specific serine endopeptidase inhibitor
0,217	0,088	Imidazoline receptor agonist
0,252	0,122	All-trans-retinyl-palmitate hydrolase inhibitor
0,216	0,087	Peroxidase inhibitor
0,264	0,135	CYP7 inhibitor
0,171	0,042	Gaucher disease treatment
0,198	0,069	CYP4A2 substrate
0,187	0,058	Lactaldehyde reductase inhibitor
0,218	0,089	Hematopoietic
0,199	0,071	Vitamin-K-epoxide reductase (warfarin-insensitive) inhibitor
0,218	0,091	TRPA1 agonist
0,238	0,111	Hematopoietic inhibitor
0,230	0,103	Hyaluronic acid agonist
0,146	0,019	Colony stimulating factor agonist
0,172	0,047	Aldehyde oxidase substrate
0,184	0,059	Tryptophan transaminase inhibitor
0,297	0,172	Glutamate-5-semialdehyde dehydrogenase inhibitor
0,274	0,149	Alcohol O-acetyltransferase inhibitor
0,189	0,064	UGT1A5 substrate
0,186	0,062	Deoxyribonuclease I inhibitor
0,226	0,102	DELTA14-sterol reductase inhibitor
0,226	0,103	Glycolate dehydrogenase inhibitor
0,184	0,061	Sphingosine 1-phosphate receptor 1 antagonist
0,247	0,124	3-Phytase inhibitor
0,187	0,064	Carnosine synthase inhibitor
0,164	0,041	Phosphate acetyltransferase inhibitor
0,224	0,101	Cyclic AMP modulator
0,327	0,205	Proteasome ATPase inhibitor
0,164	0,041	Beta-mannosidase inhibitor
0,251	0,128	H+-transporting two-sector ATPase inhibitor
0,176	0,054	Galactokinase inhibitor
0,206	0,084	Fumarate reductase (NADH) inhibitor
0,153	0,032	Alkanal monooxygenase (FMN-linked) inhibitor
0,228	0,107	Arylmalonate decarboxylase inhibitor
0,192	0,071	UGT2B10 substrate
0,175	0,054	Aryl-alcohol dehydrogenase (NADP+) inhibitor
0,160	0,039	Tryptophan 2-monooxygenase inhibitor
0,265	0,144	Peptide agonist
0,163	0,042	Serine-phosphoethanolamine synthase inhibitor
0,176	0,056	Aurora-C kinase inhibitor
0,238	0,118	Thiosulfate dehydrogenase inhibitor
0,153	0,034	Glutamate receptor antagonist
0,172	0,053	Alcohol dehydrogenase (NADP+) inhibitor
0,185	0,067	L-glucuronate reductase inhibitor
0,161	0,043	Carnitine dehydratase inhibitor
0,164	0,047	Pyroglutamyl-peptidase I inhibitor
0,223	0,106	Gamma-glutamyltransferase inhibitor
0,142	0,025	Cyclin-dependent kinase 7 inhibitor
0,199	0,082	Ubiquitin thiolesterase inhibitor
0,188	0,071	Sedoheptulose-bisphosphatase inhibitor
0,244	0,128	FMO1 substrate
0,134	0,018	CDK5/p25 inhibitor
0,193	0,078	Arylacetonitrilase inhibitor
0,185	0,070	Glutamate 5-kinase inhibitor
0,125	0,010	Phosphodiesterase 1B inhibitor
0,188	0,073	Folate antagonist
0,194	0,079	Magnesium-protoporphyrin IX monomethyl ester (oxidative) cyclase inhibitor
0,246	0,131	CYP2D2 inhibitor
0,176	0,062	Peptide-tryptophan 2,3-dioxygenase inhibitor
0,130	0,015	Monocarboxylic acid transporter inhibitor
0,130	0,015	Monocarboxylic acid transporter 1 inhibitor
0,135	0,021	Beta-N-acetylgalactosaminidase inhibitor
0,221	0,107	Succinate-semialdehyde dehydrogenase [NAD(P)+] inhibitor
0,217	0,104	UGT2B4 substrate
0,265	0,152	GST A substrate
0,210	0,097	Dactylysin inhibitor
0,200	0,087	CYP1A2 inducer
0,135	0,022	Interferon agonist
0,150	0,037	DNA directed DNA polymerase inhibitor
0,227	0,115	3C-like protease (Human coronavirus) inhibitor
0,217	0,105	Dipeptidase E inhibitor
0,150	0,038	Alanine transaminase inhibitor
0,179	0,068	Isopenicillin-N synthase inhibitor
0,185	0,074	Retinol dehydrogenase inhibitor
0,173	0,063	Choline-sulfatase inhibitor
0,167	0,057	Geranylgeranyl-diphosphate geranylgeranyltransferase inhibitor
0,272	0,162	Beta-adrenergic receptor kinase inhibitor
0,272	0,162	G-protein-coupled receptor kinase inhibitor
0,153	0,043	Liver X receptor antagonist
0,161	0,052	DOPA decarboxylase inhibitor
0,244	0,135	Antineurogenic pain
0,171	0,062	Restenosis treatment
0,164	0,055	3-Hydroxyanthranilate oxidase inhibitor
0,213	0,104	Phosphatidylcholine-sterol O-acyltransferase inhibitor
0,148	0,039	1-Aminocyclopropane-1-carboxylate deaminase inhibitor
0,175	0,067	Phenylacetate-CoA ligase inhibitor
0,301	0,192	Anaphylatoxin receptor antagonist
0,249	0,141	Inotropic
0,167	0,058	Nav1.8 sodium channel blocker
0,165	0,057	Aldehyde ferredoxin oxidoreductase inhibitor
0,188	0,080	Polygalacturonase inhibitor
0,173	0,065	Alkylator
0,219	0,112	2-Haloacid dehalogenase inhibitor
0,148	0,041	UDP-glucose-hexose-1-phosphate uridylyltransferase inhibitor
0,327	0,220	Antineurotic
0,143	0,036	Deoxyribonuclease X inhibitor
0,204	0,098	PfA-M1 aminopeptidase inhibitor
0,168	0,062	2-Haloacid dehalogenase (configuration-inverting) inhibitor
0,176	0,071	Glyoxylate reductase (NADP+) inhibitor
0,170	0,065	Polynucleotide 5'-hydroxy-kinase inhibitor
0,176	0,071	Sterol 3-beta-glucosyltransferase inhibitor
0,270	0,165	P-glycoprotein substrate
0,263	0,159	Nucleotide metabolism regulator
0,134	0,029	Isomaltulose synthase inhibitor
0,252	0,148	Opioid kappa 3 receptor antagonist
0,224	0,120	Pyruvate decarboxylase inhibitor
0,142	0,038	Glycoprotein 3-alpha-L-fucosyltransferase inhibitor
0,309	0,205	27-Hydroxycholesterol 7alpha-monooxygenase inhibitor
0,260	0,157	Leukotriene-C4 synthase inhibitor
0,172	0,069	Allyl-alcohol dehydrogenase inhibitor
0,177	0,074	Bisphosphoglycerate mutase inhibitor
0,154	0,051	Acetyl-CoA C-acyltransferase inhibitor
0,184	0,082	Phosphatidylglycerophosphatase inhibitor
0,135	0,033	1,5-Anhydro-D-fructose reductase inhibitor
0,141	0,039	Galactoside 2-alpha-L-fucosyltransferase inhibitor
0,168	0,066	Pyridoxine 4-oxidase inhibitor
0,145	0,044	2-Aminoadipate transaminase inhibitor
0,215	0,114	Rheumatoid arthritis treatment
0,198	0,097	Cyclohexyl-isocyanide hydratase inhibitor
0,234	0,133	N-acylmannosamine kinase inhibitor
0,126	0,026	Indole-3-acetaldehyde reductase (NADPH) inhibitor
0,163	0,064	Polar-amino-acid-transporting ATPase inhibitor
0,185	0,085	GABA C receptor agonist
0,277	0,178	Caspase 8 stimulant
0,239	0,139	CYP2B5 substrate
0,138	0,039	Ca2+/calmodulin-dependent kinase I inhibitor
0,179	0,080	Glucuronate isomerase inhibitor
0,181	0,082	Camphor 1,2-monooxygenase inhibitor
0,170	0,071	Tryptophan dimethylallyltransferase inhibitor
0,133	0,034	Photinus-luciferin 4-monooxygenase (ATP-hydrolysing) inhibitor
0,199	0,100	CYP1A1 inhibitor
0,171	0,072	Maltose-transporting ATPase inhibitor
0,187	0,088	Levanase inhibitor
0,116	0,018	Sphingosine kinase inhibitor
0,119	0,021	Tryptophan synthase inhibitor
0,271	0,173	Muramoyltetrapeptide carboxypeptidase inhibitor
0,189	0,091	Peptidyl-dipeptidase B inhibitor
0,149	0,052	O-acetylhomoserine aminocarboxypropyltransferase inhibitor
0,184	0,086	Galactolipase inhibitor
0,153	0,056	CDP-diacylglycerol-inositol 3-phosphatidyltransferase inhibitor
0,202	0,105	Prolyl aminopeptidase inhibitor
0,200	0,103	S-alkylcysteine lyase inhibitor
0,215	0,118	Adenosine regulator
0,233	0,136	CYP1A2 inhibitor
0,162	0,065	3-Chloro-D-alanine dehydrochlorinase inhibitor
0,217	0,120	CYP2B11 substrate
0,268	0,171	CYP2A1 substrate
0,118	0,021	Antimetabolite
0,211	0,115	Photosensitizer
0,245	0,149	Antiulcerative
0,165	0,069	Acrosin inhibitor
0,192	0,096	2,3,4,5-Tetrahydropyridine-2,6-dicarboxylate N-succinyltransferase inhibitor
0,214	0,118	CYP2C10 substrate
0,124	0,028	NMDA receptor antagonist
0,212	0,117	CYP2C3 substrate
0,226	0,131	Maillard reaction inhibitor
0,196	0,101	Meprin B inhibitor
0,282	0,187	Platelet derived growth factor receptor kinase inhibitor
0,229	0,135	Peptidyl-dipeptidase Dcp inhibitor
0,131	0,037	Inositol 1,4,5-trisphosphate 3-kinase inhibitor
0,167	0,073	Tetrahydroxynaphthalene reductase inhibitor
0,177	0,084	Antirickettsial
0,133	0,040	D-glutamate oxidase inhibitor
0,146	0,053	Nav1.3 sodium channel blocker
0,114	0,022	Tryptophan-tRNA ligase inhibitor
0,106	0,014	Sphingosine 1-phosphate receptor 5 agonist
0,161	0,068	Pyruvate carboxylase inhibitor
0,192	0,100	Acyl-CoA oxidase inhibitor
0,191	0,099	p21-activated kinase inhibitor
0,178	0,086	Protein-Npi-phosphohistidine-sugar phosphotransferase inhibitor
0,132	0,040	Insulin secretagoues
0,259	0,168	Antinephritic
0,232	0,141	FMO3 substrate
0,168	0,077	4-Chlorobenzoyl-CoA dehalogenase inhibitor
0,108	0,017	Phosphodiesterase III inhibitor
0,105	0,014	Phosphodiesterase 5A inhibitor
0,151	0,060	Sepsis treatment
0,225	0,134	4-Methoxybenzoate monooxygenase (O-demethylating) inhibitor
0,233	0,142	Dolichyl-diphosphooligosaccharide-protein glycotransferase inhibitor
0,216	0,125	UGT1A9 substrate
0,170	0,079	4-Hydroxyglutamate transaminase inhibitor
0,165	0,074	CYP2C8 inducer
0,176	0,086	Urticaria treatment
0,233	0,143	(S)-6-hydroxynicotine oxidase inhibitor
0,193	0,103	Histidinol dehydrogenase inhibitor
0,303	0,213	Complement factor D inhibitor
0,194	0,104	Hydroxylamine reductase inhibitor
0,161	0,071	Vomilenine glucosyltransferase inhibitor
0,246	0,157	RELA expression inhibitor
0,207	0,117	Antineoplastic (brain cancer)
0,178	0,089	Alkylglycerophosphoethanolamine phosphodiesterase inhibitor
0,178	0,090	Tropinesterase inhibitor
0,179	0,090	Lymphocytopoiesis inhibitor
0,138	0,050	Lactaldehyde reductase (NADPH) inhibitor
0,245	0,157	Lysyl oxidase inhibitor
0,152	0,065	Histamine agonist
0,144	0,057	N-(5-amino-5-carboxypentanoyl)-L-cysteinyl-D-valine synthase inhibitor
0,138	0,051	Neurotrophic factor
0,132	0,045	Pyrimidine-deoxynucleoside 2'-dioxygenase inhibitor
0,158	0,072	Oxalate oxidase inhibitor
0,238	0,151	Antiprotozoal (Amoeba)
0,109	0,022	Protein kinase C beta inhibitor
0,231	0,145	CYP1A inhibitor
0,150	0,064	Quinoline-4-carboxylate 2-oxidoreductase inhibitor
0,258	0,172	Benzoate-CoA ligase inhibitor
0,204	0,118	Antifibrinolytic
0,146	0,060	Aldehyde dehydrogenase (NAD+) inhibitor
0,130	0,044	Trehalose-phosphatase inhibitor
0,214	0,129	4-Coumarate-CoA ligase inhibitor
0,169	0,084	Tentoxilysin inhibitor
0,141	0,057	Sepiapterin reductase inhibitor
0,246	0,162	Antineoplastic (multiple myeloma)
0,179	0,095	Sodium channel blocker class Ib
0,193	0,110	Taurocyamine kinase inhibitor
0,193	0,110	Opheline kinase inhibitor
0,204	0,121	Catenin beta inhibitor
0,120	0,037	Aromatic-amino-acid transaminase inhibitor
0,171	0,089	Metallocarboxypeptidase D inhibitor
0,211	0,129	Chitosanase inhibitor
0,159	0,077	Acetylspermidine deacetylase inhibitor
0,158	0,076	Catalase inhibitor
0,112	0,029	Propanediol dehydratase inhibitor
0,208	0,126	Cis-1,2-dihydro-1,2-dihydroxynaphthalene dehydrogenase inhibitor
0,165	0,083	Aureolysin inhibitor
0,124	0,043	Malyl-CoA lyase inhibitor
0,244	0,163	CYP2A4 substrate
0,086	0,005	Thymidylate synthase inhibitor
0,300	0,219	Trans-acenaphthene-1,2-diol dehydrogenase inhibitor
0,228	0,147	Nitrite reductase [NAD(P)H] inhibitor
0,113	0,033	Antifungal enhancer
0,201	0,121	Vascular (periferal) disease treatment
0,264	0,184	Antipruritic, allergic
0,125	0,045	Xanthommatin reductase inhibitor
0,190	0,110	Antidiarrheal
0,140	0,061	L-iduronidase inhibitor
0,159	0,080	Lipoxygenase substrate
0,119	0,040	Phosphoenolpyruvate carboxykinase (ATP) inhibitor
0,160	0,082	N-acetylneuraminate 4-O-acetyltransferase inhibitor
0,117	0,040	Leukotriene agonist
0,197	0,119	Carbon-monoxide dehydrogenase inhibitor
0,310	0,233	Antiviral (Rhinovirus)
0,215	0,138	Antihypertensive
0,191	0,114	NADH kinase inhibitor
0,099	0,022	Cyclin-dependent kinase 9 inhibitor
0,134	0,057	Methionine decarboxylase inhibitor
0,148	0,071	Guanylate cyclase 1 stimulant
0,157	0,080	MAP kinase 1 inhibitor
0,176	0,099	Horrilysin inhibitor
0,216	0,139	Methylumbelliferyl-acetate deacetylase inhibitor
0,189	0,113	Aromatic-hydroxylamine O-acetyltransferase inhibitor
0,129	0,052	Sarcosine oxidase inhibitor
0,115	0,039	Cytokine modulator
0,216	0,139	N-benzyloxycarbonylglycine hydrolase inhibitor
0,188	0,112	Diamine N-acetyltransferase inhibitor
0,216	0,140	Formate-dihydrofolate ligase inhibitor
0,181	0,105	Antineoplastic (non-small cell lung cancer)
0,284	0,209	Neurotransmitter antagonist
0,219	0,143	Pro-opiomelanocortin converting enzyme inhibitor
0,113	0,038	Ca2+/calmodulin-dependent kinase II inhibitor
0,163	0,088	ADP-ribosylarginine hydrolase inhibitor
0,121	0,046	Putrescine oxidase inhibitor
0,146	0,071	Glucan 1,4-beta-glucosidase inhibitor
0,219	0,143	D-lactaldehyde dehydrogenase inhibitor
0,203	0,128	X-methyl-His dipeptidase inhibitor
0,119	0,044	Dihydropyrimidinase inhibitor
0,176	0,101	Oxidizing agent
0,163	0,088	Dynein ATPase inhibitor
0,080	0,005	Bombesin agonist
0,202	0,127	Trimethylamine dehydrogenase inhibitor
0,150	0,076	Farnesyltranstransferase inhibitor
0,099	0,025	4a-Hydroxytetrahydrobiopterin dehydratase inhibitor
0,169	0,095	Phosphoenolpyruvate mutase inhibitor
0,156	0,082	Aspartoacylase inhibitor
0,186	0,113	Interleukin 10 agonist
0,133	0,059	Galacturan 1,4-alpha-galacturonidase inhibitor
0,134	0,061	Glucan 1,6-alpha-glucosidase inhibitor
0,153	0,080	K(Ca) 3.1 channel activator
0,153	0,080	Potassium channel intermediate-conductance Ca-activated activator
0,181	0,108	Dimethylmaleate hydratase inhibitor
0,091	0,019	Protein kinase C gamma inhibitor
0,103	0,031	CDK/Cyclin complex inhibitor
0,121	0,049	DNA nucleotidylexotransferase inhibitor
0,161	0,089	Acetylornithine deacetylase inhibitor
0,158	0,086	Anthranilate-CoA ligase inhibitor
0,146	0,074	Inositol oxygenase inhibitor
0,131	0,059	Ribosomal protein S6 kinase, 90-kDa inhibitor
0,148	0,076	D-xylulose reductase inhibitor
0,181	0,110	Carnitinamidase inhibitor
0,225	0,154	Cardioprotectant
0,205	0,134	Pancreatic ribonuclease inhibitor
0,089	0,018	Phosphodiesterase V inhibitor
0,137	0,067	5-Formyltetrahydrofolate cyclo-ligase inhibitor
0,151	0,081	N-Carbamoyl-D-amino acid hydrolase inhibitor
0,113	0,042	Pteridine reductase inhibitor
0,144	0,074	Dimethylallyltranstransferase inhibitor
0,106	0,036	Phenylalanine-tRNA ligase inhibitor
0,149	0,080	3'-Nucleotidase inhibitor
0,075	0,006	Hepatocyte growth factor agonist
0,114	0,045	Alcohol oxidase inhibitor
0,114	0,045	Oxoglutarate dehydrogenase (lipoamide) inhibitor
0,205	0,136	Myosin ATPase inhibitor
0,100	0,031	Necroptosis inhibitor
0,115	0,046	Orotate reductase (NADPH) inhibitor
0,196	0,128	Apoptosis antagonist
0,150	0,081	Gametolysin inhibitor
0,137	0,069	Endoglycosylceramidase inhibitor
0,147	0,079	Thioredoxin reductase inhibitor
0,155	0,088	Contraceptive female
0,137	0,070	Dolichyl-phosphate beta-D-mannosyltransferase inhibitor
0,114	0,047	Guanylate cyclase inhibitor
0,253	0,187	Fibroblast growth factor agonist
0,151	0,085	Acetate kinase inhibitor
0,156	0,090	4-Chlorophenylacetate 3,4-dioxygenase inhibitor
0,334	0,268	CDP-glycerol glycerophosphotransferase inhibitor
0,100	0,034	Wee-1 tyrosine kinase inhibitor
0,073	0,007	Cytokine production stimulant
0,195	0,130	Phosphatidylserine decarboxylase inhibitor
0,209	0,143	NADPH-ferrihemoprotein reductase inhibitor
0,119	0,054	Lysozyme inhibitor
0,101	0,036	Glutamate dehydrogenase (NADP+) inhibitor
0,082	0,018	Protein kinase C alpha inhibitor
0,180	0,115	Pitrilysin inhibitor
0,082	0,017	Cyclin-dependent kinase 4 inhibitor
0,122	0,058	L-galactonolactone oxidase inhibitor
0,075	0,010	Angiotensin antagonist
0,228	0,164	Antiprotozoal (Leishmania)
0,148	0,084	Sphinganine-1-phosphate aldolase inhibitor
0,236	0,172	Retinoic acid metabolism inhibitor
0,122	0,059	NADH dehydrogenase inhibitor
0,162	0,098	Ferredoxin-nitrite reductase inhibitor
0,074	0,010	Angiotensin II receptor antagonist
0,165	0,101	Gastritis treatment
0,068	0,005	Bombesin 3 receptor agonist
0,109	0,046	Phosphodiesterase inhibitor
0,093	0,030	Fatty-acyl-ethyl-ester synthase inhibitor
0,111	0,048	MAP kinase kinase 7 inhibitor
0,136	0,073	Procollagen-lysine 5-dioxygenase inhibitor
0,123	0,061	Diacylglycerol kinase inhibitor
0,114	0,052	Serine O-acetyltransferase inhibitor
0,118	0,056	Phosphoserine phosphatase inhibitor
0,169	0,107	UGT2B28 substrate
0,124	0,063	DELTA24-sterol reductase inhibitor
0,161	0,099	N-(long-chain-acyl)ethanolamine deacylase inhibitor
0,170	0,108	2-Hydroxy-3-oxoadipate synthase inhibitor
0,128	0,066	Bacterial efflux pump inhibitor
0,248	0,187	Antineoplastic
0,186	0,125	Antidote
0,132	0,072	Arylalkyl acylamidase inhibitor
0,073	0,012	Angiotensin AT1 receptor antagonist
0,135	0,074	Protein kinase B alpha inhibitor
0,138	0,077	Diphosphomevalonate decarboxylase inhibitor
0,189	0,129	Polyribonucleotide nucleotidyltransferase inhibitor
0,179	0,119	Thiol oxidase inhibitor
0,131	0,071	Acylphosphatase inhibitor
0,228	0,168	Autoimmune disorders treatment
0,155	0,095	Hydroxymethylglutaryl-CoA lyase inhibitor
0,178	0,119	Benzaldehyde dehydrogenase (NADP+) inhibitor
0,173	0,114	Bothrolysin inhibitor
0,214	0,155	Antisecretoric
0,068	0,010	CDK4/cyclin D inhibitor
0,129	0,071	Galactoside O-acetyltransferase inhibitor
0,131	0,073	Gingipain R inhibitor
0,108	0,049	Mannonate dehydratase inhibitor
0,088	0,029	Aralkylamine N-acetyltransferase inhibitor
0,097	0,038	Homoserine O-succinyltransferase inhibitor
0,160	0,101	N-Acyl-D-aspartate deacylase inhibitor
0,094	0,036	Phosphodiesterase 3A inhibitor
0,128	0,070	Beta-ureidopropionase inhibitor
0,111	0,054	UDP-glucose 4-epimerase inhibitor
0,184	0,127	Eye irritation, inactive
0,087	0,030	N-acetylglucosaminyldiphosphoundecaprenol N-acetyl-beta-D-mannosaminyltransferase inhibitor
0,157	0,101	Guanidinoacetate kinase inhibitor
0,073	0,017	Nicotinic acid receptor 2 agonist
0,188	0,132	Acetylserotonin O-methyltransferase inhibitor
0,163	0,107	Vascular adhesion protein 1 inhibitor
0,107	0,052	Bombesin 1 receptor antagonist
0,181	0,126	Peroxidase substrate
0,116	0,061	Glutamine-tRNA ligase inhibitor
0,100	0,045	Granulocyte macrophage colony stimulating factor agonist
0,116	0,061	Formyltetrahydrofolate dehydrogenase inhibitor
0,105	0,051	Protein kinase C inhibitor
0,099	0,044	Guanylate kinase inhibitor
0,140	0,085	Nuclease inhibitor
0,154	0,099	Glycine C-acetyltransferase inhibitor
0,093	0,038	Urocanate hydratase inhibitor
0,109	0,054	Agaritine gamma-glutamyltransferase inhibitor
0,158	0,104	CYP4F2 substrate
0,146	0,092	Tryptophanamidase inhibitor
0,125	0,071	Pyruvate dehydrogenase inhibitor
0,166	0,112	Alanine-tRNA ligase inhibitor
0,098	0,044	Arabinose isomerase inhibitor
0,139	0,085	Glutamate synthase (ferredoxin) inhibitor
0,159	0,106	2,6-Dihydroxypyridine 3-monooxygenase inhibitor
0,058	0,005	Riboflavin kinase inhibitor
0,151	0,098	Rhamnulose-1-phosphate aldolase inhibitor
0,136	0,084	(R,R)-butanediol dehydrogenase inhibitor
0,112	0,060	D-arabinonolactone oxidase inhibitor
0,061	0,008	CDK2/cyclin E inhibitor
0,122	0,070	Secretase alpha stimulant
0,122	0,070	Secretase stimulant
0,134	0,082	Antidiabetic (type 1)
0,117	0,065	Phosphonoacetate hydrolase inhibitor
0,150	0,098	Inorganic diphosphatase inhibitor
0,078	0,026	Glutamate formimidoyltransferase inhibitor
0,191	0,139	Acidifying agent non gastric
0,123	0,072	Nav1.2 sodium channel blocker
0,155	0,103	Uterine stimulant
0,141	0,090	Myosin-light-chain-phosphatase inhibitor
0,128	0,077	Sulfur dioxygenase inhibitor
0,087	0,036	4-Hydroxy-4-methyl-2-oxoglutarate aldolase inhibitor
0,169	0,118	N-hydroxy-2-acetamidofluorene reductase inhibitor
0,130	0,080	Cerebroside-sulfatase inhibitor
0,210	0,159	Arylsulfate sulfotransferase inhibitor
0,116	0,065	Aspartate kinase inhibitor
0,115	0,065	Phosphatidylinositol 3-kinase stimulant
0,108	0,057	Aspartate transaminase inhibitor
0,195	0,145	Gingipain K inhibitor
0,104	0,054	DNA methyltransferase I inhibitor
0,135	0,085	Peptidylamidoglycolate lyase inhibitor
0,138	0,088	Aminopeptidase Y inhibitor
0,136	0,087	N-Acyl-D-amino-acid deacylase inhibitor
0,093	0,044	D-alanine transaminase inhibitor
0,134	0,085	Hexokinase inhibitor
0,127	0,078	Ferredoxin-NADP+ reductase inhibitor
0,272	0,223	Fibrinolytic
0,062	0,014	Nicotinic acid receptor 1 agonist
0,072	0,024	Protein kinase C eta inhibitor
0,270	0,222	Aspartyltransferase inhibitor
0,220	0,172	Neuropeptide Y2 antagonist
0,279	0,231	APOA1 expression enhancer
0,134	0,086	Testosterone 17beta-dehydrogenase inhibitor
0,141	0,094	Glutathione reductase inhibitor
0,214	0,167	Para amino benzoic acid antagonist
0,094	0,046	Glycerol dehydrogenase inhibitor
0,101	0,054	Ketohexokinase inhibitor
0,102	0,055	Glycine transaminase inhibitor
0,155	0,108	Crotonoyl-[acyl-carrier-protein] hydratase inhibitor
0,068	0,021	Nucleoside deoxyribosyltransferase inhibitor
0,236	0,190	HCV IRES inhibitor
0,111	0,065	Adenine deaminase inhibitor
0,086	0,041	Glycerophosphocholine phosphodiesterase inhibitor
0,118	0,072	Glycogen (starch) synthase inhibitor
0,168	0,123	Beta-carotene 15,15'-monooxygenase inhibitor
0,086	0,040	5 Hydroxytryptamine 3A antagonist
0,080	0,035	Peptidoglycan beta-N-acetylmuramidase inhibitor
0,071	0,026	Protein kinase C epsilon inhibitor
0,100	0,054	Glycerophosphocholine cholinephosphodiesterase inhibitor
0,106	0,061	Aldehyde dehydrogenase substrate
0,242	0,197	Acylcarnitine hydrolase inhibitor
0,137	0,092	(S)-3-hydroxyacid ester dehydrogenase inhibitor
0,168	0,122	Antipruritic, non-allergic
0,185	0,140	L-threonine 3-dehydrogenase inhibitor
0,081	0,036	Immunoglobulin E antagonist
0,127	0,082	Cellulase inhibitor
0,096	0,052	Histamine N-methyltransferase inhibitor
0,123	0,078	Allophanate hydrolase inhibitor
0,147	0,102	N-acetyl-gamma-glutamyl-phosphate reductase inhibitor
0,178	0,133	Dextranase inhibitor
0,087	0,043	Kynureninase inhibitor
0,128	0,083	Ganglioside galactosyltransferase inhibitor
0,211	0,166	Antiprotozoal (Coccidial)
0,123	0,079	Dolichyl-phosphatase inhibitor
0,105	0,061	Aerobactin synthase inhibitor
0,131	0,088	Chitin synthase inhibitor
0,185	0,141	H+-exporting ATPase inhibitor
0,136	0,092	Glucosyl transferase inhibitor
0,106	0,063	Phosphoglycerate mutase inhibitor
0,083	0,040	DNA repair enzyme inhibitor
0,145	0,102	3-Hydroxybutyryl-CoA dehydrogenase inhibitor
0,145	0,102	2,4-Diaminopentanoate dehydrogenase inhibitor
0,145	0,102	Lysine 6-dehydrogenase inhibitor
0,160	0,117	Chaperonin ATPase inhibitor
0,118	0,075	ErbB-1 antagonist
0,058	0,016	Riboflavin synthase inhibitor
0,125	0,083	Homogentisate 1,2-dioxygenase inhibitor
0,158	0,116	Cutinase inhibitor
0,140	0,098	Serratia marcescens nuclease inhibitor
0,092	0,050	Choline sulfotransferase inhibitor
0,086	0,046	Mycodextranase inhibitor
0,124	0,083	Sucrose-phosphate synthase inhibitor
0,087	0,047	Uridine nucleosidase inhibitor
0,099	0,058	Cyclin-dependent kinase 6 inhibitor
0,132	0,091	3-Aminobutyryl-CoA ammonia-lyase inhibitor
0,111	0,071	Dethiobiotin synthase inhibitor
0,103	0,062	Globoside alpha-N-acetylgalactosaminyltransferase inhibitor
0,189	0,149	Indanol dehydrogenase inhibitor
0,132	0,091	Guanidinoacetate N-methyltransferase inhibitor
0,076	0,035	Mannitol-1-phosphate 5-dehydrogenase inhibitor
0,106	0,066	Phenylalanine 4-hydroxylase inhibitor
0,168	0,128	Severe acute respiratory syndrome treatment
0,146	0,106	Biotin-CoA ligase inhibitor
0,146	0,106	Homoaconitate hydratase inhibitor
0,146	0,106	Triacetate-lactonase inhibitor
0,146	0,106	6-Carboxyhexanoate-CoA ligase inhibitor
0,119	0,079	Glutamate-1-semialdehyde 2,1-aminomutase inhibitor
0,070	0,030	Adenosine deaminase inhibitor
0,245	0,205	Cytochrome P450 stimulant
0,097	0,058	Hematinic
0,178	0,138	1-Alkylglycerophosphocholine O-acetyltransferase inhibitor
0,087	0,048	Diacylglycerol O-acyltransferase inhibitor
0,159	0,120	Bisphosphoglycerate phosphatase inhibitor
0,103	0,064	Leucine transaminase inhibitor
0,131	0,092	Inulinase inhibitor
0,146	0,108	Glutathione peroxidase inhibitor
0,126	0,088	Nicotinic alpha6 receptor agonist
0,101	0,063	Methylenetetrahydrofolate dehydrogenase (NADP+) inhibitor
0,106	0,068	Deacetoxycephalosporin-C synthase inhibitor
0,086	0,048	Cyclin-dependent kinase inhibitor
0,199	0,161	CYP2C18 substrate
0,148	0,111	Aldehyde dehydrogenase 2 substrate
0,170	0,133	Gluconolactonase inhibitor
0,128	0,090	Tryptophanyl aminopeptidase inhibitor
0,157	0,120	Glycerol 2-dehydrogenase (NADP+) inhibitor
0,077	0,040	Glycerol kinase inhibitor
0,092	0,054	UDP-N-acetylglucosamine 2-epimerase inhibitor
0,225	0,188	Antihelmintic (Nematodes)
0,149	0,112	Laxative
0,116	0,079	Protein-S-isoprenylcysteine O-methyltransferase inhibitor
0,100	0,063	2-Aminohexano-6-lactam racemase inhibitor
0,129	0,093	Glutamin-(asparagin-)ase inhibitor
0,090	0,053	Beta-D-fucosidase inhibitor
0,144	0,108	Thimet oligopeptidase inhibitor
0,071	0,035	Leukotriene C antagonist
0,060	0,024	Queuine tRNA-ribosyltransferase inhibitor
0,098	0,062	Deoxycytidine deaminase inhibitor
0,077	0,041	Aspartate 1-decarboxylase inhibitor
0,215	0,180	CYP1A2 substrate
0,204	0,168	CYP2C19 inhibitor
0,087	0,051	Phosphorylase kinase inhibitor
0,165	0,130	MO15-related protein kinase Pfmrk inhibitor
0,114	0,078	Xanthine oxidase inhibitor
0,118	0,082	Diisopropyl-fluorophosphatase inhibitor
0,044	0,009	Sphingosine 1-phosphate receptor 4 agonist
0,149	0,114	Leucine dehydrogenase inhibitor
0,106	0,071	Decylcitrate synthase inhibitor
0,143	0,108	Mannitol-1-phosphatase inhibitor
0,072	0,037	Asparagine-oxo-acid transaminase inhibitor
0,145	0,110	Malate dehydrogenase inhibitor
0,208	0,174	5 Hydroxytryptamine release stimulant
0,109	0,075	Pyruvate dehydrogenase (lipoamide) inhibitor
0,077	0,043	Cyclin-dependent kinase 2 inhibitor
0,126	0,092	(N-acetylneuraminyl)-galactosylglucosylceramide N-acetylgalactosaminyltransferase inhibitor
0,087	0,053	N-acetylneuraminate lyase inhibitor
0,084	0,050	Serine-glyoxylate transaminase inhibitor
0,103	0,069	Adenosylmethionine-8-amino-7-oxononanoate transaminase inhibitor
0,198	0,164	Alkane 1-monooxygenase inhibitor
0,129	0,095	Sphingosine 1-phosphate receptor 4 antagonist
0,081	0,047	Carbamoyl-phosphate synthase (ammonia) inhibitor
0,072	0,039	Dihydrodipicolinate synthase inhibitor
0,131	0,097	NAD+ synthase (glutamine-hydrolysing) inhibitor
0,110	0,077	Bronchodilator
0,090	0,057	tRNA cytidylyltransferase inhibitor
0,133	0,100	Licheninase inhibitor
0,058	0,025	Protein kinase C zeta inhibitor
0,120	0,087	N-acetylneuraminate synthase inhibitor
0,132	0,099	4-Hydroxybenzoate nonaprenyltransferase inhibitor
0,043	0,010	Phosphodiesterase 9A inhibitor
0,140	0,108	Arylamine N-acetyltransferase inhibitor
0,110	0,077	Riboflavin phosphotransferase inhibitor
0,097	0,064	Triose-phosphate isomerase inhibitor
0,084	0,052	Phosphoenolpyruvate carboxykinase (diphosphate) inhibitor
0,093	0,061	Acetolactate synthase inhibitor
0,049	0,017	CYP2C18 inhibitor
0,104	0,073	Glycopeptide alpha-N-acetylgalactosaminidase inhibitor
0,072	0,040	Interferon inducer
0,163	0,132	Corticosteroid side-chain-isomerase inhibitor
0,075	0,044	L-Serine ammonia-lyase inhibitor
0,116	0,085	Biotin carboxylase inhibitor
0,138	0,107	Anthranilate 3-monooxygenase (deaminating) inhibitor
0,134	0,103	Glutamate (mGluR5) agonist
0,121	0,090	Catechol oxidase inhibitor
0,117	0,085	Protein-tyrosine sulfotransferase inhibitor
0,106	0,074	Pectin lyase inhibitor
0,110	0,079	Isovaleryl-CoA dehydrogenase inhibitor
0,213	0,182	Cystic fibrosis treatment
0,124	0,093	Acylaminoacyl-peptidase inhibitor
0,137	0,106	Creatinine deaminase inhibitor
0,120	0,089	Electrolyte absorption antagonist
0,130	0,099	p21-activated kinase 4 inhibitor
0,175	0,145	Leukotriene-B4 20-monooxygenase inhibitor
0,103	0,073	Xylose isomerase inhibitor
0,096	0,065	Adenylylsulphatase inhibitor
0,135	0,105	Phosphatidate phosphatase inhibitor
0,108	0,078	Acetolactate decarboxylase inhibitor
0,185	0,154	Thyroxine 5-deiodinase inhibitor
0,148	0,118	Nitrate reductase inhibitor
0,045	0,015	Ethanolamine ammonia-lyase inhibitor
0,092	0,063	Glycerol dehydratase inhibitor
0,118	0,089	Calcium antagonist
0,131	0,101	Laccase inhibitor
0,096	0,067	Dihydrouracil oxidase inhibitor
0,180	0,151	Cathepsin T inhibitor
0,035	0,005	Phosphodiesterase IX inhibitor
0,087	0,057	Tagaturonate reductase inhibitor
0,087	0,057	Fructuronate reductase inhibitor
0,138	0,109	Tyrosine kinase stimulant
0,085	0,056	Nitric-oxide synthase inhibitor
0,112	0,084	Thiol S-methyltransferase inhibitor
0,148	0,120	15-Hydroxyprostaglandin-D dehydrogenase (NADP+) inhibitor
0,125	0,096	Antihyperlipoproteinemic
0,098	0,070	Fructose-2,6-bisphosphate 6-phosphatase inhibitor
0,204	0,175	P-benzoquinone reductase (NADPH) inhibitor
0,137	0,108	[phosphorylase] phosphatase inhibitor
0,123	0,095	Phosphoinositide phospholipase C inhibitor
0,142	0,114	Leishmanolysin inhibitor
0,083	0,055	Carboxylate reductase inhibitor
0,057	0,029	Phosphoglycerate dehydrogenase inhibitor
0,136	0,108	Sweetener
0,105	0,077	Adenylate cyclase V inhibitor
0,097	0,069	Cytochrome-c3 hydrogenase inhibitor
0,123	0,096	Procollagen C-endopeptidase inhibitor
0,117	0,089	Alpha-Methylacyl-CoA racemase inhibitor
0,126	0,099	Adenylate kinase inhibitor
0,095	0,068	Heparan-alpha-glucosaminide N-acetyltransferase inhibitor
0,171	0,143	Protein-synthesizing GTPase inhibitor
0,108	0,080	Adenylyl-sulfate kinase inhibitor
0,081	0,055	Alpha,alpha-trehalose-phosphate synthase (UDP-forming) inhibitor
0,091	0,064	Trimethylamine-N-oxide reductase inhibitor
0,126	0,100	IgA-specific metalloendopeptidase inhibitor
0,162	0,135	Flavin-containing monooxygenase inhibitor
0,072	0,046	Purine biosynthesis inhibitor
0,188	0,162	Peptidyltransferase inhibitor
0,112	0,086	Myocardial infarction treatment
0,099	0,073	Site-specific DNA-methyltransferase (adenine-specific) inhibitor
0,046	0,021	Thymidine kinase inhibitor
0,095	0,070	Glycerol-3-phosphate dehydrogenase (NAD+) inhibitor
0,169	0,144	Antineoplastic alkaloid
0,080	0,055	2-Oxoaldehyde dehydrogenase (NAD+) inhibitor
0,074	0,050	2-Dehydro-3-deoxy-phosphogluconate aldolase inhibitor
0,062	0,037	TEC kinase inhibitor
0,103	0,079	tRNA adenylyltransferase inhibitor
0,045	0,021	Sphingosine kinase 1 inhibitor
0,109	0,084	Malate-CoA ligase inhibitor
0,062	0,037	Histidine-tRNA ligase inhibitor
0,076	0,052	1-Pyrroline-5-carboxylate dehydrogenase inhibitor
0,212	0,188	Antiviral (Influenza A)
0,094	0,070	Choline dehydrogenase inhibitor
0,073	0,049	6-Phosphofructo-2-kinase inhibitor
0,103	0,079	Asparaginase inhibitor
0,222	0,198	Loop diuretic
0,089	0,065	5-Methyltetrahydropteroyltriglutamate-homocysteine S-methyltransferase inhibitor
0,113	0,089	Allantoate deiminase inhibitor
0,107	0,084	D-Octopine dehydrogenase inhibitor
0,062	0,038	NMDA 2 receptor antagonist
0,161	0,138	Renal tissue kallikrein inhibitor
0,063	0,040	Protein kinase C mu inhibitor
0,095	0,072	Acetoin dehydrogenase inhibitor
0,108	0,085	Acid phosphatase inhibitor
0,072	0,050	Serine-tRNA ligase inhibitor
0,157	0,135	Glyoxylate oxidase inhibitor
0,077	0,055	Glutamate synthase (NADPH) inhibitor
0,183	0,160	5 Hydroxytryptamine 7S antagonist
0,112	0,090	Creatine kinase inhibitor
0,087	0,065	Telomerase inhibitor
0,182	0,160	Dihydrodipicolinate reductase inhibitor
0,050	0,028	Thymidine kinase 1 inhibitor
0,089	0,067	Cytosine deaminase inhibitor
0,114	0,092	Acylglycerone-phosphate reductase inhibitor
0,082	0,060	[hydroxymethylglutaryl-CoA reductase (NADPH)] kinase inhibitor
0,111	0,090	Membrane dipeptidase inhibitor
0,160	0,139	UGT1A6 substrate
0,037	0,015	MAP3K9 inhibitor
0,058	0,036	Phosphodiesterase VII inhibitor
0,111	0,090	Aminocarboxymuconate-semialdehyde decarboxylase inhibitor
0,122	0,101	Cytosol alanyl aminopeptidase inhibitor
0,103	0,083	Fructose-2,6-bisphosphate 2-phosphatase inhibitor
0,070	0,050	Betaine-aldehyde dehydrogenase inhibitor
0,074	0,053	4-Hydroxybenzoate 3-monooxygenase inhibitor
0,080	0,059	Caspase 2 inhibitor
0,079	0,059	tRNA (guanine-N2-)-methyltransferase inhibitor
0,075	0,055	Acetate-CoA ligase inhibitor
0,077	0,057	Paget's disease treatment
0,051	0,031	CDK1/cyclin B inhibitor
0,193	0,173	DNA synthesis inhibitor
0,122	0,103	Antihistaminic
0,078	0,059	Cystathionine beta-lyase inhibitor
0,098	0,079	Lactosylceramide alpha-2,3-sialyltransferase inhibitor
0,064	0,045	Potassium channel small-conductance Ca-activated 3 activator
0,202	0,183	Antiseborrheic
0,126	0,107	MDM2 inhibitor
0,105	0,087	Prephenate dehydrogenase inhibitor
0,061	0,042	Linoleate isomerase inhibitor
0,155	0,137	CYP1A inducer
0,132	0,114	Lactate 2-monooxygenase inhibitor
0,096	0,077	Polynucleotide adenylyltransferase inhibitor
0,021	0,003	Viral fusion inhibitor
0,146	0,128	Antinaupathic
0,131	0,113	6-Pyruvoyltetrahydropterin synthase inhibitor
0,066	0,048	Corticotropin releasing factor antagonist
0,082	0,064	5-Oxoprolinase (ATP-hydrolysing) inhibitor
0,053	0,036	Benzodiazepine inverse agonist
0,078	0,060	SULT2A1 substrate
0,084	0,066	Biphenyl-2,3-diol 1,2-dioxygenase inhibitor
0,075	0,057	Biliverdin reductase inhibitor
0,140	0,122	Glutarate-semialdehyde dehydrogenase inhibitor
0,080	0,063	3-Deoxy-8-phosphooctulonate synthase inhibitor
0,096	0,078	Endo-1,4-beta-xylanase inhibitor
0,070	0,053	NMDA receptor glycine site B antagonist
0,202	0,185	Antineoplastic (pancreatic cancer)
0,157	0,140	Ceramide glucosyltransferase inhibitor
0,103	0,087	2,2-Dialkylglycine decarboxylase (pyruvate) inhibitor
0,095	0,078	5-Aminolevulinate synthase inhibitor
0,102	0,086	Ribonuclease inhibitor
0,105	0,089	Quercetin 2,3-dioxygenase inhibitor
0,179	0,162	Imidazoline I1 receptor agonist
0,158	0,142	Ribonucleoside triphosphate reductase inhibitor
0,106	0,090	Alpha-N-arabinofuranosidase inhibitor
0,180	0,163	Macrophage stimulant
0,095	0,079	Nitrilase inhibitor
0,163	0,147	Diuretic
0,089	0,073	Malate dehydrogenase (oxaloacetate-decarboxylating) inhibitor
0,084	0,069	CYP4F substrate
0,055	0,040	Protein kinase A inhibitor
0,048	0,032	Secretory phospholipase A2 inhibitor
0,141	0,126	Nitric-oxide synthase stimulant
0,113	0,097	Iron-cytochrome-c reductase inhibitor
0,094	0,079	Glycoprotein-fucosylgalactoside alpha-N-acetylgalactosaminyltransferase inhibitor
0,034	0,018	CDC7 inhibitor
0,103	0,088	Carnitine 3-dehydrogenase inhibitor
0,045	0,030	Check point kinase 1 inhibitor
0,104	0,090	Phenylacetaldehyde dehydrogenase inhibitor
0,090	0,076	Allantoicase inhibitor
0,076	0,062	Neolactotetraosylceramide alpha-2,3-sialyltransferase inhibitor
0,115	0,101	Succinic dehydrogenase inhibitor
0,088	0,074	Isocitrate dehydrogenase (NAD+) inhibitor
0,064	0,050	Sucrose synthase inhibitor
0,080	0,066	Deoxycytidine kinase inhibitor
0,076	0,063	Cellobiose phosphorylase inhibitor
0,107	0,093	3-Oxoadipate enol-lactonase inhibitor
0,123	0,110	tRNA nucleotidyltransferase inhibitor
0,050	0,036	Kinesin antagonist
0,050	0,036	Kinesin-like protein 1 inhibitor
0,100	0,087	Poly(ADP-ribose) glycohydrolase inhibitor
0,092	0,079	Glyceraldehyde-3-phosphate dehydrogenase (NADP+) inhibitor
0,081	0,068	Interleukin 1a antagonist
0,143	0,129	Tauropine dehydrogenase inhibitor
0,089	0,076	Omega-amidase inhibitor
0,138	0,125	Gout treatment
0,152	0,139	CYP2A2 substrate
0,040	0,027	Vibriolysin inhibitor
0,045	0,033	Polypeptide N-acetylgalactosaminyltransferase inhibitor
0,111	0,098	CYP26A substrate
0,053	0,041	Hydroxylysine kinase inhibitor
0,274	0,262	CYP3A2 substrate
0,167	0,155	3-Methylbutanal reductase inhibitor
0,106	0,094	Thiamine-phosphate kinase inhibitor
0,201	0,189	Membrane permeability enhancer
0,057	0,045	GTP cyclohydrolase I inhibitor
0,058	0,046	Butyryl-CoA dehydrogenase inhibitor
0,097	0,086	Cysteine desulfurase inhibitor
0,084	0,072	Acyloxyacyl hydrolase inhibitor
0,080	0,068	Ribonuclease U2 inhibitor
0,064	0,052	Endonuclease (influenza) inhibitor
0,150	0,138	Rhizopuspepsin inhibitor
0,112	0,101	3-Ketovalidoxylamine C-N-lyase inhibitor
0,099	0,088	Sulfate adenylyltransferase (ADP) inhibitor
0,129	0,118	GDP-mannose 6-dehydrogenase inhibitor
0,087	0,076	CYP1B1 inhibitor
0,079	0,069	UDP-N-acetylglucosamine diphosphorylase inhibitor
0,100	0,090	Deoxycytidylate 5-hydroxymethyltransferase inhibitor
0,063	0,053	Cyclin-dependent kinase 1 inhibitor
0,050	0,040	Protein kinase C theta inhibitor
0,133	0,124	Polyneuridine-aldehyde esterase inhibitor
0,083	0,073	Glutamine-pyruvate transaminase inhibitor
0,117	0,107	UGT1A7 substrate
0,086	0,076	Malonate-semialdehyde dehydrogenase inhibitor
0,061	0,051	Dihydrofolate synthase inhibitor
0,165	0,155	Endopeptidase La inhibitor
0,249	0,239	Prion diseases treatment
0,106	0,097	Beta-alanine-pyruvate transaminase inhibitor
0,106	0,097	Galactose 1-dehydrogenase (NADP+) inhibitor
0,091	0,082	Diacylglycerol cholinephosphotransferase inhibitor
0,015	0,006	Thymidine kinase (Herpes simplex virus 2) inhibitor
0,092	0,083	Succinate-CoA ligase (ADP-forming) inhibitor
0,045	0,036	NMDA 2B receptor antagonist
0,101	0,092	Cysteine-S-conjugate beta-lyase inhibitor
0,029	0,020	Angiotensin AT2 receptor antagonist
0,136	0,127	Benzoate 4-monooxygenase inhibitor
0,092	0,083	Aryl-aldehyde dehydrogenase (NADP+) inhibitor
0,107	0,098	2-Oxoglutarate decarboxylase inhibitor
0,012	0,004	TIE-2 agonist
0,063	0,054	Lactaldehyde dehydrogenase inhibitor
0,078	0,070	Shock treatment
0,084	0,076	Interleukin 5 antagonist
0,023	0,015	Tankyrase 2 inhibitor
0,027	0,018	Angiotensin AT1A receptor antagonist
0,095	0,087	Glycerone-phosphate O-acyltransferase inhibitor
0,076	0,068	UDP-N-acetylmuramate dehydrogenase inhibitor
0,122	0,114	Mannosyl-glycoprotein endo-beta-N-acetylglucosaminidase inhibitor
0,091	0,083	Histidine decarboxylase inhibitor
0,099	0,091	UGT2B11 substrate
0,065	0,058	Inositol-3-phosphate synthase inhibitor
0,168	0,161	Wound healing agent
0,188	0,180	Antidiabetic
0,084	0,077	Glutamine synthetase inhibitor
0,098	0,091	Phospholipase A2 inhibitor
0,103	0,096	Topoisomerase I inhibitor
0,075	0,068	Ethanolamine kinase inhibitor
0,065	0,058	Carboxypeptidase U inhibitor
0,030	0,023	Nicotinic acid receptor agonist
0,108	0,101	Aspartate-tRNA ligase inhibitor
0,123	0,116	3-Hydroxybenzoate 4-monooxygenase inhibitor
0,017	0,011	Imidazoline I1 receptor antagonist
0,185	0,179	Thiamine-triphosphatase inhibitor
0,073	0,068	(R)-aminopropanol dehydrogenase inhibitor
0,148	0,142	Fibromyalgia syndrome treatment
0,103	0,098	Ribosomal protein S6 kinase, 70-kDa inhibitor
0,168	0,162	Anticarcinogenic
0,045	0,041	Phosphoenolpyruvate carboxylase inhibitor
0,070	0,065	ACK1 kinase inhibitor
0,091	0,086	Antineoplastic, alkylator
0,103	0,098	Ribosomal protein S6 kinase 1, 70-kDa inhibitor
0,134	0,130	Atrolysin A inhibitor
0,129	0,125	Protein kinase (CK1) epsilon inhibitor
0,081	0,077	Poly(3-hydroxybutyrate) depolymerase inhibitor
0,119	0,114	Calcium-sensing receptor agonist
0,117	0,113	Leucolysin inhibitor
0,040	0,036	Chelator, Iron
0,096	0,092	Iduronate-2-sulfatase inhibitor
0,054	0,050	dUTP diphosphatase inhibitor
0,059	0,055	Alpha,alpha-phosphotrehalase inhibitor
0,017	0,013	DNA polymerase III inhibitor
0,038	0,035	Glucose-1-phosphatase inhibitor
0,119	0,115	Phloroglucinol reductase inhibitor
0,062	0,059	H+/K+-transporting ATPase inhibitor
0,109	0,106	Methylaspartate ammonia-lyase inhibitor
0,136	0,133	2-Enoate reductase inhibitor
0,069	0,067	Alpha-1,6-mannosyl-glycoprotein 6-beta-N-acetylglucosaminyltransferase inhibitor
0,164	0,161	Hemostatic
0,104	0,101	Iodide peroxidase inhibitor
0,061	0,058	Alternansucrase inhibitor
0,079	0,076	Nicotinamide-nucleotide adenylyltransferase inhibitor
0,084	0,082	Inosine nucleosidase inhibitor
0,133	0,131	Interleukin agonist
0,104	0,101	Phospholipase inhibitor
0,055	0,053	[acetyl-CoA carboxylase] kinase inhibitor
0,120	0,118	Trans-2-enoyl-CoA reductase (NAD+) inhibitor
0,120	0,118	Pyruvate dehydrogenase (cytochrome) inhibitor
0,090	0,089	L-lysine 6-transaminase inhibitor
0,029	0,027	Puromycin-sensitive aminopeptidase inhibitor
0,122	0,121	Snapalysin inhibitor
0,069	0,068	Glutamate (mGluR1) antagonist
0,107	0,106	Luteinizing hormone-releasing hormone agonist
0,095	0,093	Carboxymethylenebutenolidase inhibitor
0,119	0,118	Pim-3 kinase inhibitor
0,098	0,097	Acyl-lysine deacylase inhibitor
0,103	0,102	Selenocysteine lyase inhibitor
0,069	0,068	Cyanate hydratase inhibitor
0,015	0,014	Dihydroneopterin aldolase inhibitor
0,073	0,072	[acyl-carrier-protein] S-malonyltransferase inhibitor
0,110	0,109	Interleukin 4 antagonist
0,077	0,077	2-Aminoethylphosphonate-pyruvate transaminase inhibitor
0,158	0,158	Antihypotensive
0,085	0,085	CMP-N-acetylneuraminate monooxygenase inhibitor
0,053	0,052	Altronate dehydratase inhibitor
0,072	0,071	Carboxypeptidase M inhibitor
0,078	0,078	Glycine N-benzoyltransferase inhibitor
0,036	0,036	dCMP deaminase inhibitor

## Sheet: CID-44480399 (control)
Pa	Pi	Activity
0,818	0,005	Angiogenesis inhibitor
0,654	0,034	Antineoplastic
0,623	0,005	Vascular endothelial growth factor antagonist
0,576	0,008	Antineoplastic (solid tumors)
0,538	0,005	Vascular endothelial growth factor 2 antagonist
0,449	0,016	Cardioprotectant
0,437	0,053	Platelet derived growth factor receptor kinase inhibitor
0,380	0,025	Antiischemic
0,423	0,078	Histamine release inhibitor
0,358	0,025	Proto-oncogene tyrosine-protein kinase Fgr inhibitor
0,296	0,006	TIE antagonist
0,371	0,087	5 Hydroxytryptamine release inhibitor
0,367	0,085	Nucleotide metabolism regulator
0,322	0,041	Platelet aggregation inhibitor
0,280	0,007	TIE-2 antagonist
0,286	0,018	Tumour necrosis factor antagonist
0,282	0,024	RET inhibitor
0,326	0,074	Mediator release inhibitor
0,298	0,059	Inotropic
0,253	0,015	Epidermal growth factor receptor kinase inhibitor
0,258	0,021	Thrombolytic
0,276	0,052	Adenosine regulator
0,229	0,010	Platelet activating factor beta antagonist
0,239	0,021	Myocardial ischemia treatment
0,326	0,117	Antiarthritic
0,277	0,069	Signal transduction pathways inhibitor
0,226	0,019	Tumour necrosis factor alpha antagonist
0,230	0,025	Growth factor antagonist
0,332	0,134	Antiinflammatory
0,232	0,038	Tumour necrosis factor alpha release inhibitor
0,251	0,060	Anti-Helicobacter pylori
0,259	0,071	Antineoplastic (small cell lung cancer)
0,202	0,019	Vascular endothelial growth factor 3 antagonist
0,295	0,118	HMGCS2 expression enhancer
0,220	0,047	Antimitotic
0,208	0,038	Antineoplastic (cervical cancer)
0,182	0,014	Aurora-B kinase inhibitor
0,176	0,009	Hepatocyte growth factor antagonist
0,175	0,008	Platelet activating factor alpha antagonist
0,215	0,051	Tyrosine kinase inhibitor
0,258	0,102	CYP2C19 inhibitor
0,424	0,270	Gluconate 2-dehydrogenase (acceptor) inhibitor
0,272	0,122	1-Acylglycerol-3-phosphate O-acyltransferase inhibitor
0,265	0,116	DNA polymerase I inhibitor
0,162	0,020	Platelet activating factor antagonist
0,179	0,042	Aldehyde oxidase substrate
0,173	0,037	ErbB-1 antagonist
0,146	0,010	Platelet growth factor antagonist
0,160	0,025	Ribosomal protein S6 kinase 1, 70-kDa inhibitor
0,250	0,115	CYP1A2 inhibitor
0,343	0,209	General pump inhibitor
0,161	0,028	Proto-oncogene tyrosine-protein kinase Kit inhibitor
0,148	0,016	Protein kinase (Mos, Mil/Raf, MEKK, RIPK, TESK, LIMK, IRAK, ILK, Activin/TGF-beta) inhibitor
0,251	0,121	CYP1A inhibitor
0,142	0,015	Raf kinase inhibitor
0,212	0,084	CYP1A1 inhibitor
0,216	0,090	ATP-binding cassette A1 stimulant
0,207	0,085	CYP2A11 substrate
0,298	0,183	MAP kinase stimulant
0,160	0,046	Protein-serine-threonine kinase inhibitor
0,141	0,028	Aurora kinase inhibitor
0,215	0,103	Viral entry inhibitor
0,156	0,045	Lck kinase inhibitor
0,295	0,184	Antianginal
0,220	0,110	Focal adhesion kinase inhibitor
0,294	0,185	HIF1A expression inhibitor
0,252	0,144	Cyclic AMP phosphodiesterase inhibitor
0,182	0,074	Protein kinase inhibitor
0,235	0,129	Cardiotonic
0,204	0,099	Polyribonucleotide nucleotidyltransferase inhibitor
0,142	0,038	Bruton tyrosine kinase inhibitor
0,260	0,155	Vanilloid 1 agonist
0,197	0,094	RNA directed DNA polymerase inhibitor
0,213	0,116	Endothelial growth factor antagonist
0,121	0,025	Aurora-A kinase inhibitor
0,125	0,032	Dyrk kinase inhibitor
0,162	0,070	GABA C receptor antagonist
0,247	0,156	RELA expression inhibitor
0,149	0,058	Diabetic retinopathy treatment
0,122	0,031	Liver cirrhosis treatment
0,271	0,183	Kinase inhibitor
0,161	0,074	CYP2A10 substrate
0,136	0,052	Src kinase inhibitor
0,135	0,052	Ribosomal protein S6 kinase, 70-kDa inhibitor
0,166	0,087	Catalase stimulant
0,226	0,148	Para amino benzoic acid antagonist
0,251	0,172	Cell adhesion molecule inhibitor
0,093	0,015	Multidrug resistance-associated protein inhibitor
0,089	0,015	Multidrug resistance-associated protein 1 inhibitor
0,146	0,075	Guanylate cyclase 1 stimulant
0,167	0,109	P-glycoprotein 1 inhibitor
0,244	0,187	Leukopoiesis inhibitor
0,072	0,016	Selectin E antagonist
0,170	0,114	P-glycoprotein inhibitor
0,105	0,049	Tubulin antagonist
0,236	0,183	Antineoplastic (multiple myeloma)
0,106	0,055	Insulin antagonist
0,119	0,071	Posttraumatic stress disorder treatment
0,241	0,194	Histamine release stimulant
0,078	0,032	Glyceraldehyde-3-phosphate dehydrogenase inhibitor
0,093	0,048	Tyrosine-protein kinase receptor FLT3 inhibitor
0,073	0,031	Phosphatidylinositol 3-kinase inhibitor
0,123	0,081	Antineoplastic (uterine cancer)
0,073	0,032	Phosphatidylinositol kinase inhibitor
0,139	0,100	DNA directed RNA polymerase inhibitor
0,236	0,198	Vasodilator, coronary
0,103	0,065	Inosine nucleosidase inhibitor
0,194	0,160	Thiamine-triphosphatase inhibitor
0,069	0,036	Plasminogen activator inhibitor antagonist
0,236	0,205	Insulysin inhibitor
0,084	0,053	Xanthine oxidase substrate
0,070	0,039	Phosphodiesterase IV inhibitor
0,114	0,083	Myocardial infarction treatment
0,106	0,076	Antineoplastic (carcinoma)
0,145	0,118	Janus tyrosine kinase 2 inhibitor
0,099	0,072	Antineoplastic (squamous cell carcinoma)
0,284	0,258	Heat shock protein 27 antagonist
0,073	0,052	Guanine deaminase inhibitor
0,098	0,078	Ribosomal protein S6 kinase inhibitor
0,141	0,121	Gout treatment
0,120	0,101	Antihemorrhagic
0,049	0,031	Epidermal growth factor antagonist
0,049	0,031	Raf kinase B inhibitor
0,088	0,070	MAP kinase kinase 1 inhibitor
0,088	0,073	Heat shock protein antagonist
0,094	0,081	Ephrin antagonist
0,097	0,084	HCV NS3-helicase inhibitor
0,230	0,218	CYP2A1 substrate
0,206	0,194	Neuropeptide Y2 antagonist
0,086	0,075	Janus tyrosine kinase 1 inhibitor
0,173	0,165	Cytochrome P450 inhibitor
0,163	0,156	Protein-tyrosine kinase p55(blk) inhibitor
0,134	0,127	Focal adhesion kinase 1 inhibitor
0,092	0,085	Dimethylhistidine N-methyltransferase inhibitor
0,064	0,058	Polo-like kinase-1 inhibitor
0,077	0,074	Phosphodiesterase inhibitor
0,153	0,150	Antineoplastic (sarcoma)
0,107	0,107	MAP-kinase-activated kinase inhibitor
