# Supplementary material for: Cheminformatics-based screening and evaluation of phytochemicals as CDK2 inhibitors in colorectal cancer therapy
Source: PLoS One. 2025 Sep 3;20(9):e0331438. doi: 10.1371/journal.pone.0331438 (PMC12407419; doi:10.1371/journal.pone.0331438)
Supplement: S1 File — (ZIP) [file pone.0331438.s001.zip › S5_Protein RMSD.xlsx]

## Sheet: Apo
	frame#	Prot_CA	Prot_Backbone	Prot_Sidechain	Prot_All_Heavy
	0	0	0	0	0
	1	1.252	1.278	2.031	1.569
	2	1.466	1.474	2.232	1.783
	3	1.376	1.408	2.246	1.776
	4	1.382	1.42	2.285	1.795
	5	1.438	1.46	2.349	1.838
	6	1.452	1.473	2.334	1.824
	7	1.636	1.628	2.489	1.978
	8	1.471	1.475	2.333	1.824
	9	1.481	1.495	2.488	1.909
	10	1.43	1.441	2.367	1.836
	11	1.554	1.547	2.47	1.929
	12	1.372	1.375	2.282	1.755
	13	1.378	1.386	2.269	1.755
	14	1.348	1.351	2.273	1.72
	15	1.343	1.357	2.34	1.755
	16	1.266	1.268	2.349	1.712
	17	1.454	1.471	2.42	1.864
	18	1.382	1.4	2.409	1.833
	19	1.274	1.305	2.305	1.711
	20	1.371	1.394	2.459	1.83
	21	1.288	1.298	2.337	1.725
	22	1.369	1.398	2.371	1.786
	23	1.322	1.334	2.363	1.761
	24	1.355	1.379	2.376	1.783
	25	1.354	1.379	2.317	1.748
	26	1.381	1.4	2.363	1.796
	27	1.258	1.274	2.341	1.74
	28	1.422	1.42	2.422	1.846
	29	1.366	1.382	2.358	1.792
	30	1.424	1.425	2.432	1.869
	31	1.471	1.49	2.508	1.925
	32	1.635	1.646	2.645	2.072
	33	1.426	1.454	2.538	1.939
	34	1.272	1.299	2.263	1.705
	35	1.295	1.322	2.315	1.732
	36	1.374	1.381	2.422	1.842
	37	1.398	1.428	2.454	1.851
	38	1.481	1.498	2.546	1.927
	39	1.433	1.452	2.435	1.856
	40	1.647	1.664	2.637	2.075
	41	1.527	1.547	2.561	1.97
	42	1.308	1.336	2.362	1.769
	43	1.507	1.521	2.492	1.916
	44	1.498	1.516	2.534	1.937
	45	1.556	1.553	2.575	1.98
	46	1.73	1.736	2.647	2.087
	47	1.663	1.675	2.615	2.037
	48	1.686	1.688	2.62	2.042
	49	1.568	1.586	2.533	1.942
	50	1.657	1.676	2.653	2.065
	51	1.473	1.497	2.604	1.966
	52	1.373	1.37	2.457	1.819
	53	1.518	1.515	2.529	1.918
	54	1.458	1.46	2.471	1.855
	55	1.449	1.457	2.566	1.929
	56	1.552	1.548	2.566	1.966
	57	1.517	1.529	2.482	1.914
	58	1.48	1.471	2.498	1.89
	59	1.536	1.55	2.554	1.945
	60	1.517	1.517	2.526	1.936
	61	1.522	1.53	2.54	1.948
	62	1.326	1.345	2.448	1.821
	63	1.444	1.459	2.371	1.819
	64	1.753	1.762	2.677	2.109
	65	1.568	1.574	2.522	1.953
	66	1.632	1.642	2.573	2.014
	67	1.502	1.503	2.427	1.867
	68	1.317	1.34	2.427	1.802
	69	1.487	1.488	2.553	1.937
	70	1.317	1.334	2.557	1.873
	71	1.435	1.447	2.571	1.928
	72	1.481	1.49	2.555	1.94
	73	1.404	1.4	2.475	1.853
	74	1.405	1.418	2.46	1.852
	75	1.429	1.447	2.458	1.866
	76	1.444	1.44	2.47	1.868
	77	1.457	1.468	2.535	1.919
	78	1.49	1.499	2.517	1.923
	79	1.516	1.515	2.522	1.926
	80	1.287	1.298	2.436	1.786
	81	1.377	1.389	2.488	1.85
	82	1.306	1.324	2.505	1.831
	83	1.187	1.209	2.37	1.713
	84	1.237	1.248	2.425	1.754
	85	1.407	1.415	2.538	1.884
	86	1.339	1.339	2.46	1.81
	87	1.42	1.419	2.477	1.839
	88	1.341	1.357	2.473	1.828
	89	1.312	1.334	2.39	1.784
	90	1.29	1.287	2.414	1.781
	91	1.235	1.263	2.387	1.767
	92	1.452	1.47	2.503	1.92
	93	1.445	1.453	2.5	1.888
	94	1.214	1.218	2.337	1.687
	95	1.452	1.472	2.57	1.939
	96	1.372	1.388	2.432	1.82
	97	1.349	1.388	2.408	1.796
	98	1.406	1.429	2.449	1.853
	99	1.43	1.443	2.51	1.882
	100	1.418	1.426	2.501	1.869
	101	1.438	1.449	2.556	1.906
	102	1.44	1.447	2.592	1.953
	103	1.436	1.452	2.563	1.932
	104	1.398	1.416	2.567	1.907
	105	1.428	1.446	2.618	1.958
	106	1.487	1.497	2.633	1.988
	107	1.416	1.421	2.612	1.931
	108	1.383	1.413	2.571	1.913
	109	1.41	1.436	2.551	1.909
	110	1.468	1.478	2.565	1.95
	111	1.52	1.532	2.618	1.99
	112	1.406	1.424	2.51	1.881
	113	1.406	1.417	2.581	1.907
	114	1.575	1.579	2.775	2.102
	115	1.551	1.58	2.766	2.108
	116	1.444	1.46	2.607	1.969
	117	1.436	1.461	2.569	1.933
	118	1.584	1.596	2.667	2.063
	119	1.471	1.471	2.604	1.972
	120	1.621	1.611	2.718	2.095
	121	1.479	1.494	2.58	1.955
	122	1.51	1.519	2.627	2.004
	123	1.48	1.479	2.548	1.925
	124	1.455	1.459	2.613	1.959
	125	1.456	1.458	2.535	1.91
	126	1.53	1.539	2.671	2.037
	127	1.541	1.564	2.607	2.003
	128	1.439	1.445	2.513	1.903
	129	1.559	1.566	2.633	2.037
	130	1.633	1.634	2.691	2.081
	131	1.501	1.497	2.624	1.988
	132	1.603	1.597	2.651	2.059
	133	1.445	1.452	2.609	1.953
	134	1.597	1.591	2.735	2.102
	135	1.577	1.581	2.699	2.062
	136	1.507	1.506	2.616	1.999
	137	1.612	1.597	2.777	2.123
	138	1.6	1.593	2.801	2.156
	139	1.569	1.566	2.739	2.078
	140	1.633	1.633	2.803	2.184
	141	1.48	1.496	2.679	2.016
	142	1.604	1.61	2.756	2.109
	143	1.587	1.592	2.74	2.106
	144	1.59	1.592	2.766	2.108
	145	1.675	1.669	2.898	2.23
	146	1.627	1.628	2.822	2.156
	147	1.585	1.584	2.781	2.123
	148	1.55	1.55	2.747	2.065
	149	1.552	1.571	2.735	2.088
	150	1.537	1.553	2.671	2.05
	151	1.565	1.557	2.762	2.11
	152	1.534	1.528	2.748	2.066
	153	1.633	1.627	2.848	2.164
	154	1.67	1.672	2.903	2.238
	155	1.515	1.534	2.773	2.107
	156	1.584	1.604	2.852	2.182
	157	1.606	1.609	2.859	2.19
	158	1.524	1.513	2.767	2.093
	159	1.492	1.484	2.633	2.007
	160	1.617	1.604	2.753	2.117
	161	1.494	1.502	2.648	2.018
	162	1.532	1.545	2.695	2.082
	163	1.566	1.574	2.736	2.11
	164	1.706	1.687	2.89	2.258
	165	1.538	1.542	2.795	2.133
	166	1.613	1.612	2.746	2.131
	167	1.542	1.544	2.697	2.072
	168	1.777	1.766	2.779	2.181
	169	1.607	1.623	2.713	2.1
	170	1.601	1.611	2.735	2.101
	171	1.493	1.507	2.652	2.024
	172	1.527	1.539	2.696	2.047
	173	1.49	1.509	2.687	2.023
	174	1.483	1.489	2.719	2.034
	175	1.476	1.492	2.768	2.084
	176	1.454	1.486	2.618	1.986
	177	1.545	1.567	2.67	2.071
	178	1.596	1.623	2.764	2.13
	179	1.588	1.612	2.753	2.129
	180	1.514	1.528	2.694	2.064
	181	1.52	1.55	2.703	2.049
	182	1.529	1.546	2.731	2.061
	183	1.47	1.496	2.665	2.01
	184	1.536	1.565	2.636	2.038
	185	1.474	1.501	2.613	1.987
	186	1.561	1.59	2.637	2.048
	187	1.539	1.574	2.602	2.021
	188	1.585	1.604	2.602	2.011
	189	1.511	1.525	2.645	2.019
	190	1.465	1.475	2.559	1.951
	191	1.459	1.474	2.607	1.988
	192	1.506	1.531	2.547	1.97
	193	1.38	1.406	2.539	1.912
	194	1.417	1.438	2.636	1.97
	195	1.39	1.405	2.598	1.936
	196	1.45	1.472	2.589	1.962
	197	1.501	1.526	2.581	1.986
	198	1.444	1.449	2.605	1.96
	199	1.312	1.334	2.503	1.852
	200	1.371	1.399	2.518	1.889
	201	1.559	1.579	2.68	2.053
	202	1.367	1.395	2.543	1.88
	203	1.472	1.49	2.685	2.028
	204	1.511	1.558	2.728	2.069
	205	1.515	1.55	2.732	2.091
	206	1.492	1.517	2.564	1.968
	207	1.427	1.469	2.615	1.983
	208	1.527	1.55	2.71	2.062
	209	1.627	1.662	2.728	2.128
	210	1.572	1.604	2.702	2.104
	211	1.547	1.57	2.648	2.076
	212	1.459	1.49	2.62	2
	213	1.47	1.505	2.632	2.007
	214	1.465	1.496	2.636	1.995
	215	1.554	1.578	2.697	2.078
	216	1.386	1.41	2.605	1.939
	217	1.484	1.52	2.692	2.036
	218	1.562	1.577	2.724	2.089
	219	1.621	1.651	2.757	2.139
	220	1.543	1.57	2.635	2.029
	221	1.632	1.636	2.739	2.118
	222	1.64	1.666	2.796	2.154
	223	1.486	1.509	2.689	2.029
	224	1.441	1.448	2.604	1.942
	225	1.419	1.453	2.55	1.929
	226	1.445	1.46	2.595	1.963
	227	1.517	1.529	2.756	2.09
	228	1.492	1.524	2.59	2.013
	229	1.467	1.497	2.6	2.011
	230	1.468	1.498	2.56	1.992
	231	1.462	1.485	2.564	1.96
	232	1.531	1.54	2.652	2.031
	233	1.424	1.446	2.578	1.953
	234	1.404	1.437	2.531	1.9
	235	1.639	1.657	2.697	2.122
	236	1.51	1.531	2.598	2.019
	237	1.606	1.621	2.635	2.081
	238	1.514	1.532	2.625	2.021
	239	1.563	1.571	2.687	2.088
	240	1.592	1.594	2.62	2.025
	241	1.353	1.372	2.495	1.863
	242	1.407	1.428	2.533	1.906
	243	1.474	1.495	2.667	2.04
	244	1.471	1.503	2.647	2.028
	245	1.484	1.51	2.695	2.051
	246	1.393	1.419	2.633	1.992
	247	1.63	1.643	2.779	2.166
	248	1.517	1.535	2.654	2.044
	249	1.427	1.426	2.663	2.015
	250	1.531	1.562	2.645	2.042
	251	1.43	1.448	2.624	1.982
	252	1.426	1.462	2.603	1.966
	253	1.398	1.428	2.448	1.853
	254	1.409	1.422	2.5	1.88
	255	1.439	1.471	2.558	1.953
	256	1.425	1.445	2.627	1.978
	257	1.464	1.482	2.563	1.935
	258	1.553	1.577	2.691	2.058
	259	1.521	1.555	2.624	2.021
	260	1.371	1.416	2.534	1.903
	261	1.479	1.51	2.608	1.986
	262	1.386	1.42	2.571	1.918
	263	1.508	1.521	2.696	2.03
	264	1.452	1.461	2.649	1.971
	265	1.527	1.537	2.651	2.001
	266	1.437	1.452	2.577	1.943
	267	1.324	1.338	2.571	1.887
	268	1.494	1.522	2.593	1.988
	269	1.451	1.469	2.624	1.994
	270	1.627	1.651	2.736	2.126
	271	1.498	1.52	2.667	2.023
	272	1.433	1.46	2.644	1.967
	273	1.503	1.519	2.731	2.047
	274	1.422	1.451	2.662	1.987
	275	1.498	1.521	2.63	2.005
	276	1.484	1.52	2.656	2.014
	277	1.447	1.473	2.66	2
	278	1.591	1.614	2.72	2.081
	279	1.456	1.498	2.663	1.992
	280	1.445	1.476	2.653	1.994
	281	1.424	1.456	2.626	1.976
	282	1.522	1.565	2.623	2.015
	283	1.368	1.403	2.509	1.874
	284	1.461	1.487	2.602	1.975
	285	1.509	1.546	2.604	1.996
	286	1.472	1.501	2.614	1.965
	287	1.504	1.507	2.702	2.018
	288	1.59	1.587	2.785	2.125
	289	1.576	1.575	2.756	2.142
	290	1.635	1.639	2.795	2.198
	291	1.548	1.543	2.704	2.067
	292	1.568	1.605	2.719	2.089
	293	1.617	1.633	2.658	2.078
	294	1.571	1.605	2.663	2.068
	295	1.572	1.59	2.66	2.042
	296	1.497	1.531	2.637	2.018
	297	1.582	1.6	2.654	2.049
	298	1.433	1.451	2.626	1.975
	299	1.559	1.578	2.66	2.047
	300	1.556	1.561	2.68	2.055
	301	1.499	1.505	2.627	1.998
	302	1.532	1.561	2.684	2.074
	303	1.49	1.513	2.608	2.004
	304	1.625	1.632	2.654	2.068
	305	1.475	1.494	2.644	2.011
	306	1.577	1.593	2.727	2.091
	307	1.484	1.51	2.626	2.002
	308	1.579	1.583	2.706	2.083
	309	1.488	1.521	2.586	1.963
	310	1.47	1.491	2.53	1.909
	311	1.586	1.599	2.656	2.048
	312	1.693	1.7	2.766	2.162
	313	1.647	1.666	2.656	2.079
	314	1.651	1.665	2.713	2.101
	315	1.628	1.631	2.687	2.09
	316	1.633	1.632	2.703	2.102
	317	1.625	1.639	2.704	2.09
	318	1.763	1.786	2.754	2.179
	319	1.72	1.743	2.771	2.179
	320	1.646	1.672	2.75	2.138
	321	1.646	1.658	2.815	2.165
	322	1.521	1.546	2.695	2.07
	323	1.672	1.695	2.814	2.21
	324	1.829	1.824	2.834	2.263
	325	1.703	1.71	2.818	2.209
	326	1.506	1.521	2.623	2.018
	327	1.701	1.707	2.801	2.184
	328	1.591	1.585	2.741	2.102
	329	1.547	1.551	2.681	2.036
	330	1.564	1.583	2.686	2.062
	331	1.406	1.433	2.56	1.912
	332	1.549	1.57	2.596	1.993
	333	1.553	1.577	2.639	2.015
	334	1.364	1.386	2.596	1.921
	335	1.388	1.412	2.601	1.93
	336	1.404	1.419	2.653	1.956
	337	1.395	1.398	2.627	1.919
	338	1.472	1.501	2.649	1.979
	339	1.476	1.483	2.668	1.979
	340	1.516	1.521	2.673	1.998
	341	1.608	1.628	2.779	2.101
	342	1.543	1.563	2.683	2.035
	343	1.599	1.593	2.678	2.065
	344	1.516	1.53	2.635	1.983
	345	1.45	1.465	2.645	1.964
	346	1.538	1.531	2.747	2.062
	347	1.604	1.609	2.807	2.147
	348	1.57	1.575	2.699	2.053
	349	1.552	1.562	2.691	2.046
	350	1.539	1.547	2.685	2.029
	351	1.704	1.72	2.746	2.145
	352	1.665	1.669	2.77	2.131
	353	1.577	1.576	2.714	2.072
	354	1.572	1.585	2.741	2.054
	355	1.669	1.672	2.764	2.137
	356	1.561	1.568	2.71	2.08
	357	1.619	1.623	2.793	2.139
	358	1.655	1.675	2.788	2.155
	359	1.496	1.501	2.764	2.079
	360	1.462	1.475	2.693	2.003
	361	1.486	1.5	2.61	1.978
	362	1.597	1.614	2.802	2.133
	363	1.596	1.607	2.801	2.113
	364	1.479	1.485	2.664	2.004
	365	1.496	1.512	2.709	2.037
	366	1.72	1.716	2.83	2.222
	367	1.601	1.62	2.763	2.137
	368	1.745	1.77	2.862	2.231
	369	1.657	1.664	2.843	2.199
	370	1.683	1.701	2.779	2.142
	371	1.611	1.613	2.765	2.104
	372	1.586	1.595	2.698	2.058
	373	1.562	1.572	2.726	2.045
	374	1.679	1.685	2.806	2.154
	375	1.569	1.569	2.77	2.085
	376	1.551	1.576	2.763	2.067
	377	1.732	1.741	2.793	2.159
	378	1.639	1.657	2.763	2.114
	379	1.746	1.751	2.873	2.228
	380	1.7	1.713	2.715	2.123
	381	1.492	1.519	2.632	1.996
	382	1.615	1.652	2.706	2.082
	383	1.623	1.646	2.735	2.085
	384	1.435	1.467	2.592	1.935
	385	1.597	1.631	2.716	2.064
	386	1.478	1.494	2.648	1.975
	387	1.615	1.631	2.759	2.109
	388	1.588	1.597	2.722	2.074
	389	1.699	1.717	2.768	2.156
	390	1.583	1.597	2.684	2.053
	391	1.579	1.601	2.734	2.067
	392	1.634	1.653	2.777	2.127
	393	1.551	1.576	2.701	2.05
	394	1.461	1.48	2.605	1.928
	395	1.457	1.477	2.617	1.94
	396	1.551	1.559	2.757	2.069
	397	1.537	1.543	2.768	2.066
	398	1.682	1.689	2.867	2.196
	399	1.655	1.67	2.87	2.184
	400	1.765	1.779	2.894	2.254
	401	1.68	1.699	2.845	2.174
	402	1.666	1.672	2.878	2.184
	403	1.482	1.481	2.78	2.072
	404	1.625	1.631	2.801	2.154
	405	1.652	1.681	2.811	2.172
	406	1.506	1.534	2.751	2.09
	407	1.593	1.602	2.791	2.15
	408	1.55	1.575	2.729	2.079
	409	1.518	1.531	2.81	2.104
	410	1.632	1.647	2.837	2.193
	411	1.871	1.876	3.019	2.399
	412	1.673	1.707	2.83	2.182
	413	1.641	1.657	2.783	2.153
	414	1.544	1.539	2.758	2.085
	415	1.561	1.574	2.791	2.129
	416	1.496	1.507	2.777	2.092
	417	1.532	1.553	2.81	2.127
	418	1.619	1.632	2.821	2.184
	419	1.556	1.574	2.722	2.102
	420	1.564	1.586	2.749	2.119
	421	1.47	1.497	2.692	2.03
	422	1.485	1.508	2.697	2.056
	423	1.563	1.586	2.743	2.107
	424	1.608	1.64	2.819	2.177
	425	1.527	1.541	2.735	2.094
	426	1.592	1.597	2.854	2.198
	427	1.704	1.707	2.914	2.284
	428	1.592	1.604	2.816	2.182
	429	1.625	1.633	2.794	2.168
	430	1.517	1.52	2.759	2.081
	431	1.561	1.582	2.797	2.124
	432	1.54	1.549	2.785	2.101
	433	1.683	1.705	2.844	2.188
	434	1.643	1.66	2.828	2.175
	435	1.648	1.673	2.774	2.138
	436	1.523	1.535	2.74	2.069
	437	1.593	1.6	2.709	2.08
	438	1.575	1.585	2.727	2.087
	439	1.491	1.517	2.644	2.007
	440	1.465	1.49	2.597	1.984
	441	1.532	1.567	2.638	2.034
	442	1.677	1.689	2.754	2.151
	443	1.603	1.6	2.705	2.088
	444	1.479	1.492	2.708	2.029
	445	1.676	1.674	2.813	2.197
	446	1.622	1.652	2.785	2.15
	447	1.552	1.563	2.665	2.029
	448	1.612	1.635	2.753	2.113
	449	1.727	1.743	2.875	2.248
	450	1.684	1.701	2.791	2.177
	451	1.642	1.659	2.761	2.13
	452	1.676	1.679	2.824	2.193
	453	1.581	1.595	2.733	2.096
	454	1.597	1.605	2.749	2.11
	455	1.59	1.593	2.684	2.057
	456	1.529	1.541	2.641	2.009
	457	1.562	1.578	2.761	2.117
	458	1.619	1.627	2.732	2.153
	459	1.64	1.644	2.788	2.158
	460	1.781	1.769	2.876	2.281
	461	1.878	1.861	2.991	2.373
	462	1.817	1.813	2.929	2.293
	463	1.697	1.702	2.804	2.187
	464	1.695	1.683	2.801	2.173
	465	1.697	1.702	2.767	2.18
	466	1.787	1.796	2.846	2.25
	467	1.774	1.765	2.83	2.246
	468	1.854	1.857	2.929	2.323
	469	1.832	1.839	2.874	2.287
	470	2.028	2.029	3.02	2.457
	471	1.854	1.857	2.91	2.313
	472	1.791	1.791	2.846	2.266
	473	1.783	1.793	2.847	2.262
	474	1.841	1.835	2.892	2.3
	475	1.98	1.975	3.017	2.435
	476	1.814	1.821	2.874	2.277
	477	1.748	1.767	2.843	2.225
	478	1.796	1.808	2.857	2.261
	479	1.664	1.663	2.829	2.199
	480	1.675	1.681	2.784	2.175
	481	1.653	1.662	2.757	2.159
	482	1.725	1.753	2.779	2.198
	483	1.73	1.75	2.806	2.229
	484	1.726	1.725	2.805	2.212
	485	1.697	1.702	2.828	2.205
	486	1.767	1.778	2.826	2.248
	487	1.868	1.874	2.894	2.321
	488	1.835	1.835	2.919	2.329
	489	1.683	1.691	2.788	2.183
	490	1.762	1.767	2.859	2.255
	491	1.667	1.682	2.776	2.176
	492	1.938	1.939	2.912	2.36
	493	1.857	1.854	2.877	2.32
	494	1.856	1.868	2.846	2.297
	495	1.751	1.758	2.798	2.222
	496	1.799	1.795	2.823	2.254
	497	1.732	1.727	2.798	2.2
	498	1.603	1.613	2.687	2.106
	499	1.727	1.744	2.746	2.207
	500	1.788	1.8	2.826	2.268
	501	1.814	1.841	2.837	2.289
	502	1.837	1.861	2.801	2.291
	503	1.882	1.892	2.898	2.34
	504	1.805	1.819	2.853	2.28
	505	1.684	1.691	2.825	2.198
	506	1.721	1.734	2.838	2.251
	507	1.74	1.755	2.848	2.238
	508	1.748	1.765	2.889	2.274
	509	1.86	1.859	3.022	2.398
	510	1.749	1.764	2.955	2.302
	511	1.642	1.661	2.798	2.173
	512	1.734	1.733	2.831	2.235
	513	1.637	1.655	2.748	2.128
	514	1.713	1.731	2.849	2.218
	515	1.775	1.795	2.903	2.279
	516	1.68	1.7	2.862	2.211
	517	1.643	1.653	2.8	2.155
	518	1.698	1.713	2.929	2.252
	519	1.703	1.725	2.928	2.251
	520	1.656	1.669	2.86	2.195
	521	1.732	1.764	2.839	2.235
	522	1.634	1.658	2.769	2.149
	523	1.68	1.688	2.821	2.211
	524	1.767	1.782	2.809	2.242
	525	1.641	1.66	2.761	2.172
	526	1.718	1.732	2.783	2.226
	527	1.664	1.679	2.762	2.171
	528	1.65	1.648	2.729	2.154
	529	1.699	1.711	2.78	2.2
	530	1.61	1.607	2.804	2.154
	531	1.929	1.933	2.962	2.392
	532	1.707	1.714	2.796	2.216
	533	1.682	1.669	2.785	2.201
	534	1.816	1.811	2.831	2.284
	535	1.66	1.664	2.747	2.168
	536	1.723	1.729	2.772	2.215
	537	1.565	1.558	2.737	2.102
	538	1.726	1.718	2.813	2.236
	539	1.598	1.601	2.663	2.096
	540	1.781	1.783	2.778	2.241
	541	1.651	1.673	2.694	2.143
	542	1.705	1.715	2.787	2.214
	543	1.562	1.57	2.677	2.059
	544	1.767	1.763	2.838	2.247
	545	1.744	1.745	2.801	2.209
	546	1.651	1.663	2.755	2.153
	547	1.744	1.75	2.884	2.264
	548	1.64	1.637	2.798	2.171
	549	1.685	1.697	2.835	2.22
	550	1.542	1.557	2.754	2.094
	551	1.574	1.606	2.705	2.088
	552	1.729	1.738	2.888	2.253
	553	1.768	1.771	2.869	2.282
	554	1.709	1.723	2.911	2.258
	555	1.614	1.621	2.782	2.158
	556	1.682	1.686	2.864	2.211
	557	1.582	1.599	2.774	2.144
	558	1.641	1.647	2.868	2.216
	559	1.632	1.626	2.869	2.212
	560	1.679	1.687	2.867	2.232
	561	1.597	1.605	2.777	2.141
	562	1.677	1.671	2.864	2.219
	563	1.729	1.731	2.878	2.263
	564	1.678	1.689	2.877	2.235
	565	1.635	1.639	2.861	2.194
	566	1.585	1.591	2.785	2.139
	567	1.668	1.702	2.941	2.263
	568	1.712	1.747	2.929	2.254
	569	1.783	1.82	2.957	2.303
	570	1.696	1.728	2.94	2.262
	571	1.783	1.818	2.967	2.306
	572	1.666	1.702	2.853	2.209
	573	1.772	1.816	2.992	2.337
	574	1.767	1.797	3.03	2.347
	575	1.639	1.662	2.9	2.235
	576	1.661	1.702	2.827	2.204
	577	1.696	1.723	2.905	2.241
	578	1.595	1.612	2.845	2.167
	579	1.511	1.539	2.824	2.112
	580	1.739	1.778	2.946	2.275
	581	1.642	1.682	2.891	2.214
	582	1.547	1.595	2.881	2.16
	583	1.63	1.666	2.929	2.216
	584	1.536	1.58	2.801	2.12
	585	1.6	1.641	2.858	2.168
	586	1.584	1.621	2.802	2.138
	587	1.709	1.732	2.936	2.254
	588	1.602	1.64	2.859	2.177
	589	1.706	1.728	2.939	2.276
	590	1.696	1.716	2.905	2.239
	591	1.772	1.799	2.934	2.297
	592	1.661	1.685	2.882	2.233
	593	1.736	1.774	2.861	2.261
	594	1.581	1.601	2.774	2.146
	595	1.64	1.661	2.761	2.151
	596	1.603	1.61	2.771	2.142
	597	1.624	1.649	2.81	2.18
	598	1.734	1.756	2.883	2.261
	599	1.691	1.719	2.955	2.28
	600	1.562	1.572	2.861	2.188
	601	1.723	1.738	2.954	2.28
	602	1.68	1.68	2.989	2.31
	603	1.621	1.625	2.92	2.218
	604	1.598	1.626	2.922	2.231
	605	1.731	1.737	3.039	2.334
	606	1.634	1.663	2.928	2.225
	607	1.696	1.73	2.996	2.3
	608	1.735	1.795	2.921	2.276
	609	1.596	1.633	2.854	2.176
	610	1.708	1.741	2.887	2.237
	611	1.598	1.597	2.85	2.162
	612	1.84	1.877	3.024	2.401
	613	1.685	1.711	2.883	2.229
	614	1.697	1.716	2.927	2.263
	615	1.648	1.689	2.824	2.179
	616	1.73	1.776	2.962	2.331
	617	1.741	1.782	2.913	2.301
	618	1.756	1.802	2.931	2.313
	619	1.682	1.718	2.907	2.266
	620	1.695	1.735	2.948	2.281
	621	1.714	1.754	2.983	2.318
	622	1.858	1.895	3.079	2.425
	623	1.795	1.827	3.064	2.4
	624	1.605	1.636	2.899	2.208
	625	1.57	1.626	2.87	2.198
	626	1.723	1.774	2.938	2.294
	627	1.628	1.671	2.911	2.226
	628	1.797	1.818	3.045	2.361
	629	1.659	1.705	2.915	2.245
	630	1.694	1.725	2.969	2.289
	631	1.614	1.652	2.901	2.208
	632	1.539	1.592	2.816	2.149
	633	1.692	1.73	2.968	2.285
	634	1.694	1.743	2.968	2.292
	635	1.667	1.707	2.871	2.215
	636	1.744	1.772	2.95	2.3
	637	1.593	1.635	2.825	2.143
	638	1.71	1.754	2.912	2.273
	639	1.637	1.665	2.821	2.184
	640	1.76	1.792	2.965	2.311
	641	1.919	1.93	3.094	2.463
	642	1.832	1.868	3.02	2.378
	643	1.662	1.696	2.904	2.237
	644	1.704	1.761	2.894	2.261
	645	1.69	1.753	2.903	2.269
	646	1.734	1.777	2.979	2.302
	647	1.652	1.72	2.897	2.233
	648	1.587	1.644	2.913	2.219
	649	1.701	1.743	2.934	2.271
	650	1.736	1.778	2.993	2.334
	651	2.059	2.106	3.136	2.568
	652	1.86	1.917	3.034	2.394
	653	1.775	1.807	3.009	2.343
	654	1.698	1.748	2.943	2.264
	655	1.79	1.845	2.929	2.315
	656	1.743	1.781	2.981	2.309
	657	1.722	1.759	2.959	2.289
	658	1.705	1.722	2.917	2.244
	659	1.66	1.7	2.838	2.187
	660	1.746	1.786	2.93	2.277
	661	1.682	1.726	2.825	2.2
	662	1.692	1.727	2.933	2.265
	663	1.746	1.784	2.983	2.303
	664	1.763	1.806	2.977	2.301
	665	1.627	1.649	2.91	2.208
	666	1.736	1.76	2.959	2.271
	667	1.644	1.685	2.913	2.215
	668	1.8	1.844	2.973	2.302
	669	1.698	1.706	2.868	2.227
	670	1.777	1.781	2.974	2.318
	671	1.79	1.814	2.953	2.308
	672	1.736	1.771	2.927	2.278
	673	1.698	1.72	2.825	2.188
	674	1.726	1.746	2.818	2.2
	675	1.652	1.677	2.814	2.158
	676	1.635	1.68	2.767	2.111
	677	1.701	1.725	2.8	2.183
	678	1.586	1.612	2.812	2.138
	679	1.641	1.651	2.819	2.152
	680	1.635	1.668	2.834	2.17
	681	1.616	1.63	2.803	2.14
	682	1.613	1.624	2.859	2.177
	683	1.548	1.561	2.835	2.15
	684	1.644	1.644	2.892	2.198
	685	1.564	1.567	2.899	2.181
	686	1.708	1.733	2.897	2.269
	687	1.589	1.613	2.821	2.161
	688	1.663	1.714	2.905	2.227
	689	1.729	1.754	2.957	2.294
	690	1.696	1.749	2.904	2.267
	691	1.768	1.801	2.984	2.359
	692	1.643	1.686	2.868	2.223
	693	1.729	1.756	2.922	2.289
	694	1.673	1.721	2.895	2.254
	695	1.601	1.639	2.831	2.168
	696	1.881	1.928	2.98	2.378
	697	1.662	1.698	2.89	2.24
	698	1.775	1.82	2.952	2.336
	699	1.769	1.796	2.972	2.33
	700	1.665	1.659	2.98	2.288
	701	1.55	1.566	2.784	2.125
	702	1.713	1.726	2.901	2.263
	703	1.551	1.572	2.851	2.169
	704	1.425	1.443	2.677	2.029
	705	1.576	1.608	2.839	2.192
	706	1.531	1.546	2.853	2.17
	707	1.491	1.522	2.745	2.089
	708	1.57	1.579	2.777	2.148
	709	1.465	1.482	2.686	2.058
	710	1.442	1.46	2.672	2.027
	711	1.45	1.486	2.727	2.048
	712	1.451	1.481	2.728	2.061
	713	1.534	1.56	2.758	2.092
	714	1.579	1.577	2.816	2.16
	715	1.582	1.59	2.788	2.143
	716	1.672	1.687	2.839	2.198
	717	1.707	1.703	2.955	2.293
	718	1.499	1.513	2.8	2.144
	719	1.444	1.448	2.727	2.077
	720	1.518	1.512	2.809	2.145
	721	1.555	1.554	2.794	2.142
	722	1.578	1.567	2.75	2.116
	723	1.512	1.52	2.732	2.07
	724	1.588	1.582	2.799	2.134
	725	1.61	1.623	2.755	2.138
	726	1.652	1.657	2.807	2.17
	727	1.54	1.547	2.736	2.069
	728	1.508	1.512	2.66	2.028
	729	1.616	1.614	2.76	2.132
	730	1.61	1.618	2.731	2.121
	731	1.508	1.522	2.653	2.03
	732	1.537	1.543	2.652	2.025
	733	1.505	1.493	2.692	2.033
	734	1.621	1.599	2.775	2.133
	735	1.604	1.6	2.815	2.151
	736	1.5	1.504	2.703	2.058
	737	1.535	1.551	2.735	2.096
	738	1.567	1.576	2.832	2.166
	739	1.623	1.637	2.779	2.128
	740	1.479	1.502	2.732	2.052
	741	1.6	1.602	2.771	2.124
	742	1.467	1.483	2.702	2.027
	743	1.527	1.536	2.761	2.082
	744	1.491	1.496	2.737	2.055
	745	1.506	1.496	2.783	2.08
	746	1.507	1.51	2.8	2.091
	747	1.706	1.715	2.857	2.249
	748	1.666	1.659	2.903	2.258
	749	1.607	1.62	2.852	2.209
	750	1.472	1.462	2.776	2.091
	751	1.569	1.593	2.813	2.182
	752	1.675	1.697	2.927	2.282
	753	1.645	1.648	2.836	2.195
	754	1.491	1.509	2.737	2.071
	755	1.437	1.472	2.74	2.071
	756	1.613	1.628	2.848	2.205
	757	1.534	1.554	2.777	2.129
	758	1.579	1.576	2.843	2.17
	759	1.574	1.574	2.811	2.159
	760	1.63	1.625	2.862	2.195
	761	1.568	1.59	2.804	2.153
	762	1.56	1.572	2.837	2.146
	763	1.57	1.59	2.823	2.164
	764	1.606	1.613	2.85	2.197
	765	1.633	1.648	2.889	2.239
	766	1.499	1.516	2.829	2.15
	767	1.578	1.593	2.828	2.168
	768	1.541	1.563	2.822	2.139
	769	1.518	1.532	2.798	2.116
	770	1.464	1.483	2.743	2.072
	771	1.567	1.572	2.866	2.191
	772	1.759	1.767	2.904	2.271
	773	1.668	1.673	2.848	2.188
	774	1.582	1.596	2.806	2.145
	775	1.588	1.593	2.796	2.133
	776	1.564	1.577	2.718	2.093
	777	1.664	1.666	2.784	2.165
	778	1.546	1.555	2.766	2.094
	779	1.623	1.629	2.815	2.169
	780	1.664	1.674	2.842	2.196
	781	1.493	1.503	2.713	2.046
	782	1.45	1.451	2.841	2.124
	783	1.574	1.586	2.858	2.185
	784	1.545	1.544	2.873	2.163
	785	1.671	1.674	2.877	2.211
	786	1.593	1.599	2.798	2.146
	787	1.543	1.546	2.749	2.101
	788	1.549	1.559	2.732	2.068
	789	1.49	1.495	2.692	2.027
	790	1.727	1.738	2.897	2.23
	791	1.714	1.73	2.9	2.247
	792	1.633	1.647	2.827	2.155
	793	1.594	1.643	2.79	2.133
	794	1.826	1.859	2.899	2.292
	795	1.804	1.845	2.876	2.274
	796	1.821	1.9	2.904	2.306
	797	1.945	1.981	3.082	2.454
	798	1.864	1.885	3.035	2.37
	799	1.735	1.759	2.925	2.291
	800	1.673	1.687	2.929	2.251
	801	1.694	1.716	3.009	2.306
	802	1.686	1.709	2.954	2.257
	803	1.724	1.726	2.932	2.272
	804	1.599	1.588	2.895	2.175
	805	1.608	1.601	2.825	2.152
	806	1.718	1.727	2.893	2.228
	807	1.647	1.643	2.954	2.246
	808	1.576	1.593	2.841	2.153
	809	1.642	1.651	2.95	2.221
	810	1.765	1.778	2.951	2.269
	811	1.772	1.794	2.99	2.321
	812	1.802	1.806	3.04	2.335
	813	1.725	1.74	2.964	2.271
	814	1.794	1.833	3.078	2.377
	815	1.64	1.683	2.824	2.155
	816	1.697	1.732	2.818	2.188
	817	1.576	1.604	2.766	2.072
	818	1.701	1.729	2.889	2.214
	819	1.621	1.669	2.796	2.157
	820	1.724	1.768	2.859	2.221
	821	1.686	1.726	2.816	2.178
	822	1.715	1.746	2.789	2.163
	823	1.8	1.841	2.827	2.248
	824	1.943	1.962	2.929	2.371
	825	1.731	1.758	2.815	2.225
	826	1.559	1.597	2.683	2.06
	827	1.588	1.635	2.691	2.093
	828	1.699	1.719	2.783	2.164
	829	1.711	1.751	2.794	2.179
	830	1.801	1.838	2.888	2.276
	831	1.843	1.867	2.91	2.31
	832	1.897	1.913	3.047	2.383
	833	1.846	1.866	3.045	2.379
	834	1.808	1.831	2.922	2.288
	835	1.798	1.826	2.926	2.291
	836	1.82	1.852	2.966	2.328
	837	1.893	1.925	3.033	2.403
	838	1.856	1.891	2.912	2.324
	839	1.799	1.821	2.988	2.332
	840	1.803	1.843	2.913	2.302
	841	1.824	1.844	2.93	2.306
	842	1.79	1.82	2.889	2.28
	843	1.782	1.817	2.901	2.268
	844	1.734	1.756	2.883	2.245
	845	1.872	1.885	2.919	2.314
	846	1.779	1.796	2.911	2.274
	847	1.818	1.853	2.905	2.299
	848	1.801	1.838	2.905	2.287
	849	1.764	1.797	2.888	2.241
	850	1.841	1.852	2.986	2.33
	851	1.944	1.965	3.042	2.41
	852	1.886	1.896	2.976	2.372
	853	2.12	2.142	3.115	2.535
	854	1.917	1.925	3.009	2.384
	855	2.011	2.023	3.011	2.438
	856	2.05	2.061	3.011	2.442
	857	1.892	1.908	2.932	2.334
	858	1.825	1.854	2.957	2.325
	859	1.817	1.844	2.874	2.255
	860	1.882	1.899	2.912	2.325
	861	1.939	1.957	2.957	2.357
	862	1.882	1.888	2.916	2.297
	863	1.822	1.855	2.875	2.268
	864	1.958	1.959	2.945	2.341
	865	1.674	1.707	2.76	2.139
	866	1.775	1.8	2.813	2.214
	867	1.926	1.925	2.942	2.363
	868	1.824	1.838	2.909	2.279
	869	1.852	1.887	2.851	2.268
	870	1.765	1.77	2.845	2.215
	871	1.788	1.803	2.884	2.264
	872	1.883	1.899	2.878	2.286
	873	1.888	1.889	2.917	2.314
	874	2.058	2.061	3.077	2.475
	875	1.832	1.815	2.971	2.29
	876	1.955	1.948	2.985	2.372
	877	1.954	1.957	3.096	2.447
	878	1.984	1.979	3.054	2.427
	879	1.981	1.967	2.982	2.387
	880	1.904	1.914	2.871	2.295
	881	1.913	1.921	2.913	2.305
	882	1.847	1.826	2.934	2.301
	883	1.87	1.87	2.906	2.264
	884	1.866	1.87	2.914	2.303
	885	1.927	1.944	2.92	2.345
	886	2.016	2.006	2.994	2.406
	887	2.068	2.058	3.081	2.503
	888	2.097	2.092	3.023	2.493
	889	1.836	1.839	2.925	2.3
	890	1.921	1.928	2.969	2.371
	891	2.056	2.051	3.02	2.473
	892	1.984	1.99	2.983	2.422
	893	1.848	1.859	2.95	2.335
	894	1.921	1.91	2.989	2.374
	895	1.958	1.966	3.024	2.413
	896	1.826	1.838	2.984	2.337
	897	1.778	1.788	2.912	2.263
	898	1.727	1.735	2.899	2.216
	899	1.878	1.886	2.93	2.319
	900	1.842	1.85	2.97	2.33
	901	1.839	1.842	2.943	2.323
	902	1.841	1.849	2.935	2.326
	903	1.926	1.95	2.979	2.373
	904	1.924	1.944	2.999	2.39
	905	1.992	2.028	3.066	2.449
	906	1.945	1.973	3.024	2.419
	907	2.024	2.041	3.101	2.485
	908	2.16	2.172	3.097	2.538
	909	2.062	2.075	3.139	2.494
	910	1.91	1.892	3.029	2.384
	911	1.806	1.791	2.938	2.286
	912	1.897	1.902	3.013	2.364
	913	1.766	1.785	2.906	2.254
	914	1.833	1.837	2.964	2.307
	915	1.932	1.933	3.029	2.405
	916	2.007	2.013	3.058	2.455
	917	2.072	2.073	3.081	2.493
	918	1.887	1.891	2.999	2.365
	919	1.819	1.826	2.974	2.309
	920	2.007	1.998	3.06	2.444
	921	1.908	1.902	3.03	2.396
	922	1.863	1.863	3.037	2.384
	923	1.832	1.838	3.001	2.342
	924	1.879	1.89	3.003	2.348
	925	1.708	1.725	2.888	2.211
	926	1.828	1.842	2.97	2.316
	927	1.688	1.711	2.963	2.263
	928	1.879	1.864	3.006	2.353
	929	1.845	1.833	3.013	2.353
	930	1.948	1.928	3.029	2.409
	931	1.861	1.865	2.973	2.332
	932	1.686	1.682	2.909	2.219
	933	1.838	1.852	2.957	2.301
	934	1.731	1.735	2.885	2.245
	935	1.888	1.899	3.008	2.378
	936	1.922	1.931	3.096	2.434
	937	1.759	1.764	3.025	2.323
	938	1.853	1.849	2.999	2.347
	939	1.765	1.767	2.907	2.262
	940	1.807	1.801	2.976	2.321
	941	1.924	1.919	3.014	2.391
	942	1.698	1.699	2.912	2.235
	943	1.81	1.811	2.941	2.296
	944	1.77	1.767	2.945	2.279
	945	1.896	1.905	3.005	2.371
	946	1.771	1.756	2.955	2.28
	947	1.749	1.757	2.911	2.244
	948	1.675	1.696	2.856	2.189
	949	1.736	1.732	2.901	2.241
	950	1.778	1.778	2.972	2.299
	951	1.669	1.678	2.845	2.193
	952	2.036	2.032	3.031	2.435
	953	1.891	1.887	2.959	2.341
	954	1.854	1.841	2.937	2.296
	955	1.853	1.832	3.001	2.336
	956	1.76	1.767	2.859	2.233
	957	1.838	1.847	3.039	2.364
	958	1.74	1.739	2.962	2.27
	959	1.87	1.866	3.033	2.374
	960	1.781	1.783	3.056	2.356
	961	1.666	1.674	2.897	2.225
	962	1.745	1.757	2.93	2.268
	963	1.688	1.687	2.943	2.261
	964	1.684	1.682	2.854	2.198
	965	1.708	1.709	2.934	2.236
	966	1.697	1.69	2.939	2.243
	967	1.854	1.851	2.998	2.354
	968	1.622	1.62	2.885	2.166
	969	1.711	1.73	2.897	2.218
	970	1.716	1.699	2.948	2.244
	971	1.496	1.499	2.775	2.075
	972	1.715	1.705	2.908	2.246
	973	1.626	1.639	2.825	2.165
	974	1.657	1.645	2.864	2.187
	975	1.707	1.701	2.894	2.231
	976	1.758	1.746	2.932	2.285
	977	1.598	1.594	2.864	2.16
	978	1.49	1.514	2.761	2.059
	979	1.721	1.712	2.869	2.208
	980	1.734	1.73	2.928	2.259
	981	1.68	1.675	2.875	2.22
	982	1.613	1.606	2.86	2.177
	983	1.661	1.664	2.943	2.239
	984	1.763	1.773	2.979	2.308
	985	1.692	1.707	2.88	2.242
	986	1.848	1.846	3.02	2.381
	987	2.058	2.08	3.162	2.541
	988	1.871	1.87	3.017	2.387
	989	1.835	1.828	3.042	2.373
	990	1.753	1.761	3.012	2.322
	991	1.738	1.72	2.991	2.301
	992	1.687	1.686	2.931	2.252
	993	1.791	1.794	3.04	2.35
	994	1.705	1.714	2.921	2.247
	995	1.772	1.775	2.994	2.315
	996	1.727	1.728	2.914	2.253
	997	1.871	1.876	3.052	2.386
	998	1.772	1.767	2.973	2.293
	999	1.812	1.806	2.993	2.318
	1000	1.686	1.695	2.964	2.268
	1001	1.788	1.784	3.014	2.329

## Sheet: CID 10469828
	frame#	Prot_CA	Prot_Backbone	Prot_Sidechain	Prot_All_Heavy	Lig_wrt_Protein	Lig_wrt_Ligand
	0	0	0	0	0	0	0
	1	1.003	1.016	1.704	1.298	1.127	0.455
	2	1.395	1.407	2.109	1.695	1.691	0.427
	3	1.335	1.344	2.032	1.641	1.281	0.244
	4	1.25	1.248	2.064	1.59	0.8	0.24
	5	1.308	1.307	2.146	1.663	1.806	0.604
	6	1.199	1.241	1.992	1.522	1.942	0.393
	7	1.211	1.234	2.028	1.541	1.616	0.527
	8	1.195	1.221	2.033	1.553	1.383	0.359
	9	1.141	1.167	2.004	1.53	1.333	0.375
	10	1.463	1.469	2.178	1.757	1.861	0.409
	11	1.506	1.514	2.271	1.839	2.303	0.662
	12	1.433	1.43	2.183	1.743	1.495	0.457
	13	1.651	1.658	2.411	1.978	1.676	0.583
	14	1.506	1.531	2.423	1.913	1.903	0.482
	15	1.546	1.548	2.343	1.866	1.401	0.375
	16	1.388	1.376	2.298	1.78	1.883	0.321
	17	1.414	1.424	2.285	1.781	1.701	0.261
	18	1.237	1.243	2.222	1.656	1.454	0.433
	19	1.329	1.345	2.143	1.682	1.848	0.317
	20	1.393	1.392	2.286	1.782	1.801	0.362
	21	1.407	1.403	2.277	1.783	2.039	0.499
	22	1.43	1.444	2.262	1.779	2.067	0.403
	23	1.522	1.527	2.395	1.905	1.872	0.412
	24	1.28	1.282	2.309	1.745	1.439	0.466
	25	1.307	1.321	2.199	1.723	1.743	0.463
	26	1.28	1.284	2.213	1.702	1.179	0.47
	27	1.429	1.429	2.32	1.81	1.26	0.406
	28	1.492	1.483	2.323	1.821	1.437	0.312
	29	1.488	1.48	2.351	1.861	1.617	0.437
	30	1.495	1.48	2.317	1.856	1.793	0.583
	31	1.463	1.459	2.315	1.841	1.273	0.435
	32	1.448	1.442	2.292	1.799	1.368	0.589
	33	1.41	1.406	2.243	1.737	1.677	0.514
	34	1.282	1.296	2.132	1.632	1.143	0.492
	35	1.28	1.276	2.228	1.671	1.13	0.477
	36	1.289	1.289	2.297	1.735	0.953	0.441
	37	1.464	1.462	2.44	1.884	1.269	0.356
	38	1.335	1.333	2.368	1.774	1.47	0.473
	39	1.403	1.404	2.396	1.825	1.855	0.43
	40	1.314	1.304	2.42	1.801	1.862	0.418
	41	1.443	1.444	2.466	1.882	1.993	0.569
	42	1.368	1.37	2.504	1.894	1.49	0.457
	43	1.411	1.422	2.48	1.899	1.118	0.351
	44	1.477	1.466	2.511	1.942	1.429	0.444
	45	1.63	1.613	2.589	2.049	0.942	0.4
	46	1.576	1.562	2.516	1.978	0.752	0.407
	47	1.379	1.365	2.401	1.828	1.218	0.426
	48	1.513	1.5	2.552	1.958	1.339	0.455
	49	1.355	1.348	2.439	1.832	1.469	0.442
	50	1.393	1.4	2.437	1.857	1.447	0.455
	51	1.383	1.382	2.413	1.823	1.343	0.519
	52	1.251	1.266	2.37	1.76	0.988	0.202
	53	1.241	1.254	2.249	1.684	1.26	0.33
	54	1.405	1.405	2.414	1.862	1.673	0.391
	55	1.485	1.487	2.448	1.928	1.819	0.416
	56	1.417	1.413	2.444	1.91	1.422	0.33
	57	1.413	1.423	2.41	1.875	1.491	0.539
	58	1.209	1.212	2.39	1.787	1.137	0.43
	59	1.436	1.437	2.522	1.936	1.344	0.449
	60	1.338	1.357	2.417	1.838	1.453	0.65
	61	1.524	1.533	2.618	2.029	1.484	0.369
	62	1.645	1.651	2.737	2.161	1.642	0.519
	63	1.412	1.424	2.591	1.975	1.344	0.504
	64	1.48	1.481	2.574	1.983	1.113	0.413
	65	1.614	1.627	2.661	2.101	1.679	0.427
	66	1.595	1.595	2.632	2.073	1.515	0.494
	67	1.445	1.462	2.571	1.969	1.406	0.599
	68	1.348	1.365	2.512	1.891	1.402	0.622
	69	1.599	1.616	2.635	2.093	1.506	0.536
	70	1.4	1.404	2.492	1.885	1.47	0.422
	71	1.411	1.408	2.639	1.99	1.337	0.291
	72	1.432	1.447	2.55	1.979	1.46	0.6
	73	1.35	1.363	2.544	1.914	1.558	0.519
	74	1.299	1.313	2.459	1.841	1.125	0.575
	75	1.562	1.565	2.668	2.084	1.557	0.503
	76	1.537	1.532	2.61	2.026	1.69	0.545
	77	1.465	1.455	2.56	1.997	1.412	0.407
	78	1.509	1.52	2.583	2.006	1.237	0.44
	79	1.473	1.485	2.592	1.988	1.433	0.43
	80	1.427	1.443	2.605	1.972	1.571	0.664
	81	1.643	1.648	2.765	2.142	1.497	0.538
	82	1.317	1.336	2.55	1.92	1.371	0.681
	83	1.487	1.498	2.654	2.037	1.415	0.583
	84	1.396	1.404	2.633	1.99	1.208	0.596
	85	1.469	1.481	2.667	2.04	0.779	0.506
	86	1.608	1.612	2.667	2.104	0.658	0.414
	87	1.527	1.552	2.565	2.012	1.26	0.424
	88	1.531	1.546	2.64	2.037	0.952	0.384
	89	1.501	1.51	2.659	2.062	1.048	0.554
	90	1.479	1.487	2.65	2.034	0.992	0.549
	91	1.445	1.45	2.567	1.962	1.155	0.502
	92	1.534	1.552	2.656	2.06	0.787	0.342
	93	1.475	1.491	2.65	2.038	1.177	0.536
	94	1.722	1.731	2.824	2.23	1.099	0.635
	95	1.577	1.583	2.664	2.087	0.998	0.769
	96	1.503	1.514	2.556	1.975	0.7	0.426
	97	1.499	1.518	2.633	2.036	1.036	0.551
	98	1.539	1.545	2.633	2.041	0.733	0.582
	99	1.655	1.664	2.754	2.158	0.895	0.596
	100	1.778	1.783	2.812	2.254	1.123	0.615
	101	1.462	1.482	2.634	2.01	1.379	0.57
	102	1.517	1.529	2.645	2.054	0.929	0.619
	103	1.626	1.651	2.708	2.135	0.934	0.624
	104	1.633	1.636	2.718	2.126	0.983	0.455
	105	1.582	1.591	2.588	2.031	0.859	0.446
	106	1.513	1.524	2.603	2.028	1.146	0.631
	107	1.533	1.561	2.618	2.032	1.14	0.654
	108	1.532	1.554	2.571	2.004	0.997	0.584
	109	1.574	1.583	2.671	2.068	1.244	0.46
	110	1.688	1.687	2.779	2.187	0.985	0.47
	111	1.562	1.585	2.583	2.031	0.978	0.385
	112	1.575	1.594	2.639	2.073	0.958	0.273
	113	1.581	1.6	2.604	2.052	0.961	0.423
	114	1.441	1.453	2.586	1.984	0.796	0.498
	115	1.518	1.53	2.633	2.039	0.809	0.592
	116	1.683	1.694	2.689	2.137	0.786	0.533
	117	1.757	1.763	2.722	2.188	1.041	0.62
	118	1.743	1.759	2.741	2.189	0.828	0.623
	119	1.566	1.584	2.652	2.062	1.064	0.75
	120	1.763	1.777	2.823	2.23	0.886	0.464
	121	1.502	1.515	2.643	2.022	1.018	0.592
	122	1.567	1.568	2.616	2.037	0.726	0.426
	123	1.46	1.471	2.587	1.978	0.715	0.587
	124	1.414	1.431	2.598	1.978	1.032	0.558
	125	1.473	1.475	2.677	2.018	1.053	0.538
	126	1.58	1.577	2.716	2.082	0.906	0.443
	127	1.429	1.434	2.637	1.993	1.277	0.196
	128	1.509	1.506	2.638	2.024	1.242	0.251
	129	1.289	1.306	2.542	1.893	1.237	0.247
	130	1.503	1.51	2.675	2.04	0.963	0.322
	131	1.366	1.37	2.534	1.91	0.824	0.477
	132	1.524	1.517	2.667	2.04	1.146	0.473
	133	1.552	1.56	2.733	2.098	1.203	0.382
	134	1.596	1.595	2.753	2.107	2.232	0.456
	135	1.512	1.526	2.738	2.084	1.838	0.247
	136	1.601	1.61	2.672	2.079	1.094	0.455
	137	1.431	1.431	2.586	1.955	1.264	0.376
	138	1.411	1.422	2.537	1.913	1.027	0.33
	139	1.514	1.508	2.648	2.037	1.299	0.452
	140	1.469	1.485	2.658	2.033	1.363	0.456
	141	1.6	1.6	2.671	2.083	1.116	0.284
	142	1.462	1.472	2.597	1.995	0.813	0.345
	143	1.671	1.683	2.746	2.148	1.111	0.575
	144	1.582	1.587	2.698	2.088	0.678	0.304
	145	1.45	1.477	2.671	2.02	0.902	0.551
	146	1.571	1.585	2.725	2.109	0.925	0.566
	147	1.618	1.635	2.666	2.079	0.914	0.559
	148	1.665	1.677	2.844	2.206	0.93	0.54
	149	1.6	1.604	2.683	2.124	1.306	0.359
	150	1.671	1.681	2.737	2.144	1.048	0.315
	151	1.685	1.699	2.738	2.151	0.741	0.412
	152	1.635	1.636	2.754	2.164	0.947	0.361
	153	1.675	1.683	2.794	2.179	0.681	0.401
	154	1.597	1.61	2.737	2.133	1.067	0.61
	155	1.705	1.718	2.808	2.219	1.036	0.756
	156	1.765	1.766	2.875	2.287	1.104	0.515
	157	1.664	1.681	2.772	2.194	0.771	0.46
	158	1.599	1.614	2.722	2.143	0.909	0.416
	159	1.588	1.594	2.699	2.092	0.987	0.432
	160	1.551	1.557	2.653	2.059	0.863	0.535
	161	1.597	1.595	2.673	2.088	1.222	0.515
	162	1.552	1.559	2.686	2.073	1.374	0.729
	163	1.591	1.599	2.699	2.106	1.002	0.583
	164	1.559	1.559	2.723	2.094	1.104	0.437
	165	1.379	1.411	2.622	1.973	1.026	0.531
	166	1.729	1.746	2.789	2.195	1.188	0.412
	167	1.659	1.671	2.819	2.178	1.056	0.487
	168	1.554	1.575	2.747	2.102	1.101	0.421
	169	1.737	1.749	2.86	2.245	0.767	0.523
	170	1.575	1.568	2.702	2.064	0.839	0.566
	171	1.649	1.66	2.769	2.141	0.655	0.407
	172	1.667	1.683	2.749	2.149	0.661	0.517
	173	1.795	1.806	2.87	2.269	1.112	0.196
	174	1.716	1.713	2.836	2.211	1.251	0.315
	175	1.554	1.556	2.737	2.081	1.612	0.216
	176	1.757	1.755	2.837	2.216	1.312	0.526
	177	1.604	1.618	2.75	2.1	1.161	0.642
	178	1.813	1.823	2.91	2.296	0.98	0.542
	179	1.664	1.655	2.771	2.147	0.951	0.516
	180	1.578	1.578	2.726	2.079	1.179	0.422
	181	1.461	1.463	2.674	1.998	1.12	0.524
	182	1.783	1.759	2.909	2.27	1.122	0.614
	183	1.592	1.587	2.791	2.125	0.904	0.382
	184	1.99	1.998	2.998	2.427	1.624	0.406
	185	1.807	1.813	2.885	2.28	0.954	0.486
	186	1.857	1.861	2.921	2.338	1.113	0.648
	187	1.912	1.912	2.944	2.353	0.865	0.532
	188	2.024	2.01	3.043	2.466	1.09	0.457
	189	1.997	1.987	3.033	2.455	0.862	0.573
	190	1.813	1.835	2.826	2.262	1.002	0.451
	191	1.825	1.847	2.878	2.291	1.008	0.475
	192	1.516	1.535	2.7	2.06	0.789	0.488
	193	1.564	1.582	2.77	2.108	1.131	0.564
	194	1.509	1.537	2.718	2.063	0.815	0.39
	195	1.684	1.707	2.889	2.233	1.596	0.448
	196	1.718	1.739	2.878	2.231	1.222	0.385
	197	1.6	1.616	2.767	2.125	1.267	0.4
	198	1.576	1.591	2.825	2.138	0.916	0.528
	199	1.681	1.693	2.831	2.194	1.143	0.398
	200	1.606	1.626	2.784	2.134	1.132	0.177
	201	1.829	1.856	2.888	2.3	1.1	0.302
	202	1.825	1.847	2.917	2.3	1.115	0.382
	203	1.562	1.569	2.767	2.105	1.307	0.704
	204	1.635	1.646	2.753	2.137	0.994	0.262
	205	1.67	1.676	2.874	2.219	0.944	0.529
	206	1.675	1.681	2.806	2.184	1.319	0.534
	207	1.721	1.731	2.841	2.228	1.051	0.679
	208	1.757	1.759	2.871	2.26	0.861	0.482
	209	1.849	1.861	2.934	2.338	1.126	0.286
	210	1.715	1.723	2.873	2.234	1.481	0.493
	211	1.694	1.715	2.846	2.211	1.556	0.42
	212	1.793	1.808	2.915	2.293	1.594	0.462
	213	1.641	1.642	2.808	2.164	1.248	0.41
	214	1.713	1.706	2.912	2.247	1.225	0.426
	215	1.85	1.847	2.99	2.35	1.132	0.363
	216	2.007	2.025	3.104	2.491	1.542	0.258
	217	1.809	1.82	2.93	2.306	1.298	0.456
	218	1.644	1.655	2.853	2.206	1.092	0.372
	219	1.748	1.744	2.873	2.244	1.136	0.408
	220	1.702	1.699	2.86	2.217	1.478	0.531
	221	1.764	1.785	2.835	2.238	1.309	0.345
	222	1.705	1.71	2.82	2.192	1.27	0.412
	223	1.822	1.827	2.948	2.313	1.598	0.422
	224	1.77	1.773	2.898	2.267	1.73	0.326
	225	1.896	1.902	2.965	2.359	1.489	0.368
	226	1.753	1.75	2.843	2.24	1.395	0.464
	227	1.737	1.74	2.845	2.218	1.016	0.548
	228	1.756	1.776	2.848	2.239	1.463	0.518
	229	1.784	1.792	2.919	2.298	1.435	0.312
	230	1.75	1.756	2.857	2.256	1.391	0.44
	231	1.783	1.793	2.863	2.267	0.929	0.405
	232	1.756	1.767	2.863	2.241	1.315	0.385
	233	1.911	1.918	3.017	2.411	1.443	0.55
	234	1.784	1.804	2.968	2.315	1.346	0.442
	235	1.802	1.807	2.908	2.301	1.505	0.311
	236	1.934	1.929	3.019	2.419	1.325	0.251
	237	1.933	1.934	3.017	2.419	1.868	0.295
	238	1.808	1.798	2.902	2.314	1.645	0.468
	239	1.878	1.881	2.926	2.348	1.597	0.333
	240	1.83	1.827	2.844	2.286	1.383	0.318
	241	1.766	1.772	2.836	2.262	1.078	0.236
	242	1.622	1.614	2.732	2.136	1.125	0.263
	243	1.759	1.771	2.83	2.259	1.666	0.195
	244	1.684	1.689	2.778	2.192	1.073	0.33
	245	1.686	1.683	2.833	2.223	1.298	0.506
	246	1.704	1.704	2.806	2.208	1.522	0.29
	247	1.617	1.611	2.698	2.133	1.373	0.359
	248	1.554	1.553	2.683	2.076	1.21	0.326
	249	1.678	1.672	2.775	2.164	1.414	0.188
	250	1.582	1.582	2.667	2.062	0.993	0.257
	251	1.688	1.684	2.766	2.152	1.212	0.354
	252	1.763	1.766	2.806	2.206	1.269	0.272
	253	1.574	1.56	2.677	2.048	1.096	0.309
	254	1.781	1.784	2.814	2.205	1.463	0.248
	255	1.763	1.751	2.806	2.206	1.551	0.172
	256	1.556	1.549	2.708	2.074	0.952	0.291
	257	1.621	1.62	2.696	2.082	0.852	0.292
	258	1.592	1.591	2.676	2.059	1.494	0.268
	259	1.613	1.613	2.748	2.09	1.275	0.304
	260	1.56	1.575	2.692	2.047	1.019	0.167
	261	1.56	1.568	2.701	2.067	1.095	0.247
	262	1.707	1.72	2.746	2.151	1.336	0.306
	263	1.543	1.56	2.714	2.061	0.782	0.383
	264	1.654	1.664	2.816	2.157	1.308	0.291
	265	1.6	1.613	2.772	2.102	0.455	0.242
	266	1.633	1.64	2.752	2.129	1.44	0.293
	267	1.635	1.63	2.782	2.148	1.243	0.231
	268	1.771	1.771	2.853	2.242	1.436	0.363
	269	1.585	1.593	2.748	2.096	0.972	0.204
	270	1.619	1.607	2.803	2.128	0.937	0.219
	271	1.733	1.745	2.812	2.211	1.189	0.286
	272	1.54	1.54	2.676	2.051	1.008	0.381
	273	1.587	1.603	2.728	2.101	1.29	0.485
	274	1.674	1.681	2.702	2.122	0.996	0.219
	275	1.711	1.705	2.79	2.17	1.092	0.293
	276	1.727	1.713	2.82	2.192	1.601	0.299
	277	1.623	1.626	2.754	2.128	1.541	0.476
	278	1.813	1.81	2.891	2.281	1.337	0.391
	279	1.668	1.66	2.726	2.114	1.6	0.307
	280	1.681	1.663	2.758	2.143	1.185	0.175
	281	1.624	1.612	2.783	2.138	1.178	0.205
	282	1.627	1.622	2.787	2.134	1.289	0.54
	283	1.722	1.719	2.817	2.185	1.312	0.257
	284	1.699	1.695	2.763	2.152	1.631	0.239
	285	1.792	1.789	2.86	2.243	1.444	0.421
	286	1.782	1.791	2.821	2.212	1.375	0.372
	287	1.801	1.811	2.831	2.237	1.185	0.296
	288	1.893	1.903	2.912	2.341	1.524	0.302
	289	1.804	1.809	2.866	2.262	1.325	0.357
	290	1.604	1.625	2.755	2.106	1.218	0.235
	291	1.673	1.697	2.773	2.139	1.409	0.401
	292	1.618	1.646	2.768	2.134	1.284	0.233
	293	1.544	1.573	2.722	2.087	1.089	0.478
	294	1.522	1.532	2.761	2.084	1.151	0.467
	295	1.698	1.704	2.858	2.231	1.125	0.426
	296	1.571	1.577	2.774	2.124	0.983	0.402
	297	1.557	1.559	2.771	2.116	1.261	0.386
	298	1.606	1.619	2.785	2.15	1.212	0.465
	299	1.612	1.62	2.786	2.147	1.002	0.542
	300	1.705	1.708	2.824	2.208	0.874	0.473
	301	1.663	1.67	2.863	2.194	1.118	0.463
	302	1.622	1.634	2.746	2.122	0.908	0.3
	303	1.761	1.76	2.793	2.194	1.187	0.471
	304	1.727	1.747	2.792	2.197	1.033	0.599
	305	1.838	1.852	2.84	2.267	1.341	0.553
	306	1.609	1.637	2.721	2.093	1.545	0.497
	307	1.738	1.757	2.825	2.206	2.062	0.608
	308	1.63	1.663	2.754	2.138	1.483	0.41
	309	1.621	1.657	2.815	2.156	1.917	0.664
	310	1.695	1.721	2.773	2.156	1.019	0.471
	311	1.667	1.69	2.789	2.159	1.336	0.499
	312	1.688	1.715	2.807	2.183	1.252	0.469
	313	1.726	1.759	2.782	2.184	1.188	0.401
	314	1.677	1.697	2.748	2.128	0.938	0.228
	315	1.749	1.763	2.856	2.222	0.95	0.483
	316	1.644	1.647	2.821	2.172	1.112	0.532
	317	1.798	1.813	2.907	2.295	1.659	0.324
	318	1.702	1.719	2.796	2.184	1.112	0.462
	319	1.73	1.74	2.809	2.203	1.088	0.277
	320	1.787	1.791	2.934	2.302	0.96	0.419
	321	1.742	1.751	2.844	2.23	1.132	0.529
	322	1.758	1.763	2.822	2.205	0.827	0.274
	323	1.445	1.463	2.635	1.997	0.795	0.564
	324	1.644	1.651	2.801	2.163	0.702	0.331
	325	1.696	1.702	2.801	2.183	1.127	0.368
	326	1.712	1.721	2.873	2.227	0.886	0.469
	327	1.719	1.722	2.865	2.225	1.11	0.518
	328	1.81	1.81	2.924	2.307	1.157	0.504
	329	1.879	1.875	2.954	2.331	1.094	0.429
	330	1.78	1.797	2.882	2.261	1.195	0.53
	331	1.82	1.826	2.923	2.29	1.389	0.478
	332	1.895	1.925	2.866	2.306	1.15	0.413
	333	1.8	1.812	2.85	2.244	1.11	0.629
	334	1.787	1.789	2.866	2.25	0.623	0.262
	335	1.888	1.892	2.968	2.364	0.985	0.419
	336	1.794	1.799	2.891	2.259	1.124	0.416
	337	1.905	1.903	2.913	2.343	1.09	0.285
	338	1.661	1.656	2.771	2.16	0.726	0.324
	339	1.615	1.623	2.77	2.128	1.059	0.224
	340	1.716	1.72	2.848	2.236	1.622	0.565
	341	1.819	1.814	2.903	2.292	1.561	0.441
	342	1.852	1.848	2.959	2.341	1.304	0.415
	343	1.662	1.67	2.867	2.205	1.587	0.551
	344	1.688	1.692	2.911	2.244	1.632	0.506
	345	1.603	1.615	2.751	2.119	1.123	0.399
	346	1.831	1.818	2.953	2.354	1.62	0.372
	347	1.805	1.79	2.886	2.291	1.537	0.289
	348	1.801	1.778	2.931	2.304	1.383	0.49
	349	1.708	1.69	2.881	2.246	1.241	0.249
	350	1.811	1.814	2.828	2.273	1.303	0.468
	351	1.64	1.639	2.782	2.148	1.182	0.359
	352	1.865	1.853	2.974	2.346	1.585	0.374
	353	1.65	1.634	2.808	2.149	0.944	0.526
	354	1.719	1.715	2.81	2.182	1.183	0.414
	355	1.698	1.693	2.789	2.159	0.991	0.548
	356	1.68	1.675	2.838	2.191	0.749	0.551
	357	1.756	1.742	2.814	2.188	1.208	0.367
	358	1.764	1.768	2.801	2.189	1.207	0.48
	359	1.76	1.751	2.753	2.153	1.484	0.261
	360	1.861	1.854	2.904	2.293	1.016	0.235
	361	1.668	1.664	2.773	2.158	1.323	0.251
	362	1.61	1.611	2.707	2.074	1.141	0.531
	363	1.767	1.767	2.864	2.255	1.317	0.59
	364	1.577	1.58	2.736	2.089	1.327	0.541
	365	1.664	1.662	2.765	2.144	0.974	0.409
	366	1.681	1.679	2.81	2.2	1.315	0.505
	367	1.652	1.664	2.736	2.134	1.467	0.495
	368	1.692	1.682	2.803	2.154	0.73	0.472
	369	1.684	1.68	2.783	2.146	1.589	0.427
	370	1.7	1.695	2.819	2.177	1.726	0.458
	371	1.724	1.717	2.772	2.171	1.058	0.389
	372	1.764	1.765	2.835	2.226	0.828	0.314
	373	1.635	1.629	2.794	2.14	1.433	0.284
	374	1.673	1.673	2.857	2.21	1.16	0.362
	375	1.719	1.721	2.834	2.212	1.314	0.476
	376	1.999	1.986	2.981	2.421	1.867	0.443
	377	2.002	1.995	2.987	2.438	1.561	0.467
	378	1.899	1.889	2.993	2.382	1.098	0.475
	379	1.713	1.718	2.793	2.201	1.733	0.546
	380	1.661	1.668	2.809	2.158	1.566	0.428
	381	1.576	1.583	2.733	2.098	1.423	0.446
	382	1.68	1.679	2.815	2.189	1.377	0.373
	383	1.883	1.878	3.018	2.388	1.333	0.254
	384	1.785	1.798	2.952	2.318	1.513	0.435
	385	1.643	1.654	2.786	2.16	1.883	0.469
	386	1.598	1.61	2.75	2.122	1.565	0.457
	387	1.631	1.644	2.768	2.144	1.404	0.747
	388	1.537	1.534	2.753	2.071	1.142	0.546
	389	1.529	1.54	2.727	2.049	1.09	0.512
	390	1.669	1.674	2.858	2.17	1.219	0.587
	391	1.621	1.623	2.815	2.138	1.06	0.403
	392	1.559	1.572	2.759	2.086	1.243	0.56
	393	1.711	1.724	2.887	2.224	1.12	0.465
	394	1.536	1.551	2.79	2.093	0.975	0.526
	395	1.513	1.542	2.827	2.083	1.06	0.515
	396	1.504	1.554	2.75	2.061	1.172	0.512
	397	1.49	1.513	2.776	2.053	1.086	0.566
	398	1.588	1.607	2.789	2.095	1.043	0.461
	399	1.671	1.692	2.825	2.147	1.123	0.444
	400	1.55	1.566	2.808	2.093	1.246	0.426
	401	1.641	1.651	2.82	2.127	1.137	0.408
	402	1.824	1.842	2.916	2.276	1.577	0.509
	403	1.548	1.59	2.72	2.075	1.059	0.65
	404	1.69	1.713	2.861	2.203	1.466	0.366
	405	1.721	1.749	2.872	2.211	1.038	0.373
	406	1.554	1.57	2.755	2.073	1.124	0.474
	407	1.519	1.551	2.716	2.054	0.999	0.276
	408	1.674	1.698	2.794	2.152	1.238	0.398
	409	1.515	1.539	2.737	2.035	0.873	0.611
	410	1.554	1.578	2.726	2.062	0.939	0.456
	411	1.645	1.672	2.813	2.161	1.101	0.26
	412	1.613	1.622	2.816	2.142	1.348	0.381
	413	1.524	1.539	2.752	2.081	1.06	0.357
	414	1.527	1.535	2.719	2.054	0.861	0.426
	415	1.605	1.613	2.81	2.131	1.011	0.455
	416	1.512	1.536	2.74	2.046	0.713	0.283
	417	1.572	1.579	2.819	2.129	1.117	0.408
	418	1.459	1.467	2.742	2.029	0.812	0.327
	419	1.63	1.64	2.809	2.145	1.176	0.442
	420	1.397	1.418	2.622	1.944	0.844	0.531
	421	1.495	1.515	2.736	2.065	1.425	0.408
	422	1.492	1.499	2.685	2.031	1.056	0.268
	423	1.477	1.498	2.774	2.065	1.091	0.238
	424	1.433	1.457	2.731	2.029	1.453	0.568
	425	1.616	1.628	2.9	2.201	0.862	0.265
	426	1.456	1.462	2.75	2.045	0.977	0.257
	427	1.529	1.55	2.812	2.117	1.251	0.384
	428	1.561	1.564	2.804	2.14	1.288	0.413
	429	1.627	1.634	2.826	2.173	1.301	0.464
	430	1.564	1.569	2.796	2.124	1.094	0.545
	431	1.604	1.619	2.869	2.181	1.322	0.401
	432	1.556	1.563	2.834	2.162	1.301	0.47
	433	1.581	1.599	2.809	2.133	1.203	0.367
	434	1.594	1.598	2.838	2.155	1.112	0.399
	435	1.551	1.569	2.84	2.131	0.961	0.505
	436	1.459	1.491	2.773	2.07	1.261	0.358
	437	1.418	1.436	2.687	1.985	1.14	0.374
	438	1.496	1.519	2.725	2.05	1.072	0.363
	439	1.597	1.621	2.799	2.151	1.496	0.357
	440	1.593	1.608	2.819	2.139	1.189	0.452
	441	1.545	1.555	2.793	2.122	1.368	0.324
	442	1.552	1.554	2.759	2.099	1.315	0.26
	443	1.584	1.585	2.812	2.117	1.211	0.398
	444	1.511	1.531	2.754	2.076	1.524	0.514
	445	1.465	1.464	2.713	2.017	1.114	0.412
	446	1.467	1.484	2.747	2.027	0.903	0.337
	447	1.534	1.555	2.799	2.101	1.033	0.588
	448	1.48	1.5	2.804	2.091	0.965	0.362
	449	1.529	1.544	2.799	2.091	1.067	0.471
	450	1.522	1.55	2.725	2.06	0.958	0.311
	451	1.447	1.455	2.663	1.986	0.889	0.475
	452	1.473	1.496	2.652	1.985	0.846	0.498
	453	1.685	1.704	2.88	2.221	1.203	0.28
	454	1.623	1.644	2.774	2.106	1.221	0.273
	455	1.599	1.626	2.751	2.088	0.981	0.262
	456	1.395	1.406	2.634	1.956	0.917	0.288
	457	1.499	1.514	2.761	2.067	1.451	0.497
	458	1.582	1.615	2.81	2.127	1.223	0.304
	459	1.408	1.432	2.76	2.037	1.364	0.362
	460	1.476	1.496	2.752	2.061	1.692	0.468
	461	1.65	1.669	2.888	2.215	1.561	0.537
	462	1.649	1.671	2.86	2.191	1.657	0.293
	463	1.596	1.63	2.765	2.114	1.365	0.294
	464	1.544	1.571	2.717	2.047	1.784	0.368
	465	1.401	1.423	2.651	1.961	1.151	0.509
	466	1.455	1.472	2.64	1.969	0.822	0.316
	467	1.548	1.567	2.667	2.04	1.137	0.22
	468	1.531	1.557	2.689	2.034	1.056	0.452
	469	1.553	1.57	2.742	2.082	1.391	0.252
	470	1.478	1.492	2.673	2.023	1.302	0.487
	471	1.495	1.522	2.767	2.089	1.192	0.477
	472	1.56	1.59	2.769	2.137	1.885	0.289
	473	1.506	1.531	2.664	2.032	1.477	0.24
	474	1.43	1.461	2.642	1.957	1.067	0.436
	475	1.563	1.595	2.679	2.057	1.73	0.345
	476	1.541	1.55	2.711	2.035	1.653	0.292
	477	1.597	1.625	2.727	2.086	1.375	0.385
	478	1.48	1.518	2.586	1.962	1.048	0.415
	479	1.424	1.451	2.568	1.924	1.229	0.61
	480	1.555	1.576	2.631	2.034	1.127	0.302
	481	1.633	1.659	2.743	2.126	1.256	0.305
	482	1.534	1.555	2.552	1.971	1.144	0.242
	483	1.546	1.575	2.615	2.009	1.155	0.397
	484	1.458	1.483	2.567	1.93	1.123	0.308
	485	1.466	1.481	2.623	1.969	1.17	0.667
	486	1.594	1.621	2.666	2.05	1.27	0.512
	487	1.536	1.567	2.688	2.041	1.07	0.454
	488	1.583	1.615	2.663	2.048	1.396	0.477
	489	1.4	1.429	2.535	1.902	0.871	0.557
	490	1.429	1.449	2.609	1.95	1.235	0.52
	491	1.476	1.498	2.672	2.008	0.997	0.541
	492	1.418	1.455	2.607	1.954	1.102	0.6
	493	1.507	1.537	2.575	1.963	0.983	0.414
	494	1.561	1.596	2.551	1.968	0.974	0.58
	495	1.589	1.594	2.69	2.05	0.926	0.458
	496	1.529	1.568	2.649	2.019	1.239	0.545
	497	1.546	1.582	2.632	2.004	0.98	0.389
	498	1.514	1.54	2.624	1.983	1.2	0.445
	499	1.59	1.637	2.711	2.066	0.989	0.446
	500	1.566	1.59	2.663	2.008	0.866	0.367
	501	1.589	1.602	2.677	2.036	1.175	0.378
	502	1.503	1.529	2.61	1.969	1.029	0.376
	503	1.487	1.519	2.581	1.944	1.087	0.316
	504	1.449	1.491	2.54	1.905	1.466	0.611
	505	1.435	1.477	2.578	1.932	0.741	0.32
	506	1.312	1.367	2.488	1.829	0.784	0.243
	507	1.45	1.477	2.555	1.917	0.665	0.283
	508	1.249	1.278	2.385	1.741	1.407	0.458
	509	1.315	1.359	2.536	1.849	1.257	0.492
	510	1.204	1.253	2.447	1.769	1.068	0.642
	511	1.273	1.324	2.466	1.809	1.059	0.321
	512	1.305	1.35	2.465	1.824	0.813	0.367
	513	1.328	1.399	2.466	1.844	1.208	0.429
	514	1.519	1.584	2.579	1.992	0.92	0.4
	515	1.429	1.481	2.632	1.963	1.068	0.55
	516	1.337	1.374	2.51	1.855	0.997	0.764
	517	1.485	1.513	2.585	1.963	1.287	0.484
	518	1.518	1.542	2.637	2.005	1.263	0.577
	519	1.526	1.578	2.647	2.025	1.203	0.455
	520	1.457	1.503	2.589	1.952	0.982	0.603
	521	1.349	1.4	2.532	1.89	0.712	0.448
	522	1.571	1.606	2.669	2.06	1.247	0.303
	523	1.413	1.456	2.55	1.915	1.066	0.356
	524	1.433	1.472	2.569	1.953	0.961	0.496
	525	1.498	1.532	2.594	1.955	1.347	0.485
	526	1.619	1.659	2.672	2.074	1.179	0.546
	527	1.5	1.53	2.646	2.006	1.347	0.6
	528	1.57	1.598	2.653	2.062	1.015	0.562
	529	1.522	1.534	2.675	2.039	1.33	0.423
	530	1.519	1.55	2.613	2.006	1.284	0.557
	531	1.605	1.617	2.589	2.023	1.533	0.547
	532	1.553	1.568	2.658	2.047	1.558	0.513
	533	1.624	1.639	2.743	2.123	1.236	0.645
	534	1.589	1.62	2.693	2.075	1.431	0.679
	535	1.777	1.811	2.838	2.242	1.13	0.339
	536	1.531	1.585	2.585	1.997	1.211	0.492
	537	1.409	1.432	2.508	1.882	1.494	0.5
	538	1.487	1.523	2.622	1.998	1.069	0.445
	539	1.529	1.551	2.631	2.005	1.052	0.324
	540	1.518	1.537	2.643	2.008	1.571	0.476
	541	1.484	1.528	2.551	1.94	1.213	0.18
	542	1.576	1.609	2.666	2.046	1.133	0.367
	543	1.494	1.522	2.662	1.996	1.15	0.433
	544	1.527	1.562	2.693	2.042	1.526	0.449
	545	1.775	1.807	2.837	2.243	1.235	0.468
	546	1.515	1.546	2.713	2.059	1.401	0.487
	547	1.554	1.592	2.739	2.065	1.346	0.451
	548	1.55	1.594	2.723	2.072	1.564	0.516
	549	1.555	1.588	2.702	2.059	0.986	0.244
	550	1.434	1.484	2.6	1.946	1.057	0.484
	551	1.508	1.566	2.608	1.987	1.16	0.453
	552	1.465	1.513	2.648	1.982	1.242	0.625
	553	1.484	1.539	2.704	2.021	1.112	0.457
	554	1.432	1.488	2.604	1.938	1.026	0.518
	555	1.418	1.456	2.579	1.91	1.204	0.554
	556	1.328	1.376	2.53	1.865	0.848	0.407
	557	1.338	1.382	2.501	1.84	0.932	0.449
	558	1.314	1.36	2.491	1.829	1.073	0.457
	559	1.458	1.51	2.558	1.943	1.324	0.711
	560	1.466	1.504	2.551	1.944	1.268	0.41
	561	1.641	1.683	2.679	2.096	1.568	0.401
	562	1.621	1.676	2.741	2.121	1.12	0.421
	563	1.573	1.597	2.643	2.035	1.274	0.557
	564	1.561	1.602	2.694	2.087	1.017	0.289
	565	1.617	1.658	2.738	2.129	1.427	0.456
	566	1.639	1.662	2.762	2.139	1.026	0.394
	567	1.583	1.604	2.715	2.072	0.89	0.386
	568	1.653	1.674	2.733	2.107	1.276	0.398
	569	1.497	1.532	2.682	2.028	0.953	0.442
	570	1.408	1.45	2.646	1.968	1.084	0.371
	571	1.489	1.52	2.617	1.957	1.038	0.429
	572	1.565	1.578	2.732	2.055	1.132	0.608
	573	1.696	1.706	2.905	2.209	1.198	0.487
	574	1.572	1.577	2.715	2.064	1.169	0.388
	575	1.631	1.641	2.723	2.089	1.123	0.459
	576	1.682	1.688	2.805	2.168	1.27	0.529
	577	1.502	1.514	2.701	2.033	1.238	0.611
	578	1.581	1.586	2.761	2.096	1.263	0.499
	579	1.511	1.528	2.719	2.032	1.151	0.358
	580	1.479	1.492	2.635	1.988	0.974	0.33
	581	1.711	1.73	2.824	2.185	1.276	0.321
	582	1.754	1.78	2.829	2.219	1.394	0.296
	583	1.718	1.726	2.87	2.206	1.027	0.376
	584	1.837	1.854	2.943	2.319	1.239	0.522
	585	1.739	1.746	2.917	2.264	0.99	0.413
	586	1.687	1.704	2.873	2.205	1.333	0.502
	587	1.606	1.603	2.751	2.085	1.037	0.31
	588	1.749	1.761	2.891	2.265	1.234	0.21
	589	1.544	1.569	2.788	2.129	0.879	0.473
	590	1.759	1.774	2.939	2.287	1.586	0.524
	591	1.62	1.634	2.778	2.145	1.249	0.405
	592	1.872	1.889	2.993	2.365	1.975	0.24
	593	1.808	1.817	2.894	2.265	1.319	0.63
	594	1.745	1.753	2.822	2.209	1.219	0.508
	595	1.701	1.707	2.737	2.138	0.991	0.424
	596	1.612	1.619	2.686	2.051	1.17	0.429
	597	1.873	1.879	2.935	2.305	1.086	0.469
	598	1.644	1.655	2.692	2.096	0.958	0.342
	599	1.685	1.695	2.756	2.136	1.21	0.582
	600	1.721	1.728	2.978	2.294	1.266	0.585
	601	1.571	1.57	2.768	2.088	1.306	0.394
	602	1.857	1.865	3.037	2.356	1.205	0.592
	603	1.817	1.81	2.978	2.304	1.285	0.449
	604	1.72	1.714	2.961	2.25	1.091	0.468
	605	1.726	1.726	2.885	2.195	1.121	0.482
	606	1.705	1.706	2.813	2.167	1.101	0.409
	607	1.875	1.858	2.984	2.332	1.453	0.291
	608	1.693	1.687	2.852	2.194	0.991	0.307
	609	1.788	1.778	2.903	2.268	1.045	0.333
	610	1.98	1.974	3.113	2.437	1.363	0.528
	611	1.968	1.966	3.07	2.417	0.921	0.27
	612	1.648	1.636	2.845	2.163	1.364	0.437
	613	1.784	1.771	2.958	2.272	1.097	0.536
	614	1.821	1.816	2.989	2.3	1.455	0.515
	615	1.844	1.856	2.971	2.324	1.557	0.672
	616	1.918	1.94	3.036	2.389	1.699	0.458
	617	1.949	1.955	2.978	2.356	1.716	0.51
	618	2.032	2.017	3.066	2.439	1.481	0.442
	619	1.878	1.873	2.912	2.297	1.258	0.433
	620	1.746	1.751	2.886	2.221	1.589	0.446
	621	1.843	1.842	2.932	2.327	1.524	0.364
	622	1.833	1.852	2.952	2.323	1.174	0.557
	623	1.781	1.789	2.925	2.26	1.48	0.563
	624	1.628	1.639	2.752	2.12	1.211	0.31
	625	1.69	1.701	2.803	2.17	1.35	0.366
	626	1.662	1.676	2.765	2.137	0.976	0.473
	627	2.107	2.138	3.117	2.54	1.376	0.341
	628	1.74	1.75	2.837	2.19	1.158	0.722
	629	1.775	1.785	2.907	2.234	1.268	0.378
	630	1.739	1.761	2.838	2.2	1.38	0.43
	631	1.762	1.778	2.944	2.272	1.143	0.318
	632	1.722	1.733	2.934	2.248	1.572	0.198
	633	1.552	1.575	2.766	2.114	1.039	0.43
	634	1.572	1.597	2.802	2.125	1.529	0.578
	635	1.623	1.641	2.738	2.117	1.356	0.461
	636	1.655	1.672	2.808	2.157	1.848	0.259
	637	1.612	1.626	2.769	2.119	1.367	0.442
	638	1.557	1.569	2.692	2.051	1.42	0.464
	639	1.56	1.588	2.719	2.082	1.253	0.425
	640	1.679	1.683	2.818	2.177	1.317	0.413
	641	1.583	1.602	2.734	2.095	0.976	0.285
	642	1.493	1.513	2.651	1.992	1.311	0.318
	643	1.697	1.721	2.745	2.159	1.291	0.323
	644	1.484	1.485	2.635	1.987	0.919	0.428
	645	1.707	1.72	2.834	2.177	1.338	0.388
	646	1.548	1.553	2.692	2.036	1.44	0.326
	647	1.638	1.649	2.841	2.156	1.192	0.345
	648	1.703	1.705	2.853	2.185	1.025	0.24
	649	1.668	1.673	2.932	2.204	1.177	0.361
	650	1.585	1.587	2.776	2.097	1.031	0.27
	651	1.593	1.597	2.776	2.12	1.365	0.277
	652	1.617	1.621	2.812	2.137	1.598	0.2
	653	1.538	1.539	2.758	2.063	1.447	0.369
	654	1.551	1.552	2.844	2.126	1.55	0.345
	655	1.552	1.552	2.791	2.095	1.481	0.39
	656	1.611	1.614	2.843	2.156	1.607	0.299
	657	1.607	1.605	2.756	2.108	1.473	0.485
	658	1.373	1.373	2.713	1.971	1.257	0.249
	659	1.614	1.624	2.839	2.169	1.303	0.401
	660	1.522	1.53	2.769	2.097	1.3	0.389
	661	1.542	1.564	2.79	2.087	1.193	0.331
	662	1.596	1.592	2.852	2.143	1.409	0.338
	663	1.678	1.678	2.89	2.182	1.25	0.32
	664	1.678	1.666	2.893	2.195	1.099	0.268
	665	1.61	1.615	2.896	2.169	1.396	0.568
	666	1.626	1.624	2.883	2.168	1.098	0.342
	667	1.529	1.53	2.759	2.052	1.112	0.434
	668	1.761	1.765	3.026	2.309	1.16	0.456
	669	1.556	1.549	2.835	2.106	1.263	0.232
	670	1.535	1.535	2.858	2.125	1.263	0.45
	671	1.662	1.682	3.013	2.275	1.413	0.554
	672	1.753	1.763	3.067	2.313	1.348	0.407
	673	1.811	1.806	3.128	2.383	1.052	0.27
	674	1.627	1.621	2.839	2.155	1.124	0.391
	675	1.808	1.813	3.035	2.339	1.387	0.513
	676	1.648	1.649	2.972	2.237	1.22	0.491
	677	1.873	1.884	3.087	2.39	1.357	0.409
	678	1.777	1.787	3.059	2.342	1.49	0.343
	679	1.815	1.825	3.047	2.347	1.047	0.519
	680	1.779	1.782	3.002	2.297	0.973	0.29
	681	1.652	1.648	2.86	2.16	1.307	0.58
	682	1.885	1.891	3.014	2.371	2.013	0.629
	683	1.628	1.645	2.94	2.219	0.89	0.283
	684	1.742	1.763	2.947	2.27	1.428	0.379
	685	1.71	1.715	2.958	2.243	1.19	0.556
	686	1.854	1.865	3.019	2.331	1.045	0.387
	687	1.765	1.776	2.863	2.218	0.998	0.528
	688	1.828	1.835	2.947	2.289	1.262	0.484
	689	1.76	1.767	2.904	2.253	1.074	0.438
	690	1.707	1.719	2.851	2.194	1.107	0.374
	691	1.658	1.67	2.794	2.168	1.047	0.235
	692	1.852	1.846	2.968	2.305	1.38	0.453
	693	1.964	1.952	3.118	2.448	1.37	0.245
	694	1.987	1.996	3.173	2.473	1.454	0.482
	695	1.953	1.951	3.176	2.448	1.159	0.505
	696	1.845	1.856	3.071	2.359	1.341	0.26
	697	1.794	1.807	3.025	2.313	1.202	0.456
	698	1.84	1.855	3.151	2.398	1.777	0.558
	699	1.66	1.69	2.94	2.211	1.217	0.414
	700	1.789	1.805	3.029	2.301	1.509	0.379
	701	1.929	1.943	3.052	2.375	1.474	0.325
	702	1.817	1.82	2.974	2.293	1.189	0.631
	703	1.793	1.797	2.988	2.269	0.98	0.586
	704	1.972	1.978	3.125	2.456	1.17	0.473
	705	1.968	1.974	3.141	2.45	1.335	0.523
	706	1.897	1.892	3.039	2.366	1.608	0.467
	707	1.837	1.839	3.013	2.332	1.139	0.45
	708	1.929	1.921	3.105	2.408	1.156	0.484
	709	1.961	1.958	3.087	2.422	1.551	0.548
	710	1.967	1.962	3.14	2.464	1.27	0.533
	711	1.9	1.903	3.084	2.397	1.261	0.491
	712	1.97	1.964	3.148	2.465	1.051	0.409
	713	1.771	1.779	2.937	2.261	1.165	0.294
	714	1.817	1.83	2.98	2.308	1.485	0.515
	715	1.778	1.798	3.046	2.322	1.021	0.254
	716	1.861	1.867	3.067	2.378	0.848	0.419
	717	1.8	1.798	3.027	2.32	1.234	0.496
	718	1.678	1.683	2.928	2.203	0.793	0.391
	719	1.745	1.745	2.976	2.265	0.74	0.419
	720	1.904	1.898	3.091	2.395	1.407	0.672
	721	1.724	1.724	3.031	2.267	0.665	0.487
	722	1.735	1.759	3.021	2.288	1.425	0.48
	723	1.661	1.689	2.878	2.179	1.14	0.38
	724	1.798	1.808	3.051	2.336	1.095	0.437
	725	1.702	1.715	2.992	2.262	1.122	0.444
	726	1.828	1.838	3.02	2.332	1.035	0.371
	727	1.643	1.659	2.937	2.194	1.357	0.485
	728	1.624	1.633	2.968	2.219	1.429	0.435
	729	1.787	1.79	3.042	2.324	1.389	0.52
	730	1.736	1.748	2.991	2.25	1.249	0.74
	731	1.704	1.706	2.976	2.262	1.748	0.51
	732	1.698	1.714	2.978	2.261	1.334	0.565
	733	1.618	1.634	2.901	2.19	1.276	0.51
	734	1.641	1.661	2.903	2.204	1.314	0.455
	735	1.587	1.615	2.893	2.177	1.132	0.665
	736	1.495	1.531	2.761	2.058	1.187	0.619
	737	1.59	1.618	2.882	2.177	1.358	0.479
	738	1.546	1.565	2.833	2.128	1.057	0.722
	739	1.578	1.604	2.883	2.188	1.403	0.474
	740	1.639	1.663	2.851	2.18	1.151	0.397
	741	1.624	1.64	2.817	2.154	1.212	0.53
	742	1.658	1.681	2.8	2.171	1.197	0.327
	743	1.668	1.693	2.813	2.181	1.333	0.531
	744	1.717	1.729	2.913	2.241	1.251	0.529
	745	1.675	1.687	2.823	2.184	1.14	0.382
	746	1.623	1.639	2.813	2.16	1.044	0.546
	747	1.663	1.676	2.869	2.195	0.966	0.413
	748	1.552	1.578	2.84	2.13	0.865	0.47
	749	1.528	1.548	2.738	2.076	0.898	0.326
	750	1.556	1.579	2.767	2.082	0.904	0.252
	751	1.579	1.604	2.742	2.074	1.027	0.414
	752	1.458	1.477	2.721	2.024	1.012	0.415
	753	1.66	1.674	2.787	2.137	0.885	0.417
	754	1.752	1.77	2.878	2.228	1.324	0.398
	755	1.438	1.454	2.661	1.977	0.909	0.32
	756	1.587	1.608	2.734	2.092	1.324	0.261
	757	1.395	1.426	2.695	1.989	1.07	0.457
	758	1.552	1.579	2.849	2.145	1.001	0.452
	759	1.854	1.879	2.997	2.359	1.534	0.278
	760	1.575	1.589	2.906	2.168	1.383	0.549
	761	1.597	1.621	2.894	2.189	1.681	0.299
	762	1.544	1.567	2.918	2.158	0.92	0.216
	763	1.613	1.615	3.021	2.254	1.153	0.505
	764	1.675	1.694	2.825	2.169	0.897	0.415
	765	1.624	1.642	2.826	2.16	0.894	0.4
	766	1.703	1.72	2.816	2.176	1.363	0.4
	767	1.63	1.661	2.779	2.123	1.452	0.183
	768	1.655	1.691	2.812	2.157	1.743	0.626
	769	1.546	1.568	2.702	2.026	1.153	0.504
	770	1.545	1.563	2.651	2.008	1.075	0.391
	771	1.598	1.616	2.768	2.099	1.486	0.431
	772	1.798	1.808	2.942	2.278	1.688	0.438
	773	1.673	1.682	2.933	2.224	1.596	0.412
	774	1.609	1.634	2.88	2.161	1.033	0.353
	775	1.611	1.631	2.796	2.129	1.008	0.43
	776	1.74	1.771	2.877	2.232	1.538	0.411
	777	1.566	1.598	2.763	2.084	1.191	0.36
	778	1.799	1.822	3.138	2.38	1.351	0.474
	779	1.624	1.646	2.892	2.171	1.415	0.448
	780	1.697	1.719	2.888	2.196	1.899	0.441
	781	1.792	1.809	2.929	2.249	1.496	0.334
	782	1.958	1.972	3.05	2.384	1.807	0.451
	783	1.848	1.871	3.045	2.349	1.053	0.421
	784	1.897	1.907	3.102	2.395	1.527	0.428
	785	1.746	1.765	3.012	2.28	1.554	0.4
	786	1.68	1.691	2.962	2.211	1.277	0.351
	787	1.655	1.668	2.902	2.178	1.16	0.292
	788	1.791	1.803	3.03	2.316	1.55	0.457
	789	1.745	1.754	3.008	2.28	1.051	0.536
	790	1.761	1.763	3.006	2.288	1.313	0.475
	791	1.814	1.849	3.088	2.369	1.292	0.302
	792	1.741	1.763	3.058	2.314	1.112	0.223
	793	1.88	1.886	3.201	2.457	1.267	0.412
	794	1.885	1.91	3.223	2.485	1.709	0.453
	795	1.787	1.797	3.168	2.406	1.206	0.468
	796	1.831	1.84	3.126	2.385	1.144	0.291
	797	1.882	1.884	3.153	2.42	1.538	0.466
	798	1.738	1.745	3.007	2.28	1.094	0.442
	799	1.851	1.872	3.136	2.407	0.955	0.442
	800	2.034	2.05	3.251	2.547	1.267	0.296
	801	1.682	1.697	3.007	2.263	1.301	0.34
	802	1.915	1.922	3.173	2.449	1.182	0.535
	803	1.89	1.921	3.146	2.423	1.401	0.492
	804	1.766	1.794	3.089	2.339	1.748	0.504
	805	1.838	1.869	3.05	2.359	1.434	0.466
	806	1.746	1.773	2.969	2.28	1.555	0.433
	807	1.723	1.748	2.994	2.28	1.435	0.384
	808	1.852	1.887	2.981	2.351	1.442	0.293
	809	1.851	1.885	3.014	2.371	1.097	0.314
	810	1.86	1.878	3.045	2.376	0.972	0.386
	811	1.728	1.749	2.961	2.296	1.379	0.501
	812	1.875	1.925	2.964	2.372	1.154	0.358
	813	1.864	1.919	2.943	2.337	1.347	0.42
	814	1.851	1.875	2.989	2.358	1.377	0.363
	815	1.83	1.836	3.117	2.391	0.888	0.552
	816	1.852	1.865	3.193	2.447	1.065	0.36
	817	1.875	1.88	3.221	2.463	1.105	0.472
	818	1.88	1.878	3.272	2.491	1.422	0.53
	819	1.944	1.952	3.325	2.549	1.608	0.571
	820	1.788	1.79	3.09	2.352	1.542	0.495
	821	1.871	1.872	3.14	2.408	1.532	0.448
	822	1.826	1.84	3.143	2.4	1.543	0.43
	823	1.796	1.799	3.194	2.401	1.727	0.592
	824	1.754	1.775	3.009	2.295	1.333	0.479
	825	1.912	1.935	3.199	2.48	2	0.536
	826	1.793	1.833	3.108	2.386	1.392	0.516
	827	1.808	1.836	3.241	2.471	1.68	0.502
	828	1.885	1.92	3.139	2.453	1.073	0.547
	829	1.876	1.899	3.199	2.457	1.379	0.426
	830	1.828	1.863	3.154	2.424	1.615	0.433
	831	1.991	2.03	3.319	2.588	1.093	0.429
	832	1.988	2.022	3.349	2.605	1.305	0.512
	833	1.952	1.99	3.316	2.577	1.291	0.745
	834	1.845	1.877	3.189	2.451	1.144	0.552
	835	1.825	1.868	3.218	2.47	1.292	0.377
	836	1.879	1.914	3.244	2.493	1.282	0.552
	837	1.963	1.982	3.413	2.622	1.522	0.544
	838	1.956	1.992	3.31	2.567	0.903	0.349
	839	2.009	2.05	3.351	2.626	0.969	0.246
	840	1.88	1.908	3.288	2.521	1.267	0.481
	841	2.016	2.062	3.26	2.565	1.704	0.498
	842	1.794	1.838	3.124	2.412	1.536	0.469
	843	1.857	1.903	3.171	2.458	1.514	0.441
	844	1.948	1.982	3.279	2.535	1.237	0.575
	845	1.915	1.954	3.166	2.483	1.847	0.457
	846	1.986	2.026	3.168	2.517	1.914	0.406
	847	1.872	1.923	3.188	2.468	1.995	0.536
	848	1.968	2.008	3.31	2.564	1.776	0.603
	849	2.041	2.088	3.311	2.594	1.663	0.432
	850	1.954	2.004	3.363	2.589	1.447	0.461
	851	1.892	1.936	3.263	2.497	1.584	0.594
	852	1.885	1.931	3.165	2.456	1.364	0.502
	853	1.947	1.993	3.29	2.535	1.666	0.491
	854	1.97	2.01	3.397	2.607	1.392	0.777
	855	2.006	2.05	3.286	2.584	1.603	0.495
	856	1.899	1.954	3.217	2.493	1.223	0.528
	857	2.112	2.167	3.412	2.688	1.6	0.397
	858	1.964	2.005	3.25	2.531	1.305	0.388
	859	2.255	2.281	3.416	2.746	1.881	0.375
	860	1.956	1.993	3.269	2.543	1.024	0.509
	861	2.085	2.11	3.387	2.651	1.657	0.464
	862	2.011	2.029	3.31	2.581	1.126	0.458
	863	1.893	1.929	3.151	2.462	1.293	0.401
	864	1.953	1.979	3.265	2.536	1.67	0.576
	865	2.242	2.259	3.462	2.767	1.671	0.396
	866	1.94	1.974	3.21	2.503	1.57	0.479
	867	1.916	1.946	3.228	2.509	1.399	0.495
	868	1.85	1.889	3.229	2.466	0.953	0.409
	869	1.907	1.937	3.225	2.498	1.069	0.416
	870	1.975	2.007	3.228	2.543	1.249	0.457
	871	1.869	1.904	3.156	2.463	1.046	0.433
	872	1.88	1.906	3.212	2.477	0.967	0.424
	873	1.879	1.897	3.209	2.473	0.979	0.425
	874	1.864	1.894	3.164	2.44	1.537	0.574
	875	2.028	2.059	3.313	2.59	2.023	0.501
	876	2.12	2.138	3.421	2.678	1.72	0.571
	877	1.892	1.899	3.25	2.495	1.456	0.427
	878	1.909	1.921	3.239	2.479	1.314	0.542
	879	1.775	1.785	3.275	2.45	1.202	0.475
	880	1.802	1.82	3.172	2.4	1.293	0.346
	881	1.875	1.891	3.271	2.476	1.437	0.493
	882	1.955	1.969	3.277	2.513	1.356	0.303
	883	1.934	1.948	3.298	2.521	1.018	0.439
	884	1.857	1.861	3.239	2.453	1.202	0.504
	885	1.761	1.776	3.213	2.402	1.223	0.441
	886	1.971	1.998	3.382	2.586	1.62	0.441
	887	2.045	2.055	3.407	2.626	1.272	0.524
	888	1.919	1.937	3.262	2.511	1.477	0.511
	889	1.765	1.829	3.069	2.345	0.889	0.407
	890	1.895	1.955	3.197	2.484	1.195	0.371
	891	2.067	2.111	3.337	2.623	1.511	0.33
	892	1.888	1.917	3.217	2.474	0.914	0.314
	893	2.011	2.041	3.268	2.564	1.58	0.72
	894	1.901	1.938	3.199	2.469	1.437	0.499
	895	1.899	1.944	3.218	2.491	1.645	0.455
	896	1.946	1.991	3.321	2.578	0.969	0.373
	897	1.995	2.043	3.336	2.59	1.395	0.544
	898	1.856	1.897	3.151	2.436	1.303	0.404
	899	1.964	1.99	3.099	2.461	1.479	0.432
	900	2.009	2.04	3.237	2.567	0.833	0.502
	901	2.078	2.107	3.263	2.61	1.531	0.464
	902	2.134	2.158	3.27	2.631	2.006	0.42
	903	2.009	2.057	3.148	2.503	1.397	0.304
	904	1.832	1.882	3.085	2.403	1.38	0.404
	905	1.962	1.988	3.196	2.497	1.231	0.403
	906	1.984	1.997	3.263	2.552	2.015	0.461
	907	1.96	1.99	3.152	2.484	1.54	0.251
	908	1.782	1.814	3.005	2.319	1.414	0.502
	909	1.94	1.979	3.146	2.486	1.638	0.272
	910	1.861	1.904	3.242	2.485	1.432	0.337
	911	1.797	1.838	3.159	2.411	1.299	0.411
	912	1.9	1.945	3.126	2.446	1.216	0.273
	913	1.866	1.901	3.133	2.423	1.208	0.375
	914	1.819	1.87	3.048	2.372	1.32	0.448
	915	1.971	2.024	3.206	2.502	1.322	0.403
	916	1.828	1.884	3.136	2.406	1.137	0.452
	917	1.901	1.95	3.164	2.473	1.477	0.402
	918	1.761	1.815	3.006	2.315	1.361	0.33
	919	1.842	1.888	3.051	2.373	1.086	0.442
	920	1.869	1.918	3.081	2.412	1.303	0.442
	921	1.857	1.903	3.105	2.415	1.459	0.499
	922	1.931	1.983	3.121	2.463	1.2	0.406
	923	1.778	1.811	3.019	2.33	1.15	0.483
	924	1.862	1.903	3.154	2.436	0.935	0.508
	925	1.894	1.937	3.186	2.459	1.192	0.457
	926	2.093	2.131	3.346	2.644	1.584	0.561
	927	1.816	1.856	3.109	2.4	1.551	0.486
	928	2.033	2.068	3.221	2.559	1.135	0.361
	929	2.14	2.165	3.331	2.659	1.578	0.403
	930	1.829	1.877	3.071	2.396	1.27	0.217
	931	2.072	2.117	3.33	2.626	1.517	0.43
	932	2.024	2.074	3.303	2.592	1.479	0.634
	933	2.029	2.072	3.198	2.542	1.399	0.199
	934	2.003	2.043	3.226	2.557	1.324	0.495
	935	2.05	2.095	3.268	2.609	1.402	0.473
	936	1.896	1.931	3.223	2.496	1.383	0.416
	937	1.764	1.808	3.075	2.355	0.918	0.338
	938	1.791	1.836	3.147	2.395	0.986	0.476
	939	1.777	1.82	3.101	2.394	1.071	0.6
	940	1.964	2	3.19	2.52	0.916	0.259
	941	1.866	1.893	3.095	2.398	1.034	0.524
	942	1.873	1.914	3.117	2.433	0.987	0.316
	943	1.901	1.941	3.176	2.479	1.024	0.347
	944	1.932	1.981	3.188	2.495	1.191	0.302
	945	1.987	2.036	3.211	2.541	1.236	0.409
	946	2.02	2.055	3.227	2.557	1.583	0.375
	947	2.104	2.164	3.279	2.63	1.611	0.366
	948	2.118	2.164	3.346	2.653	1.526	0.521
	949	1.939	1.984	3.168	2.478	1.534	0.475
	950	1.993	2.023	3.186	2.502	1.279	0.41
	951	2.006	2.059	3.199	2.527	1.845	0.501
	952	2.063	2.067	3.279	2.554	1.041	0.4
	953	1.862	1.877	3.134	2.408	1.248	0.549
	954	1.857	1.883	3.118	2.401	1.47	0.367
	955	1.963	1.973	3.24	2.504	1.323	0.331
	956	2.017	2.028	3.28	2.561	1.197	0.534
	957	1.979	2.029	3.234	2.534	1.518	0.283
	958	1.92	1.954	3.182	2.464	1.247	0.394
	959	1.837	1.857	3.056	2.378	1.695	0.541
	960	1.92	1.942	3.247	2.498	0.948	0.408
	961	1.944	1.98	3.26	2.525	1.144	0.358
	962	1.964	1.983	3.265	2.543	1.479	0.382
	963	2.006	2.03	3.302	2.578	1.61	0.573
	964	1.937	1.976	3.244	2.517	1.631	0.502
	965	2.004	2.03	3.284	2.559	1.578	0.427
	966	2.062	2.089	3.286	2.586	1.575	0.32
	967	1.885	1.922	3.151	2.439	1.677	0.437
	968	2.007	2.024	3.197	2.517	1.783	0.365
	969	2.084	2.098	3.293	2.598	1.863	0.525
	970	1.933	1.971	3.156	2.471	1.45	0.303
	971	1.939	1.985	3.207	2.505	1.541	0.292
	972	2.045	2.094	3.288	2.595	1.482	0.464
	973	1.99	2.018	3.223	2.529	1.114	0.453
	974	1.898	1.895	3.217	2.468	1.478	0.35
	975	2.109	2.104	3.306	2.604	1.354	0.323
	976	2.012	2.007	3.274	2.543	1.625	0.293
	977	1.986	1.978	3.248	2.531	1.816	0.316
	978	2.068	2.079	3.325	2.603	1.627	0.327
	979	2.115	2.14	3.3	2.602	1.587	0.395
	980	1.908	1.947	3.227	2.491	1.286	0.358
	981	2.078	2.102	3.372	2.636	1.262	0.365
	982	2.048	2.066	3.326	2.6	1.708	0.418
	983	2.095	2.118	3.296	2.595	1.698	0.216
	984	1.976	2.008	3.219	2.502	1.191	0.282
	985	1.96	1.987	3.258	2.519	1.272	0.322
	986	2.107	2.147	3.335	2.623	1.405	0.471
	987	2.233	2.266	3.457	2.754	1.459	0.398
	988	2.019	2.047	3.302	2.568	1.478	0.332
	989	1.992	2.031	3.253	2.527	1.023	0.352
	990	2	2.032	3.228	2.54	1.536	0.487
	991	2.191	2.22	3.408	2.72	1.678	0.392
	992	2.177	2.204	3.394	2.686	1.244	0.391
	993	1.983	2.013	3.243	2.521	1.092	0.449
	994	2.133	2.167	3.362	2.654	1.337	0.441
	995	2.089	2.111	3.29	2.596	1.411	0.534
	996	2.134	2.163	3.378	2.66	1.181	0.355
	997	2.035	2.056	3.325	2.586	1.502	0.545
	998	1.958	1.996	3.165	2.479	1.005	0.459
	999	2.196	2.227	3.442	2.733	1.545	0.388
	1000	2.348	2.378	3.459	2.832	1.566	0.528
	1001	2.338	2.368	3.45	2.824	1.617	0.263

## Sheet: CID 6474893
	frame#	Prot_CA	Prot_Backbone	Prot_Sidechain	Prot_All_Heavy	Lig_wrt_Protein	Lig_wrt_Ligand
	0	0	0	0	0	0	0
	1	0.993	1	1.663	1.244	1.437	0.526
	2	1.32	1.336	2.061	1.615	1.048	0.402
	3	1.236	1.253	2.133	1.602	0.941	0.421
	4	1.282	1.301	2.059	1.585	0.793	0.354
	5	1.284	1.297	2.044	1.575	1.094	0.344
	6	1.258	1.278	2.022	1.548	1.936	0.542
	7	1.105	1.097	2.098	1.514	1.726	0.583
	8	1.125	1.149	2.07	1.511	1.234	0.438
	9	1.2	1.203	2.179	1.592	1.263	0.469
	10	1.132	1.152	2.076	1.515	1.667	0.636
	11	1.235	1.233	2.205	1.623	1.364	0.573
	12	1.246	1.25	2.247	1.671	1.674	0.739
	13	1.282	1.288	2.279	1.697	1.051	0.387
	14	1.078	1.084	2.161	1.552	1.038	0.401
	15	1.302	1.296	2.337	1.726	0.833	0.517
	16	1.431	1.419	2.384	1.828	1.098	0.519
	17	1.634	1.61	2.511	1.968	1.764	0.556
	18	1.552	1.531	2.512	1.946	1.048	0.449
	19	1.69	1.676	2.601	2.065	1.141	0.38
	20	1.527	1.508	2.412	1.874	1.071	0.37
	21	1.536	1.537	2.423	1.911	1.18	0.442
	22	1.683	1.662	2.529	2.001	1.141	0.405
	23	1.688	1.658	2.468	1.973	0.897	0.553
	24	1.577	1.563	2.501	1.986	0.875	0.361
	25	1.692	1.675	2.586	2.07	1.375	0.362
	26	1.615	1.603	2.498	1.978	1.25	0.546
	27	1.539	1.532	2.437	1.899	1.339	0.299
	28	1.638	1.616	2.508	1.969	1.164	0.477
	29	1.615	1.602	2.507	1.967	1.376	0.479
	30	1.62	1.618	2.451	1.944	1.211	0.582
	31	1.541	1.532	2.393	1.869	1.384	0.766
	32	1.667	1.648	2.556	2.006	1.246	0.875
	33	1.581	1.576	2.474	1.939	2.018	0.773
	34	1.624	1.634	2.435	1.943	1.731	0.669
	35	1.622	1.615	2.483	1.989	1.817	0.549
	36	1.683	1.668	2.607	2.073	1.407	0.407
	37	1.743	1.739	2.663	2.145	1.884	0.559
	38	1.698	1.684	2.611	2.073	1.582	0.447
	39	1.611	1.6	2.497	1.978	1.54	0.454
	40	1.718	1.712	2.588	2.072	1.604	0.259
	41	1.677	1.661	2.62	2.063	1.266	0.402
	42	1.685	1.68	2.54	2.02	0.935	0.25
	43	1.631	1.63	2.506	1.985	1.344	0.325
	44	1.59	1.585	2.489	1.951	0.8	0.27
	45	1.682	1.686	2.58	2.046	2.145	0.76
	46	1.496	1.475	2.455	1.881	1.122	0.779
	47	1.501	1.49	2.473	1.904	1.075	0.32
	48	1.555	1.544	2.481	1.921	0.61	0.425
	49	1.788	1.768	2.691	2.145	1.016	0.334
	50	1.704	1.714	2.541	2.034	1.528	0.528
	51	1.693	1.686	2.572	2.041	0.885	0.356
	52	1.618	1.61	2.502	1.968	1.291	0.447
	53	1.609	1.601	2.556	1.985	1.281	0.402
	54	1.527	1.512	2.471	1.903	1.102	0.437
	55	1.855	1.847	2.719	2.197	1.115	0.523
	56	1.644	1.644	2.569	2.044	0.562	0.392
	57	1.797	1.775	2.704	2.175	0.939	0.419
	58	1.524	1.529	2.502	1.943	1.13	0.502
	59	1.736	1.717	2.61	2.095	1.504	0.57
	60	1.476	1.473	2.463	1.89	0.893	0.488
	61	1.525	1.527	2.526	1.957	1.123	0.467
	62	1.478	1.473	2.459	1.896	1.246	0.371
	63	1.574	1.568	2.516	1.95	0.785	0.506
	64	1.608	1.602	2.493	1.959	0.848	0.352
	65	1.628	1.607	2.639	2.049	2.455	0.776
	66	1.526	1.529	2.514	1.938	1.161	0.286
	67	1.586	1.587	2.457	1.939	1.272	0.528
	68	1.395	1.391	2.372	1.799	1.129	0.469
	69	1.3	1.313	2.351	1.755	1.222	0.401
	70	1.435	1.436	2.475	1.896	1.219	0.625
	71	1.291	1.299	2.399	1.802	1.21	0.468
	72	1.212	1.215	2.34	1.733	1.584	0.702
	73	1.442	1.447	2.514	1.919	1.069	0.546
	74	1.39	1.398	2.467	1.856	1.074	0.425
	75	1.531	1.539	2.536	1.957	1.03	0.448
	76	1.445	1.469	2.489	1.908	1.168	0.603
	77	1.42	1.426	2.46	1.88	1.309	0.531
	78	1.411	1.41	2.391	1.835	1.117	0.519
	79	1.247	1.242	2.31	1.729	0.873	0.376
	80	1.331	1.327	2.32	1.772	0.92	0.583
	81	1.349	1.35	2.32	1.767	1.106	0.437
	82	1.288	1.273	2.339	1.759	0.903	0.471
	83	1.318	1.324	2.327	1.777	0.906	0.431
	84	1.417	1.427	2.351	1.826	1.015	0.458
	85	1.474	1.459	2.441	1.886	1.24	0.631
	86	1.405	1.398	2.422	1.826	1.215	0.676
	87	1.437	1.444	2.474	1.882	0.793	0.273
	88	1.454	1.467	2.513	1.895	1.209	0.5
	89	1.523	1.529	2.555	1.964	1.129	0.574
	90	1.516	1.524	2.558	1.965	1.257	0.559
	91	1.381	1.407	2.38	1.83	1.372	0.385
	92	1.477	1.486	2.521	1.92	1.247	0.518
	93	1.47	1.479	2.465	1.87	1.591	0.733
	94	1.54	1.547	2.518	1.967	0.956	0.518
	95	1.555	1.553	2.566	1.999	1.069	0.436
	96	1.727	1.743	2.687	2.141	1.165	0.492
	97	1.398	1.393	2.468	1.89	1.152	0.524
	98	1.521	1.528	2.573	1.986	1.073	0.406
	99	1.535	1.54	2.607	2.008	1.058	0.603
	100	1.307	1.309	2.411	1.798	1.028	0.415
	101	1.413	1.406	2.487	1.875	1.368	0.561
	102	1.39	1.403	2.427	1.86	1.067	0.599
	103	1.434	1.447	2.489	1.901	1.05	0.617
	104	1.35	1.37	2.39	1.825	1.328	0.666
	105	1.629	1.622	2.566	2.033	1.036	0.526
	106	1.751	1.739	2.598	2.102	1.47	0.414
	107	1.448	1.45	2.523	1.936	1.407	0.654
	108	1.165	1.198	2.352	1.715	1.179	0.692
	109	1.598	1.596	2.657	2.054	1.172	0.489
	110	1.514	1.535	2.571	2.008	1.032	0.292
	111	1.546	1.567	2.625	2.039	1.228	0.272
	112	1.515	1.539	2.541	1.953	1.603	0.63
	113	1.479	1.474	2.512	1.909	1.22	0.719
	114	1.626	1.625	2.553	2.011	0.939	0.467
	115	1.472	1.49	2.576	1.971	1.3	0.453
	116	1.462	1.466	2.425	1.872	1.637	0.498
	117	1.698	1.69	2.622	2.068	1.553	0.347
	118	1.414	1.409	2.424	1.846	0.935	0.419
	119	1.521	1.524	2.492	1.943	1.699	0.613
	120	1.498	1.516	2.485	1.905	1.444	0.49
	121	1.596	1.582	2.574	2.004	1.371	0.485
	122	1.66	1.657	2.614	2.052	1.071	0.606
	123	1.669	1.68	2.615	2.062	1.202	0.502
	124	1.454	1.474	2.519	1.92	1.151	0.462
	125	1.691	1.696	2.707	2.139	1.448	0.686
	126	1.663	1.677	2.61	2.075	1.577	0.52
	127	1.613	1.622	2.617	2.062	1.18	0.525
	128	1.622	1.645	2.706	2.095	1.048	0.464
	129	1.523	1.538	2.617	2.005	1.254	0.399
	130	1.696	1.723	2.709	2.126	1.166	0.384
	131	1.631	1.639	2.666	2.084	1.061	0.49
	132	1.563	1.572	2.665	2.037	1.218	0.371
	133	1.569	1.578	2.611	2.009	1.289	0.413
	134	1.484	1.485	2.609	1.97	1.17	0.535
	135	1.517	1.533	2.612	2.004	1.392	0.46
	136	1.652	1.659	2.695	2.084	1.365	0.341
	137	1.59	1.587	2.655	2.048	1.113	0.39
	138	1.472	1.491	2.534	1.938	1.247	0.273
	139	1.711	1.714	2.697	2.122	1.373	0.629
	140	1.731	1.728	2.696	2.144	1.367	0.474
	141	1.559	1.574	2.637	2.037	1.226	0.432
	142	1.725	1.725	2.767	2.176	0.935	0.476
	143	1.659	1.659	2.707	2.102	1.301	0.442
	144	1.68	1.699	2.729	2.143	1.354	0.414
	145	1.744	1.757	2.703	2.164	1.35	0.515
	146	1.645	1.66	2.639	2.087	1.206	0.623
	147	1.724	1.738	2.648	2.131	1.21	0.778
	148	1.637	1.65	2.581	2.051	1.851	0.367
	149	1.459	1.468	2.467	1.89	1.357	0.624
	150	1.696	1.706	2.615	2.076	1.342	0.311
	151	1.717	1.706	2.673	2.119	1.014	0.315
	152	1.557	1.561	2.539	1.984	1.407	0.505
	153	1.544	1.556	2.542	1.973	1.457	0.431
	154	1.671	1.68	2.681	2.102	1.326	0.471
	155	1.572	1.586	2.579	2.009	1.174	0.387
	156	1.553	1.555	2.615	2.006	1.299	0.488
	157	1.538	1.551	2.523	1.963	1.137	0.399
	158	1.691	1.708	2.658	2.11	1.663	0.414
	159	1.642	1.662	2.627	2.052	1.316	0.467
	160	1.592	1.609	2.553	1.998	1.791	0.329
	161	1.572	1.569	2.593	1.993	1.59	0.384
	162	1.577	1.593	2.551	1.99	1.413	0.351
	163	1.656	1.672	2.64	2.06	0.996	0.618
	164	1.711	1.716	2.628	2.086	1.109	0.482
	165	1.718	1.734	2.661	2.113	1.727	0.458
	166	1.606	1.607	2.589	2.011	0.991	0.419
	167	1.64	1.666	2.563	2.042	1.314	0.494
	168	1.741	1.751	2.686	2.137	1.021	0.395
	169	1.59	1.599	2.564	2	0.916	0.381
	170	1.513	1.523	2.509	1.939	0.871	0.334
	171	1.601	1.631	2.612	2.047	1.693	0.305
	172	1.617	1.633	2.64	2.069	1.254	0.528
	173	1.577	1.594	2.591	2.02	1.21	0.495
	174	1.438	1.436	2.528	1.917	1.232	0.465
	175	1.486	1.494	2.558	1.951	1.238	0.368
	176	1.559	1.573	2.563	2.004	1.783	0.477
	177	1.467	1.493	2.532	1.935	1.53	0.345
	178	1.382	1.4	2.454	1.875	1.382	0.656
	179	1.502	1.529	2.534	1.972	1.027	0.658
	180	1.686	1.712	2.625	2.106	1.476	0.621
	181	1.525	1.545	2.524	1.958	1.073	0.561
	182	1.62	1.63	2.594	2.041	1.064	0.601
	183	1.664	1.676	2.641	2.089	1.432	0.584
	184	1.471	1.486	2.506	1.934	1.132	0.618
	185	1.479	1.5	2.477	1.906	1.029	0.663
	186	1.464	1.478	2.529	1.938	1.162	0.621
	187	1.629	1.635	2.582	2.038	1.323	0.485
	188	1.569	1.574	2.54	1.979	1.312	0.631
	189	1.602	1.619	2.512	1.984	1.266	0.63
	190	1.445	1.457	2.509	1.92	1.1	0.585
	191	1.577	1.588	2.592	2.033	0.946	0.556
	192	1.653	1.667	2.609	2.056	1.534	0.576
	193	1.668	1.667	2.664	2.095	1.173	0.566
	194	1.478	1.495	2.521	1.928	1.351	0.694
	195	1.61	1.63	2.652	2.059	1.239	0.495
	196	1.714	1.721	2.664	2.12	1.574	0.655
	197	1.505	1.529	2.588	1.968	1.201	0.536
	198	1.702	1.72	2.708	2.11	1.195	0.549
	199	1.699	1.709	2.682	2.116	1.87	0.776
	200	1.608	1.637	2.645	2.049	1.308	0.616
	201	1.666	1.676	2.668	2.083	1.071	0.632
	202	1.65	1.67	2.645	2.078	0.968	0.709
	203	1.638	1.667	2.627	2.071	1.186	0.492
	204	1.677	1.689	2.667	2.098	1.283	0.571
	205	1.802	1.821	2.728	2.197	1.347	0.623
	206	1.653	1.675	2.62	2.052	1.32	0.533
	207	1.528	1.54	2.555	1.954	0.908	0.52
	208	1.611	1.62	2.607	2.03	1.162	0.778
	209	1.42	1.429	2.547	1.911	1.184	0.602
	210	1.552	1.573	2.573	2.003	0.989	0.702
	211	1.739	1.744	2.748	2.179	1.537	0.569
	212	1.481	1.492	2.58	1.977	1.417	0.584
	213	1.406	1.421	2.511	1.878	1.172	0.628
	214	1.583	1.598	2.57	2.007	1.348	0.641
	215	1.54	1.557	2.536	1.962	0.988	0.532
	216	1.732	1.728	2.754	2.177	1.275	0.577
	217	1.743	1.737	2.703	2.164	1.269	0.688
	218	1.406	1.422	2.594	1.965	0.971	0.667
	219	1.396	1.412	2.545	1.938	1.09	0.543
	220	1.342	1.362	2.566	1.907	1.008	0.661
	221	1.463	1.465	2.597	1.97	1.121	0.569
	222	1.536	1.548	2.618	2.009	1.007	0.501
	223	1.599	1.602	2.613	2	1.116	0.543
	224	1.479	1.498	2.607	1.957	1.03	0.525
	225	1.459	1.477	2.557	1.934	1.182	0.443
	226	1.367	1.392	2.451	1.827	0.964	0.645
	227	1.266	1.301	2.418	1.775	1.249	0.53
	228	1.388	1.408	2.549	1.893	1.256	0.586
	229	1.348	1.374	2.516	1.873	0.963	0.546
	230	1.518	1.546	2.623	2.01	0.948	0.558
	231	1.48	1.499	2.605	1.962	1.148	0.527
	232	1.583	1.608	2.705	2.044	1.204	0.583
	233	1.589	1.599	2.666	2.037	0.934	0.622
	234	1.573	1.6	2.65	2.027	0.991	0.508
	235	1.284	1.313	2.455	1.8	1.021	0.477
	236	1.467	1.491	2.523	1.904	1.061	0.51
	237	1.346	1.379	2.509	1.859	1.342	0.53
	238	1.393	1.421	2.483	1.857	1.086	0.494
	239	1.422	1.455	2.497	1.87	0.994	0.576
	240	1.444	1.471	2.496	1.889	1.056	0.527
	241	1.392	1.446	2.437	1.835	1.37	0.521
	242	1.311	1.354	2.462	1.798	1.123	0.542
	243	1.515	1.562	2.562	1.955	1.576	0.542
	244	1.198	1.239	2.377	1.695	0.948	0.518
	245	1.233	1.276	2.387	1.715	1.058	0.502
	246	1.465	1.508	2.542	1.917	1.075	0.492
	247	1.39	1.417	2.43	1.825	1.299	0.526
	248	1.611	1.633	2.632	2.039	1.129	0.518
	249	1.323	1.35	2.427	1.784	1.411	0.568
	250	1.332	1.357	2.47	1.81	1.269	0.482
	251	1.298	1.348	2.417	1.771	1.294	0.434
	252	1.338	1.363	2.43	1.782	0.963	0.493
	253	1.362	1.393	2.472	1.824	1.017	0.486
	254	1.421	1.444	2.529	1.892	1.123	0.462
	255	1.376	1.422	2.464	1.84	0.861	0.481
	256	1.445	1.466	2.546	1.932	1.365	0.564
	257	1.412	1.462	2.53	1.914	1.148	0.502
	258	1.604	1.636	2.644	2.041	1.298	0.602
	259	1.627	1.659	2.626	2.042	1.302	0.49
	260	1.434	1.47	2.522	1.895	1.142	0.599
	261	1.328	1.368	2.416	1.782	1.106	0.47
	262	1.459	1.473	2.508	1.885	1.375	0.532
	263	1.562	1.587	2.615	1.993	1.3	0.675
	264	1.528	1.568	2.591	1.967	1.158	0.629
	265	1.568	1.589	2.621	1.999	0.9	0.608
	266	1.469	1.492	2.574	1.922	1.058	0.602
	267	1.475	1.51	2.583	1.944	1.065	0.539
	268	1.385	1.421	2.52	1.877	0.812	0.559
	269	1.548	1.578	2.61	1.994	1.162	0.537
	270	1.517	1.536	2.618	1.963	1.526	0.652
	271	1.449	1.479	2.574	1.923	0.841	0.609
	272	1.404	1.449	2.534	1.889	0.969	0.332
	273	1.391	1.427	2.587	1.919	1.027	0.423
	274	1.539	1.563	2.64	2.006	1.153	0.398
	275	1.46	1.498	2.557	1.924	0.96	0.438
	276	1.565	1.597	2.655	2.029	1.001	0.44
	277	1.691	1.712	2.782	2.16	1.383	0.487
	278	1.663	1.68	2.776	2.138	1.419	0.467
	279	1.613	1.629	2.784	2.117	1.324	0.334
	280	1.502	1.521	2.689	2.013	0.923	0.374
	281	1.505	1.526	2.68	2.023	1.298	0.409
	282	1.679	1.695	2.753	2.144	1.076	0.405
	283	1.534	1.548	2.655	2.014	1.083	0.537
	284	1.844	1.871	2.877	2.284	1.006	0.53
	285	1.719	1.744	2.691	2.119	1.015	0.581
	286	1.709	1.723	2.723	2.136	1.378	0.54
	287	1.604	1.613	2.655	2.035	1.052	0.584
	288	1.564	1.592	2.655	2.034	1.049	0.553
	289	1.586	1.585	2.658	2.035	0.764	0.592
	290	1.579	1.591	2.538	1.959	0.765	0.488
	291	1.636	1.627	2.593	2.008	1.131	0.704
	292	1.854	1.863	2.75	2.197	1.041	0.729
	293	1.8	1.805	2.751	2.165	1.3	0.633
	294	1.775	1.778	2.688	2.128	1.482	0.576
	295	1.655	1.656	2.634	2.038	1.224	0.652
	296	1.537	1.55	2.576	1.941	1.286	0.619
	297	1.803	1.803	2.727	2.158	0.864	0.534
	298	1.635	1.624	2.662	2.026	1.23	0.681
	299	1.615	1.607	2.67	2.028	1.564	0.684
	300	1.624	1.62	2.596	1.993	1.522	0.601
	301	1.747	1.75	2.688	2.109	1.477	0.751
	302	1.565	1.57	2.578	1.964	1.197	0.668
	303	1.672	1.673	2.658	2.056	1.62	0.634
	304	1.776	1.763	2.688	2.122	1.105	0.48
	305	1.57	1.57	2.555	1.959	1.495	0.781
	306	1.626	1.624	2.59	1.996	1.339	0.732
	307	1.837	1.832	2.752	2.171	1.383	0.598
	308	1.743	1.745	2.75	2.13	1.303	0.615
	309	1.602	1.595	2.688	2.037	1.077	0.612
	310	1.447	1.442	2.534	1.881	1.274	0.689
	311	1.562	1.573	2.561	1.948	1.067	0.579
	312	1.784	1.772	2.774	2.164	1.116	0.558
	313	1.551	1.549	2.612	1.984	1.068	0.637
	314	1.652	1.645	2.723	2.094	2.113	0.856
	315	1.761	1.768	2.774	2.173	1.666	0.707
	316	1.569	1.573	2.631	2.017	1.365	0.586
	317	1.706	1.692	2.735	2.144	1.305	0.622
	318	1.672	1.664	2.732	2.104	1.372	0.612
	319	1.585	1.591	2.694	2.059	1.346	0.58
	320	1.554	1.564	2.603	1.984	1.777	0.677
	321	1.458	1.463	2.542	1.898	1.274	0.587
	322	1.468	1.487	2.577	1.951	1.323	0.67
	323	1.691	1.682	2.682	2.075	1.689	0.718
	324	1.604	1.6	2.634	2.008	1.418	0.687
	325	1.629	1.625	2.674	2.052	1.25	0.661
	326	1.528	1.523	2.636	1.986	0.775	0.599
	327	1.609	1.596	2.744	2.074	1.074	0.7
	328	1.676	1.663	2.677	2.076	1.185	0.636
	329	1.529	1.52	2.633	1.999	1.222	0.62
	330	1.665	1.68	2.773	2.139	1.573	0.756
	331	1.646	1.652	2.673	2.059	1.571	0.596
	332	1.694	1.705	2.662	2.087	1.045	0.597
	333	1.59	1.596	2.604	2.019	0.946	0.656
	334	1.7	1.705	2.663	2.082	1.182	0.712
	335	1.553	1.565	2.65	2.013	0.999	0.756
	336	1.665	1.66	2.709	2.104	1.395	0.582
	337	1.603	1.632	2.587	2.023	1.293	0.631
	338	1.443	1.437	2.573	1.929	0.979	0.708
	339	1.738	1.739	2.783	2.173	1.186	0.765
	340	1.602	1.607	2.665	2.047	1.469	0.652
	341	1.625	1.63	2.637	2.027	1.479	0.722
	342	1.53	1.535	2.611	1.987	1.126	0.613
	343	1.898	1.91	2.859	2.287	1.568	0.677
	344	1.677	1.679	2.656	2.06	0.879	0.627
	345	1.894	1.892	2.822	2.265	1.454	0.601
	346	1.739	1.736	2.651	2.117	1.339	0.652
	347	1.381	1.373	2.442	1.836	0.779	0.591
	348	1.793	1.796	2.666	2.13	1.528	0.711
	349	1.694	1.7	2.635	2.093	1.45	0.693
	350	1.654	1.666	2.599	2.034	1.637	0.631
	351	1.75	1.759	2.649	2.1	1.552	0.505
	352	1.682	1.683	2.619	2.053	1.519	0.794
	353	1.704	1.699	2.646	2.079	1.368	0.564
	354	1.866	1.865	2.766	2.208	1.237	0.618
	355	1.747	1.733	2.679	2.116	1.186	0.47
	356	1.625	1.634	2.677	2.065	1.214	0.499
	357	1.751	1.748	2.756	2.162	1.418	0.764
	358	1.776	1.779	2.766	2.195	1.814	0.579
	359	1.79	1.787	2.737	2.19	1.593	0.818
	360	1.66	1.652	2.665	2.102	1.223	0.542
	361	1.722	1.72	2.73	2.14	1.543	0.763
	362	1.731	1.726	2.737	2.158	1.063	0.702
	363	1.69	1.701	2.72	2.133	1.559	0.764
	364	1.755	1.74	2.755	2.178	1.234	0.592
	365	1.785	1.779	2.773	2.199	1.084	0.655
	366	1.49	1.49	2.515	1.945	1.141	0.606
	367	1.565	1.553	2.63	2.036	1.309	0.61
	368	1.624	1.63	2.678	2.088	1.403	0.618
	369	1.665	1.674	2.705	2.131	1.509	0.757
	370	1.754	1.766	2.785	2.2	1.45	0.605
	371	1.737	1.75	2.753	2.182	1.504	0.617
	372	1.738	1.745	2.712	2.157	1.365	0.614
	373	1.62	1.622	2.663	2.057	1.212	0.547
	374	1.628	1.636	2.67	2.077	1.272	0.549
	375	1.591	1.591	2.648	2.039	1.06	0.538
	376	1.748	1.743	2.786	2.179	1.029	0.665
	377	1.798	1.805	2.759	2.196	1.282	0.622
	378	1.674	1.677	2.664	2.088	1.148	0.572
	379	1.734	1.739	2.695	2.138	1.192	0.988
	380	1.675	1.694	2.684	2.113	1.069	0.558
	381	1.6	1.595	2.67	2.072	1.34	0.949
	382	1.876	1.881	2.867	2.308	1.217	0.637
	383	1.666	1.667	2.76	2.148	1.412	0.621
	384	1.73	1.735	2.708	2.159	1.274	0.478
	385	1.708	1.716	2.705	2.131	1.531	0.682
	386	1.661	1.662	2.714	2.121	1.099	0.721
	387	1.596	1.588	2.642	2.039	0.924	0.591
	388	1.723	1.72	2.697	2.12	0.925	0.701
	389	1.724	1.731	2.656	2.114	1.042	0.675
	390	1.745	1.751	2.756	2.185	1.505	0.813
	391	1.628	1.631	2.59	2.026	1.079	0.526
	392	1.688	1.697	2.664	2.098	1.209	0.894
	393	1.679	1.68	2.674	2.098	1.207	0.497
	394	1.536	1.528	2.583	1.99	1.132	0.665
	395	1.67	1.672	2.689	2.11	1.143	0.507
	396	1.751	1.764	2.691	2.144	0.997	0.647
	397	1.706	1.717	2.658	2.1	1.216	0.631
	398	1.82	1.82	2.744	2.209	1.428	0.522
	399	1.819	1.818	2.795	2.224	1.263	0.644
	400	1.779	1.767	2.766	2.176	1.501	0.625
	401	1.65	1.638	2.641	2.072	1.376	0.679
	402	1.603	1.603	2.662	2.068	1.411	0.575
	403	1.848	1.84	2.782	2.226	1.045	0.633
	404	1.913	1.907	2.819	2.257	1.613	0.678
	405	1.804	1.813	2.779	2.189	1.254	0.541
	406	1.707	1.709	2.693	2.104	1.247	0.457
	407	1.64	1.657	2.678	2.086	1.179	0.5
	408	1.739	1.742	2.766	2.154	0.848	0.453
	409	1.8	1.806	2.71	2.149	1.295	0.463
	410	1.887	1.895	2.877	2.277	1.093	0.576
	411	1.991	1.996	2.901	2.328	1.391	0.386
	412	1.959	1.971	2.894	2.324	1.556	0.452
	413	1.791	1.787	2.83	2.215	0.984	0.375
	414	1.887	1.876	2.893	2.296	0.947	0.445
	415	1.898	1.907	2.927	2.339	0.634	0.512
	416	1.8	1.801	2.804	2.216	1.031	0.541
	417	1.804	1.812	2.803	2.215	0.978	0.395
	418	1.773	1.773	2.782	2.194	1.096	0.724
	419	1.698	1.716	2.793	2.155	0.836	0.563
	420	1.538	1.536	2.671	2.007	1.109	0.454
	421	1.78	1.761	2.858	2.212	0.649	0.412
	422	1.787	1.789	2.813	2.175	1.147	0.58
	423	1.716	1.714	2.784	2.157	1.245	0.386
	424	1.773	1.773	2.8	2.185	0.936	0.407
	425	1.855	1.849	2.835	2.261	1.232	0.581
	426	1.932	1.911	2.989	2.341	0.963	0.462
	427	1.769	1.777	2.819	2.19	1.162	0.464
	428	1.889	1.886	2.898	2.288	1.237	0.444
	429	1.832	1.829	2.85	2.239	1.395	0.547
	430	2.025	2.012	3.009	2.419	1.639	0.48
	431	1.93	1.94	2.905	2.322	0.838	0.482
	432	1.973	1.982	2.976	2.376	1.048	0.466
	433	2.076	2.091	3.007	2.431	1.052	0.493
	434	1.942	1.939	2.953	2.342	1.156	0.515
	435	1.87	1.869	2.891	2.271	0.987	0.532
	436	2.08	2.067	3.062	2.458	1.27	0.553
	437	1.966	1.971	2.944	2.352	0.717	0.508
	438	1.906	1.904	2.847	2.275	1.016	0.514
	439	1.857	1.859	2.9	2.286	0.882	0.591
	440	1.988	1.99	2.923	2.365	1.05	0.561
	441	2.035	2.027	2.979	2.408	0.921	0.528
	442	1.882	1.876	2.911	2.275	0.876	0.391
	443	1.866	1.879	2.845	2.229	1.39	0.514
	444	1.912	1.927	2.929	2.31	1.544	0.563
	445	1.808	1.818	2.826	2.217	1.387	0.744
	446	1.834	1.845	2.844	2.227	1.375	0.617
	447	1.734	1.742	2.783	2.157	0.987	0.466
	448	1.735	1.738	2.782	2.179	1.566	0.633
	449	2.02	2.025	3.024	2.435	1.177	0.679
	450	1.897	1.897	2.95	2.32	0.82	0.379
	451	1.975	1.975	2.987	2.37	1.119	0.49
	452	1.94	1.954	2.972	2.363	1.146	0.47
	453	2.096	2.082	3.064	2.483	1.375	0.593
	454	1.803	1.797	2.812	2.217	0.953	0.66
	455	1.908	1.894	3.017	2.372	1.319	0.653
	456	1.958	1.964	2.973	2.372	1.224	0.691
	457	1.893	1.928	2.943	2.338	1.357	0.641
	458	1.738	1.749	2.82	2.204	1.366	0.597
	459	1.785	1.807	2.814	2.236	0.793	0.589
	460	1.954	1.962	2.864	2.313	1.178	0.439
	461	1.682	1.671	2.83	2.135	0.561	0.343
	462	1.953	1.949	2.955	2.343	1.16	0.471
	463	1.819	1.823	2.854	2.233	0.975	0.329
	464	1.842	1.855	2.91	2.273	1.154	0.529
	465	1.716	1.723	2.772	2.151	1.234	0.425
	466	1.699	1.71	2.742	2.128	1.142	0.441
	467	1.747	1.758	2.826	2.199	1.12	0.404
	468	1.959	1.956	3	2.364	1.432	0.532
	469	2.1	2.093	3.1	2.486	1.236	0.545
	470	1.954	1.96	2.932	2.333	1.01	0.529
	471	1.798	1.813	2.788	2.201	1.007	0.47
	472	1.97	2.002	2.884	2.312	1.144	0.508
	473	1.887	1.912	2.828	2.233	1.01	0.52
	474	1.921	1.95	2.881	2.284	1.767	0.461
	475	1.906	1.922	2.871	2.27	1.289	0.467
	476	1.932	1.953	2.902	2.297	1.737	0.466
	477	1.756	1.769	2.752	2.138	1.355	0.572
	478	1.802	1.82	2.715	2.137	1.551	0.464
	479	1.777	1.803	2.758	2.154	1.145	0.491
	480	1.833	1.861	2.866	2.234	1.334	0.398
	481	1.906	1.928	2.957	2.309	0.989	0.448
	482	1.828	1.86	2.881	2.249	0.837	0.475
	483	1.818	1.848	2.852	2.208	0.888	0.296
	484	1.829	1.84	2.806	2.181	0.978	0.42
	485	1.778	1.804	2.737	2.132	1.144	0.45
	486	1.574	1.588	2.689	2.029	1.037	0.515
	487	1.704	1.712	2.795	2.131	0.728	0.474
	488	1.934	1.943	2.934	2.295	0.616	0.45
	489	1.753	1.763	2.792	2.158	0.955	0.383
	490	1.68	1.695	2.783	2.12	1.069	0.487
	491	1.856	1.88	2.826	2.228	0.986	0.378
	492	1.768	1.78	2.921	2.229	0.943	0.624
	493	1.869	1.901	2.863	2.254	1.209	0.487
	494	1.804	1.813	2.844	2.199	1.079	0.425
	495	1.705	1.731	2.852	2.174	1.699	0.387
	496	1.946	1.97	2.982	2.356	1.441	0.361
	497	1.786	1.803	2.81	2.195	1.843	0.633
	498	1.825	1.844	2.92	2.276	1.106	0.405
	499	1.915	1.933	2.977	2.334	1.164	0.618
	500	1.804	1.825	2.851	2.216	1.076	0.353
	501	1.739	1.764	2.775	2.164	1.169	0.45
	502	1.944	1.976	2.882	2.317	1.725	0.432
	503	1.805	1.826	2.904	2.24	1.396	0.511
	504	1.73	1.746	2.822	2.16	1.105	0.418
	505	1.896	1.922	2.981	2.325	1.316	0.533
	506	1.74	1.76	2.893	2.214	1.318	0.39
	507	1.773	1.791	2.832	2.217	1.452	0.592
	508	1.777	1.798	2.918	2.255	1.374	0.376
	509	1.823	1.839	2.91	2.283	1.24	0.532
	510	1.69	1.714	2.838	2.18	1.054	0.554
	511	1.777	1.797	2.901	2.247	1.175	0.517
	512	1.82	1.821	2.913	2.27	0.837	0.256
	513	2.277	2.277	3.293	2.687	1.536	0.499
	514	1.938	1.933	3.02	2.382	1.116	0.33
	515	1.915	1.909	3.118	2.413	1.397	0.342
	516	1.944	1.932	3.119	2.432	1.098	0.441
	517	1.823	1.806	2.979	2.301	1.18	0.529
	518	1.868	1.868	3.008	2.334	1.709	0.513
	519	1.909	1.905	3.09	2.38	1.556	0.416
	520	1.851	1.839	2.985	2.29	0.974	0.532
	521	1.956	1.945	3.061	2.381	1.385	0.514
	522	1.86	1.857	3.011	2.319	1.224	0.487
	523	1.838	1.835	2.987	2.289	1.321	0.465
	524	1.888	1.896	2.966	2.304	1.186	0.408
	525	1.859	1.882	2.942	2.297	1.409	0.631
	526	1.941	1.943	3.016	2.38	1.269	0.529
	527	1.839	1.854	2.917	2.276	1.534	0.452
	528	1.875	1.863	2.958	2.303	1.39	0.418
	529	1.874	1.878	3.018	2.335	1.536	0.38
	530	1.826	1.821	2.933	2.263	1.506	0.546
	531	1.799	1.81	2.905	2.241	0.925	0.561
	532	1.683	1.7	2.814	2.145	1.429	0.464
	533	1.757	1.793	2.845	2.197	1.026	0.545
	534	1.791	1.817	2.862	2.229	1.209	0.664
	535	1.804	1.821	2.87	2.234	1.198	0.541
	536	1.978	1.985	3.066	2.415	1.064	0.567
	537	1.887	1.907	2.949	2.32	1.092	0.589
	538	1.922	1.914	2.956	2.317	1.208	0.692
	539	1.881	1.892	2.923	2.279	1.192	0.513
	540	1.868	1.862	2.912	2.25	1.621	0.627
	541	1.764	1.772	2.823	2.158	1.57	0.618
	542	1.716	1.722	2.751	2.106	1.697	0.54
	543	1.781	1.799	2.848	2.208	1.673	0.456
	544	1.899	1.892	3.009	2.326	1.452	0.72
	545	1.919	1.904	3.013	2.319	1.467	0.598
	546	1.814	1.8	2.913	2.228	1.244	0.424
	547	1.955	1.964	2.96	2.315	1.296	0.568
	548	1.922	1.916	2.954	2.292	1.8	0.566
	549	1.998	1.997	3.045	2.387	1.664	0.611
	550	1.923	1.923	2.988	2.324	1.435	0.494
	551	1.928	1.929	2.992	2.319	1.208	0.63
	552	1.842	1.844	2.891	2.236	1.25	0.476
	553	1.983	2.007	2.939	2.328	1.304	0.536
	554	1.964	1.963	3.009	2.336	1.21	0.543
	555	1.966	1.968	3.064	2.365	1.074	0.506
	556	1.908	1.909	2.982	2.294	1.25	0.523
	557	1.957	1.946	3.035	2.345	1.542	0.467
	558	1.922	1.917	3.004	2.314	0.899	0.573
	559	1.941	1.947	2.983	2.316	1.189	0.561
	560	1.827	1.84	2.904	2.239	1.039	0.494
	561	1.749	1.757	2.896	2.191	1.093	0.479
	562	1.808	1.806	2.906	2.207	1.014	0.527
	563	1.758	1.759	2.836	2.169	1.009	0.504
	564	1.702	1.71	2.755	2.102	0.815	0.438
	565	1.936	1.932	3.007	2.331	1.386	0.481
	566	1.686	1.68	2.888	2.17	0.999	0.575
	567	1.938	1.941	2.999	2.348	1.3	0.508
	568	1.753	1.746	2.873	2.175	1.264	0.659
	569	1.744	1.747	2.89	2.191	1.343	0.526
	570	1.809	1.828	2.785	2.163	1.1	0.519
	571	1.829	1.837	2.84	2.197	1.302	0.491
	572	1.704	1.71	2.8	2.117	1.17	0.574
	573	1.719	1.721	2.788	2.127	0.908	0.501
	574	1.749	1.761	2.805	2.14	1.163	0.613
	575	1.77	1.773	2.884	2.203	1.105	0.711
	576	1.746	1.743	2.874	2.172	1.131	0.542
	577	1.766	1.779	2.879	2.193	1.23	0.591
	578	1.805	1.819	2.884	2.21	0.778	0.439
	579	1.812	1.807	2.884	2.218	1.12	0.507
	580	2.015	2.009	3.082	2.418	1.164	0.625
	581	1.854	1.856	2.913	2.261	1.474	0.644
	582	2.02	2.013	3.135	2.436	1.083	0.771
	583	1.934	1.931	2.962	2.308	1.038	0.638
	584	1.843	1.845	2.925	2.271	1.021	0.602
	585	1.885	1.887	3.01	2.33	1.155	0.403
	586	1.851	1.864	2.999	2.311	1.196	0.733
	587	1.742	1.744	2.932	2.214	0.996	0.561
	588	1.82	1.841	2.949	2.282	1.094	0.509
	589	1.88	1.892	2.926	2.286	1.347	0.643
	590	1.939	1.964	3.029	2.383	1.581	0.397
	591	1.653	1.672	2.851	2.156	1.094	0.55
	592	1.67	1.687	2.899	2.198	1.376	0.488
	593	1.859	1.866	3.035	2.359	1.178	0.618
	594	1.819	1.828	2.913	2.27	0.929	0.611
	595	1.849	1.854	2.974	2.315	1.399	0.456
	596	1.816	1.822	2.977	2.303	1.394	0.506
	597	1.573	1.593	2.737	2.061	0.941	0.579
	598	1.695	1.71	2.852	2.181	1.224	0.514
	599	1.722	1.731	2.917	2.211	1.335	0.354
	600	1.707	1.728	2.891	2.206	1.311	0.577
	601	1.714	1.721	2.907	2.211	0.945	0.487
	602	1.691	1.708	2.839	2.161	1.231	0.576
	603	1.699	1.705	2.831	2.16	1.172	0.471
	604	1.742	1.743	2.94	2.243	1.515	0.575
	605	1.909	1.907	3.026	2.347	1.064	0.404
	606	1.931	1.935	2.993	2.346	1.469	0.427
	607	1.708	1.705	2.868	2.167	0.966	0.517
	608	1.756	1.75	2.945	2.238	1.256	0.631
	609	1.773	1.773	2.865	2.199	1.337	0.383
	610	1.812	1.812	2.907	2.243	1.149	0.711
	611	1.96	1.966	2.977	2.355	0.954	0.397
	612	1.905	1.906	2.935	2.303	1.656	0.616
	613	1.849	1.856	2.933	2.287	1.421	0.558
	614	1.781	1.771	2.905	2.223	1.258	0.521
	615	1.996	1.978	3.082	2.397	0.976	0.476
	616	1.873	1.865	2.972	2.302	1.136	0.608
	617	1.987	1.972	3.107	2.421	1.161	0.411
	618	2.049	2.028	3.126	2.449	1.299	0.591
	619	2.124	2.118	3.113	2.492	1.384	0.565
	620	1.899	1.89	2.997	2.301	1.915	0.458
	621	1.837	1.839	2.947	2.27	1.417	0.468
	622	1.907	1.896	2.997	2.326	1.387	0.485
	623	1.985	1.971	3.009	2.377	1.2	0.604
	624	2.104	2.091	3.133	2.486	1.367	0.45
	625	2.027	2.03	3.105	2.448	1.806	0.349
	626	1.871	1.87	3.019	2.332	1.12	0.476
	627	1.997	1.979	3.14	2.436	0.975	0.374
	628	1.746	1.735	2.979	2.251	1.083	0.497
	629	1.812	1.807	2.994	2.294	1.14	0.532
	630	1.79	1.806	2.839	2.201	1.551	0.438
	631	1.981	1.984	3.073	2.402	1.625	0.455
	632	1.887	1.895	3.008	2.339	1.737	0.405
	633	1.997	1.994	3.031	2.403	1.611	0.521
	634	1.866	1.854	3.035	2.331	1.323	0.532
	635	1.787	1.793	2.888	2.229	1.167	0.6
	636	1.858	1.847	3.038	2.339	1.362	0.561
	637	1.936	1.941	3.05	2.386	1.444	0.494
	638	1.868	1.869	3.044	2.326	1.141	0.355
	639	1.806	1.798	3.021	2.304	1.41	0.631
	640	1.786	1.789	2.95	2.264	1.533	0.764
	641	1.766	1.769	2.944	2.229	1.851	0.528
	642	1.708	1.723	2.801	2.16	1.763	0.738
	643	1.955	1.944	3.09	2.387	1.698	0.474
	644	1.854	1.848	2.99	2.302	1.519	0.588
	645	1.855	1.84	2.97	2.278	1.728	0.528
	646	1.774	1.78	2.922	2.225	1.59	0.472
	647	1.982	1.981	3.063	2.404	1.953	0.443
	648	2.029	2.033	3.124	2.455	1.997	0.457
	649	2.036	2.035	3.09	2.44	1.843	0.529
	650	1.856	1.86	3.009	2.306	1.664	0.624
	651	1.935	1.934	3.078	2.389	1.806	0.551
	652	1.884	1.886	3.023	2.329	1.553	0.643
	653	1.961	1.972	3.071	2.397	1.912	0.547
	654	1.986	1.996	3.169	2.456	1.644	0.628
	655	1.923	1.915	3.167	2.425	1.427	0.553
	656	1.922	1.923	3.137	2.414	1.452	0.448
	657	2.016	2.013	3.213	2.495	1.554	0.579
	658	1.88	1.893	3.08	2.366	1.293	0.411
	659	1.887	1.903	3.086	2.371	1.701	0.62
	660	1.943	1.957	3.181	2.453	1.678	0.481
	661	1.913	1.94	3.138	2.442	1.273	0.44
	662	1.922	1.939	3.147	2.431	1.842	0.547
	663	1.951	1.968	3.105	2.437	1.451	0.61
	664	1.78	1.8	2.957	2.289	1.197	0.567
	665	1.988	2.022	3.111	2.455	1.586	0.486
	666	1.8	1.835	3.041	2.32	0.95	0.336
	667	1.882	1.914	3.057	2.366	1.301	0.729
	668	1.89	1.9	3.075	2.374	1.026	0.742
	669	1.824	1.84	3.053	2.343	1.095	0.472
	670	1.925	1.938	3.136	2.432	1.349	0.483
	671	1.928	1.948	3.094	2.405	2.294	0.65
	672	1.821	1.845	3.047	2.349	2.278	0.557
	673	1.892	1.912	3.037	2.381	2.162	0.747
	674	1.802	1.819	3.034	2.331	1.555	0.599
	675	1.711	1.743	2.914	2.212	0.958	0.445
	676	1.875	1.897	2.982	2.322	1.289	0.536
	677	1.732	1.761	2.901	2.209	1.31	0.438
	678	1.761	1.772	2.936	2.249	1.419	0.523
	679	2.001	2.032	3.089	2.441	1.529	0.554
	680	1.71	1.739	2.868	2.186	1.59	0.492
	681	1.791	1.82	2.945	2.266	1.697	0.437
	682	1.804	1.822	2.904	2.264	1.755	0.556
	683	1.771	1.796	2.883	2.225	1.169	0.532
	684	1.789	1.807	2.92	2.253	1.277	0.516
	685	1.742	1.769	2.893	2.212	1.267	0.453
	686	1.698	1.713	2.953	2.224	0.891	0.326
	687	1.689	1.691	2.853	2.157	1.09	0.343
	688	1.819	1.817	2.906	2.254	0.843	0.52
	689	1.741	1.751	2.948	2.238	1.373	0.701
	690	1.808	1.807	3.036	2.313	1.209	0.598
	691	1.854	1.866	3.024	2.331	1.222	0.622
	692	1.879	1.896	3.039	2.341	1.212	0.484
	693	1.916	1.939	3.115	2.403	1.035	0.435
	694	1.804	1.817	3.069	2.324	0.95	0.464
	695	1.881	1.89	3.109	2.39	1.254	0.521
	696	1.794	1.799	2.955	2.268	1.199	0.717
	697	1.742	1.756	2.876	2.193	1.04	0.642
	698	1.725	1.737	2.872	2.19	1.287	0.686
	699	1.753	1.771	2.901	2.208	1.454	0.45
	700	1.918	1.921	3.057	2.365	1.179	0.448
	701	1.745	1.775	2.865	2.187	1.263	0.593
	702	1.929	1.944	3.064	2.376	1.313	0.559
	703	1.615	1.628	2.782	2.089	1.471	0.572
	704	1.963	1.967	3.056	2.397	1.285	0.358
	705	1.71	1.735	2.844	2.173	1.444	0.559
	706	1.804	1.806	2.971	2.266	1.311	0.59
	707	1.887	1.899	3.006	2.328	1.066	0.485
	708	1.934	1.951	3.048	2.379	1.297	0.646
	709	1.831	1.841	3.023	2.312	1.064	0.69
	710	1.919	1.932	3.049	2.367	1.006	0.664
	711	1.996	2.011	3.055	2.413	0.769	0.474
	712	1.875	1.878	2.959	2.296	1.49	0.748
	713	1.865	1.882	2.984	2.308	1.671	0.472
	714	1.732	1.746	2.894	2.206	0.94	0.421
	715	1.831	1.856	2.88	2.243	1.089	0.382
	716	1.737	1.748	2.864	2.183	1.423	0.507
	717	1.722	1.742	2.878	2.183	1.345	0.613
	718	1.696	1.719	2.881	2.181	1.078	0.478
	719	1.697	1.725	2.81	2.142	0.901	0.385
	720	1.897	1.912	2.987	2.324	1.191	0.63
	721	1.577	1.621	2.714	2.044	1.21	0.51
	722	1.784	1.806	2.932	2.238	1.018	0.404
	723	1.88	1.896	2.919	2.282	1.159	0.489
	724	1.882	1.906	2.944	2.315	1.259	0.63
	725	1.802	1.825	2.92	2.25	1.591	0.505
	726	1.885	1.901	3.067	2.369	1.152	0.661
	727	1.85	1.876	3.024	2.318	1.176	0.641
	728	1.951	1.959	3.015	2.373	1.284	0.663
	729	1.811	1.828	2.95	2.267	0.929	0.513
	730	1.76	1.787	2.931	2.239	1.216	0.533
	731	1.902	1.931	3.076	2.384	1.257	0.685
	732	1.85	1.872	2.978	2.32	1.25	0.592
	733	1.691	1.705	2.918	2.217	1.081	0.345
	734	1.876	1.884	3.034	2.356	1.43	0.626
	735	1.844	1.871	3.024	2.338	1.245	0.584
	736	1.805	1.835	2.98	2.301	1.126	0.409
	737	1.877	1.887	3.054	2.362	1.237	0.463
	738	1.94	1.946	3.104	2.416	1.157	0.588
	739	1.924	1.951	3.075	2.399	1.186	0.714
	740	1.746	1.769	2.918	2.246	1.255	0.465
	741	1.853	1.877	2.963	2.319	1.404	0.631
	742	1.855	1.886	2.927	2.303	1.379	0.725
	743	1.915	1.935	3.057	2.372	1.143	0.563
	744	1.786	1.814	2.915	2.253	1.186	0.472
	745	1.752	1.765	2.92	2.23	1.421	0.61
	746	1.802	1.825	2.97	2.293	1.629	0.765
	747	1.828	1.847	3.06	2.353	1.785	0.839
	748	1.907	1.928	3.003	2.343	1.385	0.877
	749	1.813	1.833	2.871	2.256	1.713	0.893
	750	1.966	1.986	3.06	2.396	1.652	0.893
	751	1.746	1.761	2.934	2.246	1.472	1.009
	752	1.735	1.77	2.916	2.229	1.414	0.792
	753	1.796	1.832	2.964	2.285	1.901	0.807
	754	1.726	1.742	2.846	2.18	1.529	0.802
	755	1.815	1.831	2.934	2.254	1.724	0.885
	756	1.838	1.855	2.965	2.272	1.597	0.915
	757	1.771	1.795	2.97	2.269	1.5	0.813
	758	1.93	1.934	3.122	2.415	1.384	0.897
	759	1.788	1.801	3.009	2.297	1.279	0.738
	760	1.839	1.851	3.024	2.32	1.67	0.826
	761	1.976	2.015	3.087	2.436	1.879	0.971
	762	1.807	1.82	3.029	2.309	1.38	0.809
	763	1.835	1.861	3.01	2.337	1.648	1.035
	764	1.799	1.823	2.966	2.28	1.393	0.732
	765	1.867	1.876	3.001	2.31	1.707	0.906
	766	1.699	1.709	2.843	2.145	1.972	0.837
	767	1.749	1.752	2.879	2.195	1.557	0.867
	768	1.842	1.852	2.963	2.29	1.735	0.989
	769	1.706	1.719	2.893	2.19	1.585	0.945
	770	1.875	1.884	3.018	2.323	1.991	0.947
	771	1.825	1.842	2.967	2.277	1.723	0.91
	772	1.863	1.877	3.021	2.324	1.705	0.894
	773	1.821	1.828	3.016	2.309	1.564	0.766
	774	1.952	1.96	3.079	2.383	1.835	0.847
	775	1.89	1.889	3.044	2.326	1.602	0.898
	776	1.785	1.794	2.954	2.256	1.549	0.892
	777	1.759	1.767	2.98	2.254	1.511	0.825
	778	1.814	1.834	3.025	2.301	1.256	0.728
	779	1.726	1.737	2.926	2.22	1.834	0.759
	780	1.772	1.778	3.003	2.264	1.407	0.835
	781	1.827	1.815	3.034	2.295	1.427	0.825
	782	1.644	1.646	2.863	2.136	1.536	0.854
	783	1.719	1.751	2.929	2.224	1.464	0.797
	784	1.916	1.934	3.056	2.365	1.559	0.9
	785	1.776	1.771	2.978	2.244	1.55	0.777
	786	1.739	1.75	2.941	2.221	1.579	0.81
	787	1.739	1.737	2.907	2.197	1.438	0.905
	788	1.656	1.662	2.874	2.15	1.165	0.738
	789	1.639	1.649	2.853	2.138	1.258	0.767
	790	1.712	1.719	2.923	2.198	1.5	0.904
	791	1.775	1.769	3.002	2.273	1.497	0.972
	792	1.962	1.971	3.162	2.441	1.718	0.768
	793	1.631	1.639	2.891	2.124	1.153	0.783
	794	1.754	1.76	2.955	2.239	1.531	0.87
	795	1.779	1.779	2.974	2.236	1.519	0.981
	796	1.778	1.794	3.025	2.29	1.442	0.847
	797	1.733	1.75	2.858	2.179	1.428	0.767
	798	1.745	1.759	2.936	2.23	1.558	0.925
	799	1.764	1.775	2.987	2.271	1.188	0.728
	800	1.77	1.79	2.956	2.25	1.868	0.93
	801	1.681	1.682	2.816	2.13	1.452	0.835
	802	1.871	1.883	2.978	2.302	1.465	0.766
	803	1.758	1.767	2.929	2.222	1.793	0.944
	804	1.677	1.693	2.834	2.138	1.716	0.919
	805	1.59	1.609	2.774	2.09	1.621	0.835
	806	1.69	1.707	2.892	2.196	1.512	1.051
	807	1.732	1.76	2.947	2.245	1.301	0.852
	808	1.693	1.713	2.919	2.204	1.514	0.741
	809	1.862	1.875	3.07	2.352	1.282	0.721
	810	1.794	1.809	3.05	2.32	1.308	0.914
	811	2.049	2.049	3.191	2.498	1.471	0.746
	812	1.73	1.735	2.909	2.2	1.344	0.74
	813	1.828	1.833	3.007	2.309	1.38	0.796
	814	1.707	1.719	2.912	2.206	1.123	0.711
	815	1.844	1.841	3.074	2.338	1.303	0.874
	816	1.834	1.852	3.044	2.336	1.667	0.74
	817	1.883	1.896	3.089	2.368	1.35	0.787
	818	1.819	1.836	3.08	2.339	1.313	0.795
	819	1.879	1.884	3.069	2.353	1.612	0.954
	820	1.793	1.789	3.059	2.306	1.617	0.889
	821	1.778	1.784	3.022	2.293	1.427	0.767
	822	1.71	1.719	2.975	2.218	1.522	0.834
	823	1.879	1.88	3.103	2.39	1.539	0.663
	824	1.78	1.796	3.074	2.331	1.332	0.842
	825	1.792	1.79	3.053	2.309	0.93	0.729
	826	1.812	1.846	3.077	2.352	1.299	0.763
	827	1.796	1.807	3.037	2.304	1.183	0.732
	828	1.765	1.773	3.019	2.29	1.529	0.907
	829	1.81	1.825	3.086	2.335	1.68	0.94
	830	1.764	1.777	3.009	2.262	1.269	0.736
	831	1.716	1.726	3.009	2.241	1.402	0.841
	832	1.831	1.827	3.064	2.317	1.85	0.923
	833	1.873	1.878	3.148	2.405	1.318	0.825
	834	1.866	1.876	3.053	2.348	1.636	0.73
	835	1.967	1.972	3.132	2.427	1.56	0.844
	836	1.867	1.873	3.105	2.362	1.662	0.923
	837	1.889	1.883	3.058	2.347	1.866	0.869
	838	1.749	1.756	2.967	2.251	1.537	1.049
	839	1.836	1.852	3.047	2.336	1.606	0.936
	840	1.795	1.803	2.988	2.28	1.535	0.823
	841	1.957	1.961	3.116	2.434	0.979	0.695
	842	1.772	1.777	3.032	2.29	1.113	0.639
	843	1.747	1.749	3	2.261	1.39	0.847
	844	1.657	1.657	2.895	2.164	1.309	0.852
	845	1.826	1.827	3.118	2.369	1.4	0.736
	846	1.695	1.703	2.934	2.214	1.405	0.785
	847	1.83	1.838	2.968	2.274	1.693	0.852
	848	1.766	1.78	2.94	2.242	1.105	0.7
	849	1.666	1.672	2.87	2.163	1.662	0.975
	850	1.726	1.721	2.911	2.206	1.283	0.868
	851	1.882	1.893	3.004	2.327	1.562	0.892
	852	1.813	1.804	2.991	2.276	0.851	0.686
	853	1.915	1.926	3.122	2.416	1.499	0.758
	854	1.644	1.652	2.866	2.16	1.126	0.832
	855	1.8	1.8	2.998	2.281	1.689	0.851
	856	1.789	1.777	2.972	2.261	1.505	0.769
	857	1.817	1.816	3.02	2.302	1.411	0.786
	858	1.865	1.856	3.063	2.325	1.109	0.741
	859	1.769	1.759	2.957	2.23	1.538	0.95
	860	1.99	2.002	3.126	2.417	1.28	0.826
	861	1.739	1.742	2.957	2.23	1.407	0.93
	862	1.684	1.698	2.909	2.179	1.181	0.804
	863	1.818	1.826	3.037	2.3	1.504	0.931
	864	1.786	1.789	3.004	2.265	1.437	0.913
	865	1.793	1.8	2.984	2.261	1.304	0.852
	866	1.604	1.617	2.823	2.101	1.361	0.721
	867	1.809	1.842	2.935	2.275	1.224	0.824
	868	1.731	1.741	2.877	2.19	1.037	0.758
	869	1.991	2.006	3.101	2.439	1.663	0.808
	870	1.645	1.662	2.826	2.132	1.199	0.79
	871	1.675	1.686	2.857	2.172	1.728	0.835
	872	1.846	1.844	3.01	2.303	1.079	0.816
	873	1.701	1.711	2.908	2.198	1.566	0.86
	874	1.651	1.664	2.922	2.194	1.516	0.947
	875	1.661	1.677	2.937	2.192	1.652	0.83
	876	1.834	1.851	2.969	2.28	1.143	0.711
	877	1.785	1.791	2.937	2.225	1.33	0.749
	878	1.67	1.672	2.898	2.159	1.37	0.814
	879	1.684	1.689	2.843	2.132	1.49	0.734
	880	1.807	1.802	2.973	2.259	1.486	0.969
	881	1.769	1.763	3.011	2.268	1.762	0.861
	882	1.931	1.931	3.112	2.398	1.519	0.779
	883	1.826	1.828	2.958	2.283	1.75	0.927
	884	1.924	1.932	3.074	2.394	1.58	0.866
	885	1.75	1.773	2.953	2.25	1.786	0.922
	886	1.756	1.764	2.919	2.217	1.431	0.86
	887	1.754	1.771	2.891	2.213	1.555	0.876
	888	1.704	1.71	2.849	2.153	1.529	0.937
	889	1.703	1.716	2.914	2.204	1.415	0.905
	890	1.702	1.711	2.922	2.198	1.465	0.864
	891	1.679	1.688	3.008	2.246	1.534	0.837
	892	1.663	1.682	2.954	2.213	1.477	0.948
	893	1.692	1.704	2.999	2.235	1.978	1.006
	894	1.693	1.709	2.929	2.21	1.538	0.852
	895	1.754	1.772	2.991	2.268	1.402	0.752
	896	1.681	1.684	2.959	2.224	1.262	0.742
	897	1.763	1.766	3.006	2.288	1.385	0.9
	898	1.608	1.616	2.907	2.156	1.616	0.968
	899	1.66	1.675	2.912	2.194	1.312	0.813
	900	1.731	1.732	2.976	2.248	1.285	0.822
	901	1.701	1.714	2.946	2.212	1.566	0.925
	902	1.731	1.742	2.981	2.252	1.529	0.812
	903	1.763	1.774	3.018	2.307	1.409	0.898
	904	1.682	1.697	2.946	2.205	1.455	0.858
	905	1.886	1.9	3.098	2.399	1.57	0.853
	906	1.688	1.714	2.966	2.232	1.302	0.883
	907	1.673	1.698	2.944	2.211	1.67	0.781
	908	1.777	1.789	3.11	2.334	1.441	0.857
	909	1.834	1.84	3.087	2.347	1.351	0.801
	910	1.737	1.763	3.024	2.274	1.597	0.81
	911	1.863	1.885	3.134	2.376	1.188	0.758
	912	1.804	1.812	3.11	2.347	1.806	0.887
	913	1.811	1.826	3.077	2.327	1.359	0.721
	914	1.873	1.884	3.091	2.386	1.742	0.887
	915	1.966	1.969	3.191	2.462	1.312	0.832
	916	1.734	1.754	2.997	2.26	1.389	0.811
	917	1.741	1.753	3.065	2.314	1.267	0.716
	918	1.675	1.688	3.014	2.239	1.604	0.93
	919	1.796	1.814	3.06	2.327	1.531	1.039
	920	1.824	1.83	3.095	2.34	1.605	0.869
	921	1.646	1.67	2.908	2.165	1.689	0.865
	922	1.856	1.872	3.095	2.37	1.818	0.849
	923	1.752	1.777	3.047	2.297	1.634	0.922
	924	1.75	1.762	3.076	2.297	1.431	0.858
	925	1.86	1.87	3.159	2.395	1.446	0.926
	926	1.717	1.726	3.016	2.262	1.739	0.858
	927	1.866	1.861	3.141	2.398	1.704	0.811
	928	1.687	1.69	3.007	2.241	1.101	0.668
	929	1.763	1.768	3.023	2.279	1.645	0.906
	930	1.76	1.762	2.966	2.241	1.599	0.929
	931	1.61	1.622	2.887	2.133	1.293	0.758
	932	1.677	1.685	2.95	2.206	1.526	0.748
	933	1.8	1.826	2.979	2.286	1.342	0.771
	934	1.684	1.692	2.904	2.181	1.347	0.8
	935	1.687	1.689	2.913	2.184	1.221	0.828
	936	1.68	1.687	2.918	2.189	1.398	0.818
	937	1.622	1.651	2.898	2.163	1.274	0.787
	938	1.729	1.742	2.99	2.253	1.187	0.699
	939	1.735	1.747	2.984	2.246	1.483	0.922
	940	1.69	1.723	2.933	2.226	1.337	0.909
	941	1.772	1.786	2.949	2.246	1.385	1.009
	942	1.648	1.651	2.97	2.199	1.166	0.773
	943	1.764	1.782	2.98	2.259	1.39	0.908
	944	1.601	1.609	2.885	2.156	1.578	0.878
	945	1.738	1.767	2.887	2.207	1.325	0.722
	946	1.808	1.823	2.958	2.269	1.326	0.787
	947	1.747	1.77	2.936	2.241	1.368	0.772
	948	1.826	1.839	2.91	2.257	1.431	0.806
	949	1.76	1.767	2.982	2.257	1.407	0.85
	950	1.691	1.7	2.923	2.197	1.247	0.808
	951	1.854	1.863	3.098	2.359	1.443	0.729
	952	1.869	1.871	3.03	2.336	1.297	0.733
	953	1.699	1.715	2.875	2.164	1.332	0.824
	954	1.846	1.856	2.953	2.279	1.325	0.711
	955	1.771	1.773	2.933	2.242	1.6	0.995
	956	1.842	1.859	2.986	2.293	1.373	0.758
	957	1.666	1.674	2.919	2.168	1.517	0.946
	958	1.958	1.967	3.119	2.399	1.284	0.817
	959	1.744	1.754	2.906	2.196	1.466	0.816
	960	1.722	1.755	2.891	2.192	1.391	0.889
	961	1.752	1.77	2.853	2.179	1.347	0.788
	962	1.768	1.789	2.887	2.218	1.648	0.902
	963	1.768	1.787	2.892	2.212	1.631	0.845
	964	1.898	1.906	2.992	2.313	1.524	0.811
	965	1.825	1.842	2.963	2.271	1.334	0.785
	966	1.627	1.663	2.852	2.129	1.298	0.852
	967	1.953	1.967	3.061	2.391	1.41	0.709
	968	1.761	1.766	2.947	2.242	1.508	0.919
	969	1.863	1.869	2.991	2.312	1.184	0.724
	970	1.903	1.911	3.029	2.358	1.715	0.92
	971	1.708	1.717	2.861	2.159	1.638	0.748
	972	1.785	1.788	2.952	2.236	1.39	0.906
	973	1.793	1.821	2.971	2.275	1.145	0.921
	974	1.775	1.785	2.935	2.243	1.792	0.957
	975	1.898	1.895	3.03	2.34	1.421	0.894
	976	1.749	1.751	2.907	2.222	1.497	0.745
	977	1.801	1.804	2.968	2.273	1.639	0.766
	978	1.847	1.851	2.933	2.28	1.739	0.918
	979	1.835	1.848	2.893	2.266	1.753	0.964
	980	1.796	1.797	2.935	2.252	1.404	0.622
	981	1.891	1.903	3.038	2.349	1.551	0.89
	982	1.812	1.82	2.958	2.274	1.419	0.801
	983	1.757	1.766	2.913	2.228	1.687	0.85
	984	1.906	1.919	3.043	2.36	1.551	0.931
	985	1.7	1.712	2.856	2.164	1.716	0.964
	986	1.656	1.665	2.854	2.149	1.43	0.744
	987	1.894	1.905	2.999	2.335	1.286	0.828
	988	1.686	1.704	2.974	2.24	1.37	0.875
	989	1.848	1.84	2.989	2.289	1.423	0.822
	990	1.782	1.794	2.924	2.242	1.018	0.672
	991	1.766	1.775	2.927	2.222	0.867	0.634
	992	1.888	1.897	3.063	2.348	1.529	0.919
	993	1.738	1.749	2.947	2.234	1.918	1.117
	994	1.791	1.798	2.96	2.256	1.575	0.982
	995	1.596	1.61	2.845	2.113	1.427	0.863
	996	1.717	1.719	2.844	2.157	1.684	0.939
	997	1.679	1.696	2.856	2.157	1.527	0.924
	998	1.636	1.656	2.801	2.113	1.012	0.675
	999	1.716	1.713	2.944	2.216	1.455	0.877
	1000	1.846	1.852	3.013	2.312	1.413	0.859
	1001	1.799	1.795	2.962	2.261	1.524	0.934

## Sheet: CID 135438111
	frame#	Prot_CA	Prot_Backbone	Prot_Sidechain	Prot_All_Heavy	Lig_wrt_Protein	Lig_wrt_Ligand
	0	0	0	0	0	0	0
	1	1.275	1.289	1.942	1.522	1.019	0.648
	2	1.212	1.231	2	1.526	1.177	0.774
	3	1.095	1.102	2.043	1.507	0.996	0.72
	4	1.249	1.278	2.116	1.626	1.312	0.611
	5	1.2	1.22	2.13	1.603	1.138	0.592
	6	1.233	1.258	2.145	1.614	1.243	0.644
	7	1.394	1.424	2.216	1.738	1.886	0.647
	8	1.321	1.337	2.188	1.679	1.503	0.649
	9	1.207	1.232	2.225	1.665	1.093	0.616
	10	1.376	1.416	2.257	1.764	1.078	0.637
	11	1.412	1.435	2.303	1.785	0.97	0.501
	12	1.461	1.493	2.343	1.831	1.026	0.336
	13	1.39	1.421	2.413	1.839	0.795	0.505
	14	1.33	1.36	2.258	1.742	1.257	0.523
	15	1.533	1.539	2.481	1.96	1.076	0.448
	16	1.37	1.375	2.44	1.846	1.164	0.479
	17	1.448	1.461	2.446	1.893	1.03	0.342
	18	1.45	1.462	2.399	1.87	1.251	0.335
	19	1.395	1.416	2.371	1.83	0.877	0.304
	20	1.27	1.291	2.372	1.757	1.023	0.478
	21	1.284	1.304	2.375	1.77	1.013	0.795
	22	1.315	1.307	2.427	1.807	1.256	0.575
	23	1.338	1.335	2.5	1.836	1.112	0.631
	24	1.644	1.628	2.663	2.064	1.031	0.575
	25	1.327	1.34	2.416	1.798	1.333	0.462
	26	1.392	1.389	2.471	1.856	2.776	1.156
	27	1.268	1.28	2.366	1.759	1.542	0.585
	28	1.374	1.389	2.461	1.846	2.179	1.045
	29	1.352	1.365	2.397	1.804	2.113	0.84
	30	1.608	1.609	2.563	2.028	2.111	0.888
	31	1.455	1.465	2.53	1.938	1.872	0.981
	32	1.277	1.292	2.396	1.784	1.196	0.591
	33	1.351	1.367	2.385	1.816	1.298	0.416
	34	1.388	1.396	2.47	1.864	1.151	0.631
	35	1.301	1.306	2.403	1.789	1.223	0.625
	36	1.303	1.304	2.441	1.801	1.275	0.592
	37	1.307	1.297	2.401	1.783	1.521	0.619
	38	1.28	1.282	2.367	1.756	1.309	0.596
	39	1.408	1.423	2.476	1.87	1.286	0.644
	40	1.333	1.343	2.451	1.841	1.559	0.653
	41	1.552	1.561	2.548	2	1.544	0.589
	42	1.276	1.292	2.396	1.794	1.447	0.683
	43	1.366	1.373	2.382	1.806	1.442	0.676
	44	1.304	1.314	2.415	1.802	2.305	1.124
	45	1.577	1.566	2.551	1.981	1.519	0.319
	46	1.467	1.465	2.553	1.948	1.602	0.461
	47	1.513	1.51	2.592	1.997	1.546	1.062
	48	1.653	1.661	2.683	2.117	1.648	1.016
	49	1.522	1.516	2.589	2.001	1.827	1.031
	50	1.377	1.378	2.512	1.903	1.433	1.079
	51	1.431	1.434	2.507	1.912	1.628	1.01
	52	1.304	1.308	2.44	1.835	1.46	0.949
	53	1.487	1.479	2.562	1.978	1.856	1.053
	54	1.395	1.395	2.477	1.898	1.87	1.043
	55	1.52	1.529	2.575	2.01	1.683	1.019
	56	1.536	1.537	2.596	2.033	1.644	1.053
	57	1.706	1.687	2.742	2.186	1.83	0.914
	58	1.487	1.486	2.567	1.987	1.919	0.98
	59	1.397	1.393	2.505	1.915	1.38	0.895
	60	1.669	1.674	2.754	2.164	1.443	0.882
	61	1.313	1.302	2.464	1.86	1.459	0.875
	62	1.501	1.51	2.582	2.014	1.43	0.733
	63	1.458	1.473	2.515	1.944	1.134	0.71
	64	1.338	1.369	2.335	1.778	1.337	0.717
	65	1.475	1.479	2.522	1.942	1.641	0.7
	66	1.447	1.478	2.403	1.863	1.93	0.861
	67	1.334	1.358	2.425	1.814	1.565	0.711
	68	1.301	1.345	2.383	1.797	1.584	0.796
	69	1.245	1.238	2.403	1.78	1.361	0.798
	70	1.494	1.483	2.557	1.976	1.556	0.762
	71	1.441	1.458	2.366	1.869	1.391	0.661
	72	1.495	1.511	2.41	1.914	1.541	0.884
	73	1.359	1.375	2.388	1.832	1.105	0.688
	74	1.356	1.365	2.42	1.846	1.09	0.613
	75	1.463	1.457	2.58	1.985	1.202	0.507
	76	1.44	1.444	2.488	1.906	1.719	0.615
	77	1.465	1.467	2.517	1.947	1.222	0.579
	78	1.508	1.52	2.516	1.945	1.579	0.601
	79	1.519	1.525	2.506	1.962	1.076	0.617
	80	1.657	1.666	2.506	2.016	1.563	0.606
	81	1.53	1.541	2.541	1.992	1.41	0.592
	82	1.462	1.477	2.434	1.867	1.483	0.656
	83	1.512	1.536	2.533	1.95	1.267	0.64
	84	1.485	1.501	2.464	1.9	1.969	0.623
	85	1.55	1.569	2.488	1.943	1.692	0.591
	86	1.354	1.373	2.422	1.824	1.404	0.725
	87	1.547	1.573	2.502	1.971	1.632	0.759
	88	1.514	1.531	2.454	1.944	1.79	0.769
	89	1.554	1.556	2.52	1.972	1.727	0.753
	90	1.263	1.264	2.373	1.792	1.363	0.824
	91	1.365	1.368	2.382	1.827	1.21	0.718
	92	1.723	1.742	2.637	2.141	1.5	0.541
	93	1.461	1.483	2.48	1.924	1.584	0.586
	94	1.565	1.587	2.546	2.009	2.047	0.641
	95	1.666	1.673	2.609	2.092	1.798	0.663
	96	1.665	1.678	2.611	2.1	1.408	0.753
	97	1.522	1.534	2.526	1.976	1.541	0.824
	98	1.543	1.551	2.623	2.042	1.885	0.811
	99	1.301	1.322	2.474	1.837	1.425	0.782
	100	1.405	1.433	2.475	1.889	1.246	0.593
	101	1.481	1.491	2.608	2	1.294	0.597
	102	1.531	1.531	2.59	2.01	1.202	0.743
	103	1.399	1.416	2.593	1.949	1.147	0.601
	104	1.617	1.632	2.701	2.108	2.227	0.669
	105	1.518	1.527	2.689	2.064	1.604	0.65
	106	1.555	1.562	2.605	2.028	1.074	0.681
	107	1.324	1.325	2.513	1.873	1.431	0.798
	108	1.397	1.41	2.554	1.923	1.224	0.812
	109	1.549	1.562	2.616	2.025	1.36	0.73
	110	1.506	1.521	2.589	2.007	1.786	0.604
	111	1.505	1.51	2.541	1.975	1.328	0.739
	112	1.511	1.52	2.533	1.984	1.227	0.64
	113	1.392	1.387	2.513	1.902	1.471	0.782
	114	1.448	1.447	2.629	1.983	1.534	0.774
	115	1.472	1.481	2.653	2.034	1.267	0.673
	116	1.677	1.667	2.77	2.177	1.263	0.589
	117	1.379	1.376	2.552	1.918	1.419	0.572
	118	1.316	1.326	2.462	1.847	1.595	0.648
	119	1.465	1.482	2.496	1.935	1.37	0.688
	120	1.442	1.443	2.551	1.938	1.706	0.604
	121	1.446	1.451	2.552	1.954	1.331	0.614
	122	1.484	1.489	2.523	1.953	1.221	0.652
	123	1.462	1.468	2.54	1.951	1.112	0.581
	124	1.345	1.343	2.512	1.884	1.482	0.931
	125	1.541	1.546	2.591	2.008	1.312	0.87
	126	1.477	1.474	2.601	1.989	1.379	0.631
	127	1.464	1.466	2.609	1.992	1.209	0.567
	128	1.553	1.562	2.674	2.044	1.682	0.819
	129	1.4	1.422	2.558	1.925	1.033	0.761
	130	1.59	1.599	2.648	2.06	1.382	0.635
	131	1.418	1.436	2.529	1.93	1.522	0.63
	132	1.342	1.368	2.501	1.875	1.222	0.622
	133	1.46	1.492	2.577	1.949	1.128	0.606
	134	1.435	1.442	2.642	1.978	1.593	0.614
	135	1.441	1.448	2.574	1.934	1.574	0.667
	136	1.517	1.529	2.641	2.016	1.509	0.626
	137	1.529	1.548	2.632	2.025	1.452	0.778
	138	1.49	1.504	2.525	1.929	1.749	0.727
	139	1.439	1.466	2.483	1.892	1.294	0.792
	140	1.51	1.525	2.562	1.985	1.224	0.755
	141	1.421	1.422	2.508	1.908	1.284	0.594
	142	1.561	1.564	2.671	2.062	1.157	0.67
	143	1.419	1.423	2.49	1.868	1.542	0.756
	144	1.577	1.582	2.607	2.024	1.703	0.75
	145	1.504	1.511	2.508	1.947	1.288	0.736
	146	1.444	1.449	2.499	1.918	1.497	0.851
	147	1.366	1.373	2.465	1.869	1.235	0.679
	148	1.349	1.352	2.42	1.833	1.592	0.659
	149	1.351	1.352	2.44	1.876	1.447	0.778
	150	1.278	1.286	2.481	1.845	1.305	0.63
	151	1.405	1.419	2.531	1.922	1.346	0.724
	152	1.337	1.361	2.403	1.8	1.494	0.777
	153	1.283	1.297	2.379	1.778	1.373	0.656
	154	1.478	1.49	2.531	1.943	1.533	0.597
	155	1.434	1.433	2.531	1.922	1.241	0.639
	156	1.513	1.516	2.588	1.995	1.377	0.596
	157	1.314	1.331	2.424	1.834	1.814	1.072
	158	1.399	1.428	2.415	1.846	1.913	0.839
	159	1.459	1.48	2.495	1.928	1.453	0.628
	160	1.457	1.485	2.516	1.944	1.315	0.641
	161	1.455	1.465	2.499	1.905	1.508	0.628
	162	1.531	1.551	2.611	2.029	1.562	0.839
	163	1.448	1.481	2.525	1.943	1.351	0.537
	164	1.495	1.528	2.533	1.961	1.607	0.838
	165	1.336	1.368	2.405	1.814	1.753	0.987
	166	1.523	1.543	2.616	1.998	1.881	0.99
	167	1.548	1.58	2.53	1.975	1.672	0.989
	168	1.29	1.304	2.503	1.861	1.917	1.119
	169	1.493	1.513	2.511	1.949	1.872	1.007
	170	1.374	1.386	2.435	1.85	2.107	1.141
	171	1.508	1.532	2.566	1.998	1.815	1.064
	172	1.454	1.467	2.584	1.967	1.768	1.073
	173	1.505	1.514	2.562	1.964	1.819	0.985
	174	1.485	1.5	2.583	1.968	1.881	1.048
	175	1.427	1.44	2.582	1.964	1.613	1.054
	176	1.492	1.506	2.567	1.988	1.493	0.613
	177	1.534	1.54	2.589	2.003	1.259	0.494
	178	1.674	1.678	2.724	2.145	1.587	0.544
	179	1.483	1.482	2.584	1.963	1.752	0.611
	180	1.522	1.538	2.683	2.055	1.827	0.757
	181	1.387	1.41	2.593	1.964	1.817	0.677
	182	1.713	1.737	2.803	2.222	1.78	0.77
	183	1.703	1.707	2.779	2.182	1.64	0.392
	184	1.569	1.576	2.64	2.03	1.604	0.476
	185	1.368	1.391	2.51	1.888	1.112	0.637
	186	1.315	1.341	2.461	1.838	1.623	0.777
	187	1.382	1.415	2.544	1.909	1.657	0.795
	188	1.291	1.329	2.41	1.799	1.441	0.931
	189	1.42	1.436	2.592	1.967	1.417	0.813
	190	1.391	1.412	2.518	1.908	1.489	0.769
	191	1.614	1.625	2.717	2.104	1.265	0.814
	192	1.574	1.575	2.746	2.095	1.774	0.895
	193	1.445	1.457	2.576	1.96	1.312	0.622
	194	1.454	1.464	2.669	1.998	1.306	0.621
	195	1.391	1.385	2.589	1.928	1.62	0.644
	196	1.448	1.438	2.638	1.982	1.441	0.602
	197	1.393	1.413	2.597	1.951	1.293	0.618
	198	1.468	1.472	2.705	2.029	1.251	0.587
	199	1.417	1.42	2.614	1.95	1.038	0.665
	200	1.409	1.409	2.609	1.959	1.075	0.619
	201	1.407	1.405	2.587	1.951	1.909	0.598
	202	1.462	1.448	2.715	2.02	1.293	0.581
	203	1.563	1.551	2.708	2.066	1.083	0.589
	204	1.547	1.549	2.752	2.089	1.46	0.602
	205	1.496	1.486	2.68	2.027	1.248	0.616
	206	1.476	1.479	2.669	2.025	1.279	0.63
	207	1.54	1.549	2.741	2.087	1.348	0.685
	208	1.469	1.464	2.615	1.99	1.534	0.608
	209	1.342	1.354	2.592	1.927	1.539	0.819
	210	1.438	1.439	2.661	1.985	1.487	0.648
	211	1.433	1.441	2.638	1.971	1.461	0.631
	212	1.287	1.297	2.548	1.855	1.051	0.64
	213	1.564	1.575	2.716	2.096	1.353	0.624
	214	1.381	1.369	2.662	1.945	1.184	0.705
	215	1.491	1.497	2.619	1.978	1.49	0.729
	216	1.366	1.371	2.516	1.876	1.48	0.665
	217	1.452	1.457	2.578	1.947	1.479	0.61
	218	1.244	1.266	2.483	1.812	1.266	0.73
	219	1.395	1.397	2.595	1.942	1.539	0.618
	220	1.416	1.426	2.566	1.936	1.343	0.612
	221	1.54	1.55	2.634	2.028	1.549	0.649
	222	1.338	1.337	2.564	1.905	1.393	0.632
	223	1.445	1.447	2.638	1.977	1.723	0.616
	224	1.483	1.497	2.588	1.985	1.629	0.75
	225	1.387	1.385	2.589	1.936	1.504	0.826
	226	1.496	1.506	2.714	2.046	1.661	0.701
	227	1.463	1.48	2.698	2.03	1.012	0.653
	228	1.488	1.499	2.688	2.028	1.431	0.61
	229	1.29	1.297	2.495	1.839	1.765	0.618
	230	1.22	1.245	2.494	1.816	1.113	0.616
	231	1.318	1.351	2.6	1.9	1.473	0.604
	232	1.37	1.393	2.614	1.939	1.087	0.712
	233	1.374	1.387	2.558	1.92	1.081	0.7
	234	1.493	1.504	2.694	2.041	1.245	0.456
	235	1.361	1.382	2.614	1.938	1.35	0.414
	236	1.182	1.2	2.637	1.884	1.431	0.661
	237	1.437	1.449	2.737	2.033	1.489	0.507
	238	1.322	1.359	2.666	1.953	1.306	0.717
	239	1.334	1.354	2.65	1.967	1.212	0.715
	240	1.427	1.423	2.682	2.004	1.226	0.84
	241	1.437	1.446	2.711	2.031	1.388	0.715
	242	1.551	1.537	2.788	2.125	1.372	0.643
	243	1.593	1.603	2.77	2.119	1.932	0.78
	244	1.467	1.473	2.707	2.03	1.387	0.642
	245	1.426	1.452	2.669	2.003	1.289	0.833
	246	1.458	1.488	2.711	2.048	1.448	0.716
	247	1.327	1.345	2.611	1.927	1.212	0.627
	248	1.569	1.593	2.744	2.112	1.423	0.739
	249	1.459	1.479	2.676	2.054	1.504	0.583
	250	1.432	1.46	2.552	1.946	1.688	0.609
	251	1.376	1.401	2.579	1.925	1.252	0.67
	252	1.425	1.459	2.618	2.002	1.411	0.613
	253	1.806	1.836	2.844	2.286	2.009	0.771
	254	1.372	1.399	2.594	1.942	1.605	0.747
	255	1.443	1.472	2.643	2.004	1.485	0.762
	256	1.313	1.348	2.545	1.884	1.445	0.599
	257	1.453	1.465	2.721	2.042	1.918	0.722
	258	1.344	1.387	2.559	1.922	1.666	0.741
	259	1.4	1.429	2.662	1.986	1.56	0.592
	260	1.341	1.361	2.602	1.921	1.599	0.62
	261	1.427	1.445	2.646	1.998	1.931	0.608
	262	1.427	1.44	2.747	2.043	1.667	0.731
	263	1.611	1.632	2.798	2.139	1.623	0.726
	264	1.249	1.284	2.49	1.826	1.704	0.74
	265	1.507	1.535	2.653	2.028	1.61	0.703
	266	1.361	1.383	2.657	1.965	1.493	0.996
	267	1.552	1.585	2.732	2.091	1.627	0.618
	268	1.319	1.346	2.605	1.922	1.507	0.629
	269	1.422	1.46	2.665	2.016	1.662	0.734
	270	1.348	1.376	2.564	1.919	1.53	0.671
	271	1.355	1.39	2.613	1.943	1.324	0.685
	272	1.519	1.551	2.768	2.101	1.377	0.618
	273	1.364	1.388	2.644	1.958	1.714	0.635
	274	1.486	1.517	2.688	2.015	1.863	0.715
	275	1.435	1.456	2.684	2.004	1.624	0.8
	276	1.381	1.413	2.643	1.966	1.884	0.834
	277	1.425	1.458	2.704	2.021	1.505	0.953
	278	1.447	1.482	2.638	2.014	1.694	0.955
	279	1.34	1.367	2.698	1.961	1.65	0.957
	280	1.497	1.524	2.779	2.087	1.591	0.962
	281	1.396	1.425	2.663	1.979	1.838	0.857
	282	1.512	1.533	2.751	2.071	2.096	0.807
	283	1.365	1.4	2.658	1.965	1.622	0.685
	284	1.436	1.476	2.611	1.968	1.786	0.676
	285	1.491	1.508	2.606	1.979	1.849	0.738
	286	1.344	1.378	2.56	1.913	3.672	0.657
	287	1.574	1.597	2.757	2.096	2.345	0.825
	288	1.55	1.562	2.709	2.056	2.234	0.892
	289	1.349	1.387	2.579	1.896	2.399	0.808
	290	1.531	1.542	2.701	2.047	1.941	0.478
	291	1.641	1.677	2.762	2.144	2.074	0.625
	292	1.382	1.416	2.647	1.966	2.289	0.602
	293	1.445	1.456	2.686	2.016	2.474	0.877
	294	1.444	1.448	2.704	2.023	2.175	0.745
	295	1.424	1.427	2.649	1.981	2.332	0.614
	296	1.455	1.454	2.721	2.025	1.761	0.807
	297	1.659	1.668	2.915	2.215	2.141	0.691
	298	1.406	1.42	2.709	2.008	1.65	0.661
	299	1.537	1.557	2.839	2.13	1.512	0.769
	300	1.51	1.523	2.733	2.07	1.84	0.871
	301	1.388	1.404	2.689	2.004	1.459	0.618
	302	1.473	1.486	2.715	2.044	1.757	0.702
	303	1.409	1.434	2.681	1.996	3.014	0.367
	304	1.396	1.412	2.626	1.963	4.256	0.554
	305	1.484	1.51	2.71	2.069	4.458	0.707
	306	1.299	1.326	2.637	1.937	3.965	0.768
	307	1.396	1.42	2.68	2.018	4.107	0.616
	308	1.36	1.381	2.671	1.988	3.974	0.603
	309	1.513	1.528	2.761	2.093	4.49	0.672
	310	1.46	1.487	2.681	2.022	4.212	0.555
	311	1.387	1.409	2.649	1.959	4.487	0.597
	312	1.387	1.407	2.548	1.945	4.209	0.609
	313	1.355	1.39	2.636	1.963	4.689	0.556
	314	1.496	1.537	2.721	2.072	4.637	0.66
	315	1.559	1.584	2.659	2.053	4.04	0.51
	316	1.456	1.473	2.636	1.996	4.013	0.733
	317	1.273	1.297	2.61	1.899	4.663	0.657
	318	1.374	1.383	2.615	1.941	4.077	0.684
	319	1.431	1.44	2.636	1.979	4.2	0.699
	320	1.394	1.408	2.584	1.955	3.963	0.747
	321	1.398	1.404	2.663	1.994	4.384	0.749
	322	1.41	1.424	2.678	2.004	4.495	0.648
	323	1.411	1.428	2.624	1.964	4.639	0.852
	324	1.534	1.547	2.743	2.088	4.69	0.797
	325	1.377	1.396	2.603	1.933	4.349	0.758
	326	1.618	1.624	2.725	2.105	4.951	0.774
	327	1.585	1.61	2.722	2.09	4.757	0.808
	328	1.552	1.579	2.746	2.089	4.548	0.814
	329	1.505	1.528	2.62	2.015	4.397	0.7
	330	1.596	1.594	2.742	2.117	4.74	0.725
	331	1.634	1.654	2.746	2.124	4.455	0.911
	332	1.551	1.568	2.705	2.066	4.576	0.83
	333	1.554	1.577	2.699	2.079	4.171	0.661
	334	1.514	1.546	2.685	2.062	4.712	0.552
	335	1.486	1.517	2.612	1.992	3.949	0.526
	336	1.397	1.436	2.582	1.94	3.989	0.491
	337	1.526	1.543	2.771	2.098	4.453	0.452
	338	1.409	1.436	2.637	1.957	4.718	0.767
	339	1.469	1.486	2.712	2.033	4.317	0.597
	340	1.516	1.529	2.72	2.057	3.921	0.623
	341	1.503	1.518	2.7	2.035	4.684	0.838
	342	1.42	1.449	2.638	1.981	4.625	0.591
	343	1.501	1.525	2.627	2.003	4.138	0.383
	344	1.434	1.446	2.632	1.966	4.863	0.653
	345	1.48	1.496	2.66	2.017	4.424	0.676
	346	1.515	1.527	2.697	2.061	4.657	0.454
	347	1.5	1.518	2.64	2.005	4.828	0.647
	348	1.558	1.58	2.682	2.069	5	0.794
	349	1.544	1.572	2.648	2.035	4.699	0.347
	350	1.386	1.402	2.61	1.951	4.339	0.638
	351	1.53	1.559	2.659	2.049	4.834	0.55
	352	1.53	1.549	2.668	2.048	4.418	0.836
	353	1.577	1.585	2.708	2.08	4.376	0.694
	354	1.672	1.697	2.723	2.125	4.479	0.663
	355	1.589	1.611	2.701	2.082	4.043	0.651
	356	1.628	1.636	2.682	2.085	4.234	0.623
	357	1.64	1.651	2.693	2.093	4.564	0.716
	358	1.578	1.592	2.729	2.084	4.195	0.694
	359	1.685	1.708	2.829	2.209	4.047	0.578
	360	1.645	1.663	2.807	2.159	4.429	0.651
	361	1.711	1.725	2.894	2.239	4.708	0.554
	362	1.645	1.674	2.827	2.162	4.834	0.731
	363	1.521	1.56	2.799	2.115	4.496	0.74
	364	1.46	1.497	2.675	2.037	4.757	0.407
	365	1.405	1.439	2.583	1.942	4.355	0.713
	366	1.473	1.507	2.579	1.959	4.658	0.622
	367	1.39	1.421	2.606	1.969	4.811	0.785
	368	1.463	1.495	2.641	2.006	4.64	0.573
	369	1.551	1.565	2.697	2.068	4.815	0.677
	370	1.432	1.455	2.618	1.973	4.921	0.775
	371	1.637	1.638	2.772	2.141	4.913	0.508
	372	1.488	1.517	2.665	2.014	4.604	0.553
	373	1.402	1.435	2.62	1.949	4.823	0.877
	374	1.411	1.439	2.666	1.986	4.612	0.89
	375	1.388	1.411	2.617	1.95	4.682	0.686
	376	1.469	1.488	2.677	2.024	4.317	0.678
	377	1.407	1.438	2.555	1.914	4.517	0.704
	378	1.453	1.477	2.644	1.974	4.88	0.73
	379	1.301	1.325	2.55	1.892	4.219	0.684
	380	1.547	1.564	2.681	2.054	4.133	0.789
	381	1.447	1.47	2.655	2.01	3.592	0.827
	382	1.409	1.439	2.606	1.965	4.144	0.841
	383	1.328	1.357	2.588	1.924	4.345	0.831
	384	1.455	1.475	2.683	2.019	4.068	0.914
	385	1.472	1.49	2.717	2.066	4.018	0.795
	386	1.486	1.507	2.686	2.036	3.883	0.835
	387	1.401	1.422	2.633	1.972	3.848	0.777
	388	1.494	1.52	2.684	2.032	4.032	0.833
	389	1.422	1.437	2.57	1.946	4.034	0.785
	390	1.443	1.466	2.581	1.954	4.206	0.584
	391	1.44	1.451	2.632	1.977	4.177	0.735
	392	1.558	1.558	2.779	2.116	4.411	0.576
	393	1.461	1.476	2.666	2.015	5.326	0.498
	394	1.463	1.493	2.723	2.038	4.492	0.412
	395	1.474	1.497	2.725	2.044	4.271	0.586
	396	1.5	1.523	2.709	2.037	3.515	0.452
	397	1.455	1.484	2.645	1.965	3.87	0.721
	398	1.577	1.608	2.648	2.045	4.611	0.653
	399	1.485	1.51	2.624	1.981	4.412	0.768
	400	1.595	1.627	2.686	2.076	4.564	0.611
	401	1.536	1.556	2.661	2.032	3.924	0.749
	402	1.709	1.732	2.7	2.106	4.467	0.695
	403	1.792	1.799	2.832	2.219	4.491	0.442
	404	1.573	1.606	2.77	2.097	4.183	0.547
	405	1.376	1.419	2.605	1.936	5.037	0.799
	406	1.527	1.559	2.635	2.009	4.134	0.646
	407	1.507	1.537	2.641	2.001	4.071	0.703
	408	1.587	1.607	2.701	2.088	4.669	0.418
	409	1.461	1.487	2.618	1.987	4.644	0.771
	410	1.572	1.586	2.724	2.116	4.26	0.564
	411	1.559	1.571	2.727	2.103	3.423	0.663
	412	1.51	1.521	2.619	2.01	4.147	0.651
	413	1.49	1.507	2.615	1.991	3.931	0.534
	414	1.413	1.43	2.635	1.961	3.815	0.685
	415	1.591	1.606	2.721	2.105	3.922	0.652
	416	1.741	1.76	2.882	2.246	4.109	0.649
	417	1.728	1.733	2.824	2.201	4.345	0.648
	418	1.57	1.584	2.747	2.107	4.488	0.528
	419	1.64	1.665	2.827	2.161	4.032	0.652
	420	1.535	1.529	2.838	2.114	4.405	0.919
	421	1.525	1.53	2.741	2.048	3.864	0.543
	422	1.585	1.587	2.81	2.121	4.499	0.571
	423	1.655	1.652	2.863	2.168	4.356	0.729
	424	1.722	1.728	2.855	2.205	2.711	0.407
	425	1.494	1.525	2.747	2.068	3.666	0.558
	426	1.649	1.655	2.734	2.132	2.859	0.628
	427	1.621	1.637	2.759	2.126	3.904	0.661
	428	1.686	1.68	2.767	2.156	3.822	0.609
	429	1.621	1.63	2.696	2.099	3.385	0.425
	430	1.68	1.675	2.701	2.129	3.31	0.504
	431	1.597	1.599	2.701	2.1	3.71	0.779
	432	1.588	1.583	2.698	2.104	3.429	0.81
	433	1.586	1.585	2.699	2.069	3.543	0.661
	434	1.613	1.613	2.689	2.094	4.449	0.608
	435	1.662	1.671	2.753	2.163	3.874	0.719
	436	1.624	1.636	2.633	2.069	4.506	0.636
	437	1.624	1.624	2.7	2.107	4.656	0.568
	438	1.635	1.643	2.656	2.083	4.608	0.326
	439	1.636	1.646	2.746	2.132	4.496	0.624
	440	1.479	1.503	2.702	2.041	4.569	0.632
	441	1.529	1.523	2.658	2.035	4.086	0.435
	442	1.479	1.493	2.62	2.013	4.811	0.647
	443	1.535	1.531	2.679	2.056	4.353	0.645
	444	1.549	1.548	2.695	2.06	3.991	0.611
	445	1.444	1.464	2.648	1.987	4.272	0.396
	446	1.475	1.493	2.686	2.024	4.663	0.768
	447	1.677	1.69	2.884	2.219	4.943	0.834
	448	1.51	1.507	2.686	2.038	4.242	0.657
	449	1.481	1.488	2.694	2.03	2.167	0.684
	450	1.568	1.566	2.736	2.08	3.766	0.693
	451	1.472	1.456	2.678	2.017	3.635	0.694
	452	1.744	1.739	2.852	2.246	4.413	0.64
	453	1.704	1.697	2.776	2.184	4.274	0.709
	454	1.705	1.694	2.773	2.173	4.603	0.659
	455	1.711	1.71	2.829	2.221	4.835	0.677
	456	1.591	1.583	2.714	2.104	4.163	0.823
	457	1.681	1.689	2.771	2.183	3.683	0.796
	458	1.605	1.602	2.711	2.101	3.826	0.834
	459	1.691	1.675	2.707	2.136	3.958	0.826
	460	1.721	1.721	2.765	2.2	4.049	0.838
	461	1.676	1.668	2.735	2.123	4.048	0.853
	462	1.685	1.668	2.714	2.139	4.547	0.636
	463	1.628	1.619	2.737	2.152	3.374	0.572
	464	1.679	1.663	2.769	2.166	3.341	0.657
	465	1.57	1.554	2.692	2.068	3.662	0.678
	466	1.588	1.575	2.656	2.057	4.661	0.68
	467	1.519	1.514	2.673	2.052	4.164	0.665
	468	1.475	1.447	2.659	2.011	4.158	0.498
	469	1.555	1.536	2.737	2.09	4.177	0.843
	470	1.589	1.567	2.762	2.123	3.896	0.675
	471	1.58	1.571	2.714	2.094	3.846	0.753
	472	1.889	1.881	2.871	2.334	4.278	0.733
	473	1.637	1.632	2.718	2.122	4.001	0.697
	474	1.665	1.646	2.771	2.164	3.927	0.673
	475	1.629	1.626	2.701	2.129	3.896	0.767
	476	1.636	1.611	2.7	2.114	4.537	0.764
	477	1.548	1.539	2.697	2.076	4.278	0.388
	478	1.699	1.701	2.772	2.18	2.734	0.708
	479	1.616	1.6	2.721	2.127	3.667	0.631
	480	1.617	1.617	2.644	2.069	3.317	0.757
	481	1.658	1.653	2.684	2.112	3.688	0.591
	482	1.768	1.762	2.84	2.24	4.183	0.695
	483	1.693	1.678	2.732	2.138	3.844	0.6
	484	1.564	1.565	2.663	2.055	4.394	0.557
	485	1.79	1.792	2.824	2.258	4.012	0.632
	486	1.797	1.799	2.882	2.285	4.538	0.774
	487	1.747	1.747	2.819	2.232	3.937	0.664
	488	1.735	1.728	2.869	2.231	3.598	0.615
	489	1.741	1.743	2.849	2.256	3.878	0.731
	490	1.533	1.532	2.735	2.08	4.222	0.677
	491	1.678	1.676	2.831	2.203	3.801	0.798
	492	1.675	1.659	2.838	2.201	3.943	0.532
	493	1.739	1.734	2.878	2.248	3.559	0.717
	494	1.733	1.729	2.897	2.27	4.201	0.646
	495	1.833	1.818	2.969	2.339	4.2	0.74
	496	1.852	1.835	2.999	2.379	4.436	0.676
	497	1.727	1.706	2.927	2.279	4.038	0.674
	498	1.704	1.694	2.895	2.252	4.257	0.463
	499	1.879	1.862	3.045	2.399	4.313	0.752
	500	1.875	1.86	2.947	2.335	2.979	0.835
	501	2.091	2.072	3.122	2.546	3.335	0.692
	502	1.777	1.756	2.87	2.281	3.215	0.681
	503	1.913	1.903	2.983	2.406	3.93	0.713
	504	1.834	1.823	3.003	2.377	3.774	0.653
	505	1.833	1.816	2.996	2.351	3.813	0.57
	506	1.823	1.82	2.95	2.342	4.098	0.549
	507	1.837	1.819	2.968	2.327	3.939	0.636
	508	1.66	1.646	2.805	2.186	3.268	0.368
	509	1.8	1.795	2.959	2.329	3.735	0.565
	510	1.748	1.741	2.876	2.254	4.616	0.626
	511	1.716	1.717	2.854	2.229	3.714	0.652
	512	1.908	1.904	3.003	2.425	4.664	0.489
	513	1.884	1.863	3.022	2.39	3.856	0.852
	514	1.776	1.764	2.886	2.28	3.929	0.887
	515	1.804	1.803	2.93	2.334	4.641	0.696
	516	1.726	1.743	2.834	2.25	4.559	0.669
	517	1.768	1.768	2.844	2.254	4.157	0.844
	518	1.847	1.839	2.949	2.362	4.638	0.549
	519	1.807	1.807	2.865	2.291	4.945	0.65
	520	1.855	1.846	2.935	2.362	4.027	0.64
	521	1.872	1.886	2.898	2.359	4.2	0.563
	522	1.819	1.804	2.908	2.315	4.378	0.489
	523	1.638	1.635	2.74	2.158	3.472	0.703
	524	1.913	1.897	2.962	2.399	4.334	0.642
	525	1.856	1.85	2.878	2.328	3.987	0.687
	526	1.974	1.963	2.998	2.449	4.124	0.701
	527	1.832	1.824	2.896	2.313	4.519	0.693
	528	1.612	1.607	2.796	2.151	4.738	0.711
	529	1.942	1.95	3.005	2.422	4.096	0.749
	530	1.771	1.777	2.889	2.27	4.216	0.657
	531	1.807	1.786	2.884	2.293	4.94	0.683
	532	1.82	1.811	2.871	2.297	4.853	0.66
	533	1.633	1.64	2.787	2.177	3.198	0.47
	534	1.795	1.772	2.854	2.276	3.945	0.612
	535	1.76	1.745	2.907	2.284	3.442	0.612
	536	1.709	1.69	2.867	2.24	3.401	0.605
	537	1.75	1.741	2.884	2.263	3.983	0.696
	538	1.804	1.79	2.885	2.275	4.073	0.954
	539	1.76	1.75	2.805	2.229	2.94	0.572
	540	1.723	1.722	2.818	2.215	3.279	0.619
	541	1.794	1.784	2.963	2.326	3.83	0.712
	542	1.709	1.716	2.855	2.236	3.577	0.448
	543	1.71	1.708	2.852	2.224	3.825	0.599
	544	1.775	1.767	2.864	2.264	3.535	0.669
	545	1.638	1.633	2.804	2.16	3.915	0.638
	546	1.8	1.796	2.835	2.259	3.834	0.652
	547	1.765	1.75	2.864	2.257	4.718	0.707
	548	1.914	1.893	2.911	2.355	3.943	0.563
	549	1.719	1.717	2.74	2.184	4.124	0.722
	550	1.818	1.8	2.89	2.297	3.952	0.498
	551	1.773	1.758	2.857	2.261	3.077	0.577
	552	1.631	1.623	2.79	2.182	4.317	0.652
	553	1.628	1.619	2.85	2.193	4.358	0.609
	554	1.799	1.805	2.907	2.298	4.334	0.757
	555	1.737	1.735	2.789	2.21	3.297	0.624
	556	1.663	1.662	2.784	2.174	4.275	0.629
	557	1.751	1.75	2.889	2.252	4.101	0.646
	558	1.668	1.667	2.81	2.182	4.676	0.769
	559	1.677	1.668	2.876	2.222	4.729	0.589
	560	1.592	1.588	2.857	2.166	4.199	0.69
	561	1.717	1.709	2.88	2.238	4.363	0.672
	562	1.585	1.577	2.754	2.114	3.958	0.464
	563	1.652	1.655	2.829	2.193	3.903	0.486
	564	1.707	1.693	2.85	2.234	3.932	0.643
	565	1.591	1.582	2.762	2.131	4.522	0.521
	566	1.591	1.593	2.719	2.108	4.079	0.569
	567	1.52	1.517	2.745	2.093	3.609	0.348
	568	1.713	1.717	2.952	2.296	4.663	0.773
	569	1.781	1.763	2.891	2.287	3.934	0.572
	570	1.649	1.624	2.769	2.159	3.976	0.567
	571	1.641	1.633	2.807	2.181	4.38	0.641
	572	1.719	1.698	2.797	2.216	4.969	0.792
	573	1.718	1.708	2.821	2.231	4.48	0.768
	574	1.648	1.627	2.865	2.226	4.011	0.719
	575	1.636	1.631	2.823	2.195	4.003	0.67
	576	1.751	1.748	2.908	2.297	4.309	0.646
	577	1.718	1.718	2.879	2.248	4.346	0.648
	578	1.755	1.732	2.889	2.277	4.435	0.708
	579	1.741	1.706	2.861	2.235	4.203	0.556
	580	1.913	1.879	2.932	2.352	4.445	0.685
	581	1.717	1.691	2.813	2.208	4.411	0.672
	582	1.561	1.557	2.757	2.108	4.208	0.775
	583	1.629	1.618	2.796	2.166	4.257	0.646
	584	1.537	1.521	2.806	2.131	3.48	0.645
	585	1.668	1.669	2.843	2.215	4.926	0.608
	586	1.737	1.748	2.812	2.256	4.193	0.754
	587	1.692	1.694	2.777	2.207	4.046	0.583
	588	1.724	1.709	2.775	2.2	4.145	0.568
	589	1.749	1.749	2.859	2.263	4.628	0.681
	590	1.705	1.713	2.804	2.217	3.937	0.429
	591	1.672	1.673	2.79	2.173	5.058	0.642
	592	1.768	1.761	2.849	2.264	4.747	0.401
	593	1.884	1.883	2.86	2.324	3.81	0.632
	594	1.717	1.702	2.833	2.217	4.459	0.657
	595	1.818	1.829	2.791	2.235	3.872	0.527
	596	1.71	1.731	2.75	2.182	3.634	0.473
	597	1.858	1.853	2.908	2.332	3.705	0.682
	598	1.701	1.694	2.777	2.172	3.296	0.672
	599	1.87	1.868	2.961	2.35	4.532	0.799
	600	1.677	1.685	2.754	2.175	4.33	0.755
	601	1.61	1.621	2.694	2.118	4.86	0.742
	602	1.716	1.71	2.796	2.191	3.563	0.8
	603	1.675	1.673	2.801	2.183	4.362	0.663
	604	1.782	1.785	2.825	2.246	3.736	0.534
	605	1.643	1.612	2.699	2.109	3.442	0.659
	606	1.776	1.752	2.719	2.174	4.819	0.712
	607	1.696	1.681	2.653	2.109	4.312	0.473
	608	1.888	1.891	2.866	2.332	4.026	0.587
	609	1.977	1.967	2.896	2.368	3.76	0.705
	610	1.805	1.781	2.792	2.235	4.16	0.564
	611	1.742	1.717	2.75	2.174	4.553	0.588
	612	1.808	1.786	2.752	2.223	4.041	0.696
	613	1.572	1.559	2.618	2.042	4.633	0.693
	614	1.81	1.801	2.808	2.224	4.537	0.654
	615	1.743	1.733	2.732	2.164	4.184	0.647
	616	1.695	1.687	2.762	2.164	4.409	0.763
	617	1.899	1.9	2.844	2.295	5.321	0.581
	618	1.769	1.758	2.787	2.222	4.912	0.768
	619	1.777	1.773	2.818	2.238	4.537	0.705
	620	1.738	1.73	2.809	2.209	4.336	0.745
	621	1.617	1.599	2.779	2.152	4.434	0.409
	622	1.707	1.698	2.827	2.201	4.735	0.451
	623	1.667	1.662	2.733	2.139	4.552	0.712
	624	1.696	1.681	2.764	2.178	4.773	0.674
	625	1.653	1.629	2.744	2.142	4.529	0.787
	626	1.81	1.797	2.875	2.289	3.935	0.613
	627	1.66	1.635	2.76	2.173	4.325	0.656
	628	1.674	1.663	2.731	2.148	4.062	0.739
	629	1.69	1.684	2.726	2.161	4.534	0.411
	630	1.689	1.681	2.763	2.183	3.999	0.663
	631	1.677	1.655	2.767	2.169	4.798	0.737
	632	1.698	1.692	2.738	2.167	4.023	0.56
	633	1.651	1.629	2.801	2.183	4.431	0.743
	634	1.669	1.659	2.69	2.134	4.101	0.688
	635	1.699	1.685	2.773	2.186	4.216	0.415
	636	1.8	1.787	2.87	2.297	4.055	0.41
	637	1.675	1.665	2.793	2.184	3.858	0.593
	638	1.791	1.788	2.842	2.272	4.191	0.53
	639	1.653	1.635	2.78	2.175	4.14	0.687
	640	1.702	1.682	2.77	2.187	3.855	0.718
	641	1.682	1.673	2.728	2.167	4.759	0.6
	642	1.611	1.588	2.713	2.109	3.972	0.68
	643	1.835	1.808	2.857	2.295	4.388	0.657
	644	1.832	1.819	2.835	2.284	5.011	0.527
	645	1.818	1.79	2.837	2.286	4.623	0.201
	646	1.717	1.694	2.774	2.192	4.705	0.522
	647	1.741	1.732	2.839	2.226	4.769	0.598
	648	1.738	1.716	2.752	2.181	4.266	0.477
	649	1.731	1.707	2.794	2.2	4.841	0.56
	650	1.74	1.716	2.775	2.208	4.829	0.66
	651	1.829	1.817	2.863	2.282	4.249	0.761
	652	1.873	1.86	2.95	2.341	4.522	0.691
	653	1.707	1.679	2.84	2.216	4.532	0.687
	654	1.592	1.563	2.755	2.121	4.433	0.736
	655	1.621	1.602	2.771	2.143	4.613	0.695
	656	1.608	1.599	2.743	2.135	4.411	0.857
	657	1.752	1.734	2.907	2.277	4.736	0.61
	658	1.609	1.586	2.773	2.139	4.497	0.656
	659	1.684	1.661	2.784	2.148	3.765	0.417
	660	1.758	1.737	2.876	2.249	3.994	0.506
	661	1.571	1.561	2.69	2.1	4.283	0.724
	662	1.441	1.446	2.633	2.013	4.495	0.54
	663	1.594	1.579	2.732	2.133	4.452	0.512
	664	1.864	1.862	2.868	2.314	4.594	0.694
	665	1.536	1.53	2.666	2.049	4.599	0.677
	666	1.551	1.542	2.678	2.056	3.979	0.673
	667	1.589	1.583	2.691	2.09	3.99	0.726
	668	1.764	1.744	2.856	2.241	3.952	0.575
	669	1.616	1.604	2.749	2.13	3.952	0.503
	670	1.644	1.626	2.735	2.127	4.295	0.654
	671	1.458	1.427	2.581	1.973	4.067	0.708
	672	1.54	1.538	2.652	2.042	4.534	0.767
	673	1.421	1.411	2.567	1.937	4.573	0.609
	674	1.538	1.537	2.581	1.987	3.266	0.749
	675	1.465	1.452	2.578	1.948	4.115	0.624
	676	1.577	1.566	2.638	2.036	4.43	0.936
	677	1.635	1.63	2.709	2.106	4.508	0.353
	678	1.615	1.618	2.627	2.064	3.971	0.686
	679	1.724	1.711	2.725	2.167	4.914	0.746
	680	1.749	1.723	2.784	2.194	4.597	0.712
	681	1.656	1.628	2.742	2.137	3.789	0.708
	682	1.603	1.585	2.705	2.089	4.682	0.616
	683	1.718	1.692	2.78	2.185	4.094	0.399
	684	1.701	1.671	2.768	2.161	4.978	0.537
	685	1.762	1.744	2.779	2.201	4.207	0.646
	686	1.756	1.73	2.784	2.189	4.267	0.687
	687	1.703	1.687	2.75	2.161	3.377	0.732
	688	1.632	1.628	2.691	2.106	3.675	0.823
	689	1.614	1.603	2.712	2.108	4.484	0.696
	690	1.6	1.586	2.641	2.046	4.282	0.44
	691	1.589	1.591	2.662	2.061	4.317	0.552
	692	1.633	1.623	2.699	2.093	3.107	0.744
	693	1.731	1.72	2.756	2.179	4.643	0.683
	694	1.721	1.701	2.759	2.169	4.386	0.483
	695	1.816	1.801	2.874	2.249	4.638	0.748
	696	1.617	1.601	2.685	2.059	4.154	0.562
	697	1.753	1.721	2.796	2.189	4.19	0.599
	698	1.654	1.643	2.697	2.1	4.271	0.695
	699	1.855	1.839	2.911	2.291	3.926	0.705
	700	1.775	1.762	2.849	2.23	4.611	0.648
	701	1.877	1.866	3.002	2.355	4.423	0.602
	702	1.616	1.612	2.829	2.145	4.407	0.641
	703	1.745	1.731	2.874	2.207	3.036	0.736
	704	1.787	1.778	2.943	2.281	4.329	0.576
	705	1.728	1.725	2.892	2.22	4.383	0.557
	706	1.973	1.976	3.088	2.438	4.864	0.716
	707	1.589	1.571	2.836	2.115	4.528	0.424
	708	1.667	1.653	2.891	2.167	3.972	0.562
	709	1.637	1.621	2.87	2.156	3.489	0.301
	710	1.886	1.874	3.038	2.353	4.048	0.602
	711	1.833	1.819	3.026	2.345	4.586	0.354
	712	1.73	1.711	2.937	2.261	4.132	0.765
	713	1.67	1.648	2.925	2.21	4.46	0.439
	714	1.776	1.76	2.966	2.287	3.718	0.665
	715	1.926	1.911	3.074	2.41	4.071	0.632
	716	1.738	1.734	2.862	2.205	3.904	0.705
	717	1.733	1.729	2.94	2.232	4.109	0.516
	718	1.916	1.893	3.175	2.441	3.71	0.794
	719	1.965	1.937	3.221	2.497	3.984	0.681
	720	1.802	1.789	3.081	2.346	4.182	0.577
	721	1.964	1.953	3.109	2.433	4.097	0.604
	722	1.878	1.894	3.041	2.378	3.711	0.492
	723	2.136	2.12	3.25	2.587	4.062	0.39
	724	1.944	1.95	3.132	2.436	3.475	0.569
	725	1.92	1.922	3.072	2.399	3.548	0.511
	726	1.877	1.861	3.072	2.38	4.002	0.5
	727	1.983	2	3.116	2.446	3.436	0.46
	728	1.978	1.974	3.109	2.426	3.591	0.558
	729	1.97	1.967	3.172	2.464	3.714	0.534
	730	1.995	2	3.164	2.478	3.662	0.809
	731	1.853	1.85	3.027	2.355	2.832	0.588
	732	1.984	1.986	3.149	2.486	2.372	0.509
	733	1.972	1.971	3.128	2.466	3.156	0.727
	734	2.169	2.169	3.23	2.612	3.033	0.592
	735	1.794	1.78	2.949	2.267	2.856	0.585
	736	1.915	1.906	3.024	2.371	3.336	0.657
	737	1.807	1.794	3.043	2.342	3.656	0.538
	738	1.838	1.831	3.038	2.349	4.279	0.669
	739	1.647	1.636	2.885	2.195	3.713	0.56
	740	2.026	2.019	3.144	2.503	3.069	0.664
	741	1.859	1.875	2.96	2.327	2.831	0.617
	742	1.941	1.931	3.137	2.447	2.708	0.672
	743	2.069	2.069	3.149	2.536	3.331	0.698
	744	1.911	1.899	3.09	2.41	3.66	0.622
	745	1.94	1.939	3.072	2.418	3.75	0.618
	746	2.054	2.058	3.168	2.509	3.877	0.594
	747	1.959	1.962	3.131	2.449	3.169	0.617
	748	2.043	2.043	3.182	2.507	3.74	0.538
	749	1.998	1.991	3.167	2.476	3.661	0.585
	750	1.902	1.897	3.132	2.422	3.691	0.51
	751	2.049	2.046	3.215	2.529	3.729	0.502
	752	2.075	2.074	3.265	2.591	4.173	0.656
	753	1.981	1.989	3.083	2.437	3.546	0.702
	754	1.931	1.935	3.014	2.373	3.174	0.796
	755	1.949	1.96	2.987	2.359	2.46	0.653
	756	2.074	2.078	3.058	2.452	3.154	0.644
	757	1.986	1.988	3.077	2.405	3.683	0.622
	758	2.2	2.205	3.225	2.585	3.498	0.775
	759	2.264	2.26	3.284	2.641	3.376	0.566
	760	2.017	1.99	3.105	2.444	3.371	0.577
	761	2.042	2.021	3.195	2.512	3.243	0.653
	762	1.999	1.966	3.067	2.421	4.001	0.627
	763	2.037	2.026	3.044	2.422	2.762	0.63
	764	2.055	2.044	3.091	2.441	3.694	0.728
	765	2.038	2.026	3.063	2.433	3.467	0.895
	766	1.91	1.887	3.015	2.354	3.563	0.769
	767	2.019	2.002	3.076	2.434	3.765	0.508
	768	1.83	1.823	2.926	2.265	3.269	0.631
	769	1.844	1.836	2.933	2.292	3.295	0.659
	770	2.08	2.083	3.061	2.459	3.377	0.632
	771	1.994	2.013	3.01	2.394	3.398	0.608
	772	1.774	1.78	2.9	2.257	3.398	0.659
	773	1.689	1.677	2.866	2.194	3.281	0.77
	774	1.769	1.789	2.898	2.252	3.697	0.687
	775	1.835	1.832	2.986	2.317	3.907	0.624
	776	1.868	1.873	3	2.338	3.278	0.784
	777	1.976	1.981	3.055	2.442	3.714	0.746
	778	1.869	1.866	2.963	2.329	3.045	0.715
	779	1.863	1.862	2.976	2.31	3.944	0.725
	780	1.865	1.87	2.962	2.304	3.454	0.693
	781	1.992	1.992	3.046	2.423	2.888	0.69
	782	1.825	1.836	2.792	2.21	2.443	0.788
	783	1.673	1.665	2.821	2.143	2.979	0.833
	784	1.858	1.838	2.855	2.253	2.326	0.874
	785	1.833	1.837	2.815	2.23	3.084	0.619
	786	1.815	1.812	2.795	2.196	3.097	0.674
	787	1.841	1.842	2.942	2.282	3.02	0.611
	788	1.793	1.801	2.882	2.236	2.79	0.6
	789	1.841	1.845	2.91	2.27	3.951	0.687
	790	1.823	1.831	2.93	2.272	3.216	0.565
	791	1.724	1.731	2.898	2.215	2.765	0.73
	792	1.857	1.849	2.911	2.265	2.958	0.788
	793	1.828	1.837	2.875	2.247	2.845	0.603
	794	1.738	1.74	2.858	2.194	3.56	0.637
	795	1.873	1.875	2.886	2.274	2.976	0.576
	796	1.917	1.921	2.955	2.331	3.251	0.363
	797	1.866	1.863	2.947	2.322	2.768	0.806
	798	1.82	1.812	2.867	2.25	2.772	0.408
	799	1.807	1.811	2.847	2.245	2.508	0.807
	800	1.922	1.915	2.993	2.371	2.082	0.858
	801	1.863	1.871	2.951	2.316	2.498	0.608
	802	1.93	1.932	2.921	2.333	1.979	0.586
	803	1.713	1.723	2.863	2.189	2.7	0.558
	804	1.72	1.714	2.823	2.17	3.057	0.632
	805	1.655	1.649	2.778	2.119	3.307	0.688
	806	1.73	1.729	2.827	2.184	2.639	0.68
	807	1.589	1.612	2.708	2.061	2.722	0.624
	808	1.787	1.794	2.912	2.273	2.333	0.715
	809	1.72	1.726	2.861	2.204	2.997	0.796
	810	1.751	1.755	2.901	2.23	2.425	0.613
	811	1.781	1.781	2.922	2.248	2.836	0.88
	812	1.804	1.799	3.009	2.318	3.704	0.675
	813	1.804	1.8	3.027	2.322	3.63	0.656
	814	1.772	1.791	2.918	2.249	3.568	0.619
	815	1.788	1.799	3.04	2.315	3.484	0.787
	816	1.789	1.795	3.1	2.355	2.94	0.681
	817	1.716	1.724	2.969	2.257	3.672	0.623
	818	1.807	1.81	3.035	2.334	3.15	0.57
	819	1.869	1.888	3.124	2.418	3.149	0.679
	820	1.946	1.966	3.098	2.45	3.542	0.945
	821	1.95	1.964	3.088	2.449	3.697	0.858
	822	1.947	1.953	3.161	2.472	3.482	0.662
	823	1.731	1.738	3.074	2.346	2.833	0.829
	824	1.89	1.897	3.117	2.421	3.631	0.47
	825	1.962	1.976	3.236	2.516	3.46	0.664
	826	1.88	1.898	3.142	2.439	3.384	0.637
	827	2.021	2.04	3.236	2.55	3.29	0.847
	828	2.056	2.075	3.3	2.578	3.775	0.674
	829	1.917	1.936	3.179	2.464	3.402	0.629
	830	1.98	2.008	3.177	2.501	3.765	0.798
	831	1.85	1.859	3.143	2.434	2.953	0.581
	832	1.722	1.729	3.1	2.338	2.751	0.58
	833	1.9	1.897	3.196	2.471	3.298	0.642
	834	1.921	1.923	3.185	2.475	2.832	0.639
	835	1.799	1.812	3.092	2.369	3.819	0.653
	836	1.881	1.878	3.188	2.452	3.397	0.646
	837	1.953	1.958	3.243	2.511	2.603	0.629
	838	1.824	1.836	3.146	2.409	3.879	0.622
	839	1.859	1.861	3.138	2.426	4.515	0.438
	840	1.798	1.801	3.101	2.373	3.917	0.469
	841	1.73	1.736	3.007	2.303	3.514	0.768
	842	1.846	1.853	3.108	2.426	3.327	0.597
	843	1.677	1.696	2.909	2.255	3.282	0.733
	844	1.89	1.911	3.119	2.443	2.425	0.389
	845	1.978	1.982	3.18	2.529	2.85	0.409
	846	1.731	1.736	3.015	2.32	2.728	0.623
	847	1.738	1.737	3.049	2.336	3.33	0.688
	848	1.746	1.763	3.002	2.319	2.629	0.643
	849	1.871	1.867	3.108	2.421	3.372	0.567
	850	1.881	1.889	3.196	2.48	2.743	0.602
	851	1.972	1.961	3.205	2.513	3.092	0.621
	852	1.814	1.819	3.174	2.443	2.825	0.633
	853	1.876	1.883	3.181	2.475	2.883	0.684
	854	1.901	1.901	3.17	2.493	3.076	0.488
	855	1.845	1.842	3.12	2.443	3.211	0.571
	856	1.92	1.926	3.207	2.519	2.755	0.6
	857	1.944	1.962	3.136	2.489	2.821	0.685
	858	2.061	2.054	3.268	2.606	3.045	0.609
	859	1.996	2.001	3.169	2.547	2.793	0.773
	860	1.764	1.787	2.996	2.336	2.401	0.572
	861	2.031	2.047	3.162	2.561	3.587	0.619
	862	1.825	1.845	3.071	2.408	3.032	0.614
	863	1.758	1.782	3.021	2.349	3.047	0.513
	864	1.852	1.875	3.07	2.435	2.879	0.395
	865	1.924	1.943	3.099	2.463	3.793	0.597
	866	2.046	2.068	3.311	2.616	2.98	0.49
	867	1.856	1.875	3.136	2.444	3.368	0.692
	868	1.987	2.007	3.228	2.549	3.316	0.64
	869	1.845	1.868	3.136	2.441	3.447	0.455
	870	1.906	1.925	3.147	2.468	2.996	0.642
	871	1.827	1.853	3.108	2.413	3.376	0.63
	872	1.993	2.008	3.166	2.504	3.615	0.603
	873	1.872	1.9	3.193	2.471	2.726	0.908
	874	1.86	1.879	3.14	2.431	3.026	0.621
	875	1.928	1.941	3.172	2.482	3.843	0.702
	876	1.938	1.948	3.132	2.467	3.603	0.821
	877	1.796	1.825	3.085	2.395	3.018	0.606
	878	1.795	1.794	3.136	2.415	3.434	0.553
	879	1.903	1.908	3.14	2.472	3.615	0.66
	880	1.653	1.679	2.95	2.252	3.427	0.739
	881	1.874	1.89	3.149	2.452	3.165	0.61
	882	1.863	1.877	3.131	2.437	3.834	0.731
	883	1.966	1.985	3.252	2.556	3.247	0.684
	884	1.956	1.979	3.221	2.529	3.603	0.49
	885	1.999	2.018	3.264	2.56	2.427	0.956
	886	1.789	1.807	3.103	2.372	3.626	0.511
	887	1.924	1.944	3.26	2.528	3.444	0.563
	888	1.843	1.854	3.125	2.422	3.117	0.632
	889	1.774	1.802	3	2.335	2.632	0.507
	890	2.046	2.065	3.238	2.571	2.868	0.85
	891	2.039	2.052	3.285	2.574	2.888	0.792
	892	1.958	1.97	3.244	2.529	3.151	0.686
	893	2.014	2.028	3.285	2.561	2.877	0.549
	894	2.097	2.113	3.323	2.618	3.717	0.666
	895	1.993	2.001	3.224	2.53	3.947	0.792
	896	2.107	2.126	3.362	2.663	3.3	0.744
	897	2.061	2.079	3.331	2.625	3.374	0.637
	898	1.952	1.964	3.245	2.532	3.464	0.772
	899	2.057	2.08	3.227	2.58	3.423	0.634
	900	2.018	2.021	3.223	2.543	3.664	0.613
	901	2.088	2.089	3.306	2.627	3.087	0.818
	902	2.012	2.028	3.266	2.575	3.103	0.661
	903	1.872	1.906	3.181	2.459	2.722	0.665
	904	1.777	1.796	3.083	2.366	3.44	0.82
	905	1.94	1.958	3.268	2.536	3.332	0.701
	906	1.922	1.926	3.287	2.536	3.714	0.622
	907	2.053	2.062	3.402	2.654	4.128	0.602
	908	1.94	1.937	3.275	2.531	2.733	0.327
	909	1.877	1.896	3.186	2.467	4.226	0.826
	910	1.872	1.88	3.304	2.533	3.709	0.568
	911	1.92	1.923	3.27	2.518	2.788	0.575
	912	1.8	1.806	3.299	2.484	3.83	0.779
	913	1.922	1.917	3.285	2.525	4.134	0.793
	914	1.793	1.795	3.201	2.423	3.108	0.756
	915	2.013	2.032	3.317	2.596	3.519	0.476
	916	2.016	2.013	3.28	2.554	3.044	0.646
	917	1.892	1.893	3.234	2.461	2.854	0.561
	918	1.943	1.947	3.248	2.504	3.013	0.671
	919	1.931	1.934	3.28	2.512	3.115	0.663
	920	1.896	1.898	3.224	2.479	3.578	0.675
	921	2.004	2.01	3.32	2.567	2.844	0.758
	922	1.859	1.854	3.228	2.471	3.624	0.653
	923	1.941	1.934	3.254	2.514	3.228	0.616
	924	1.837	1.833	3.162	2.425	2.986	0.603
	925	1.773	1.776	3.104	2.358	3.096	0.65
	926	1.891	1.901	3.192	2.46	2.935	0.55
	927	1.954	1.966	3.27	2.521	3.874	0.925
	928	1.788	1.803	3.083	2.371	3.092	0.462
	929	1.913	1.915	3.254	2.501	2.975	0.638
	930	1.804	1.796	3.173	2.409	3.214	0.609
	931	1.882	1.88	3.186	2.462	2.566	0.857
	932	1.936	1.929	3.254	2.504	3.304	0.717
	933	1.981	1.978	3.264	2.557	3.585	0.867
	934	1.933	1.942	3.181	2.483	3.167	0.721
	935	1.93	1.935	3.281	2.528	3.528	0.699
	936	1.793	1.795	3.195	2.437	2.926	0.751
	937	1.939	1.949	3.237	2.508	2.895	0.673
	938	1.937	1.951	3.251	2.508	2.597	0.617
	939	1.991	1.997	3.316	2.573	2.257	0.658
	940	1.94	1.947	3.234	2.52	2.778	0.74
	941	2.024	2.022	3.348	2.608	2.783	0.787
	942	2.077	2.081	3.335	2.621	3.467	0.897
	943	1.921	1.921	3.274	2.519	2.27	0.799
	944	2.026	2.007	3.333	2.596	2.412	0.778
	945	2.014	2.009	3.311	2.566	2.473	0.724
	946	2.046	2.047	3.319	2.596	2.969	0.997
	947	2.026	2.043	3.29	2.58	3.626	1.039
	948	1.859	1.876	3.199	2.454	3.787	0.657
	949	1.92	1.953	3.2	2.494	3.335	0.696
	950	2.072	2.083	3.232	2.572	3.186	0.628
	951	1.972	1.989	3.207	2.514	3.587	0.775
	952	1.974	1.982	3.218	2.52	3.337	0.482
	953	1.841	1.847	3.158	2.43	3.16	0.467
	954	1.859	1.878	3.175	2.452	3.199	0.378
	955	1.975	1.984	3.287	2.568	3.25	0.481
	956	1.931	1.933	3.213	2.506	3.354	0.439
	957	1.931	1.932	3.309	2.57	3.383	0.312
	958	1.839	1.848	3.173	2.445	3.12	0.611
	959	1.936	1.96	3.283	2.57	3.263	0.653
	960	1.986	1.997	3.263	2.576	3.586	0.397
	961	1.942	1.941	3.229	2.53	2.897	0.612
	962	2.028	2.029	3.262	2.575	3.673	0.822
	963	1.965	1.97	3.246	2.533	3.351	0.589
	964	1.918	1.918	3.243	2.512	3.148	0.609
	965	1.856	1.862	3.18	2.445	3.318	0.586
	966	1.765	1.768	3.163	2.42	3.108	0.702
	967	1.895	1.914	3.252	2.515	4.18	0.573
	968	1.914	1.925	3.231	2.509	3.19	0.724
	969	1.955	1.97	3.247	2.531	3.729	0.685
	970	1.835	1.83	3.189	2.452	2.93	0.385
	971	1.91	1.92	3.241	2.526	3.525	0.685
	972	1.76	1.77	3.146	2.414	2.763	0.589
	973	1.93	1.935	3.273	2.533	2.538	0.405
	974	1.666	1.672	3.031	2.3	2.86	0.498
	975	1.978	1.991	3.225	2.519	3.404	0.559
	976	1.719	1.735	3.073	2.331	3.391	0.68
	977	1.78	1.78	3.079	2.372	3.171	0.571
	978	1.833	1.823	3.073	2.349	3.198	0.62
	979	1.869	1.897	3.147	2.424	3.176	0.479
	980	1.843	1.84	3.205	2.423	3.836	0.57
	981	2.017	2.021	3.261	2.55	3.464	0.632
	982	1.828	1.841	3.163	2.424	3.576	0.68
	983	1.702	1.723	3.035	2.289	2.898	0.406
	984	1.888	1.906	3.152	2.435	2.965	0.414
	985	1.77	1.774	3.187	2.41	3.459	0.482
	986	1.89	1.883	3.211	2.457	3.245	0.36
	987	1.851	1.859	3.261	2.488	3.766	0.618
	988	1.948	1.964	3.273	2.541	2.463	0.407
	989	1.903	1.912	3.256	2.501	2.921	0.657
	990	1.914	1.921	3.16	2.443	3.263	0.746
	991	1.974	1.987	3.229	2.521	3.913	0.78
	992	1.975	1.973	3.2	2.503	2.88	0.79
	993	2.059	2.076	3.241	2.584	3.505	0.531
	994	2.006	2.028	3.281	2.567	3.342	0.794
	995	2.006	2.017	3.264	2.556	2.94	0.482
	996	1.909	1.927	3.16	2.462	3.236	0.569
	997	1.857	1.87	3.159	2.433	3.087	0.62
	998	1.814	1.821	3.066	2.376	3.141	0.747
	999	1.74	1.747	3.028	2.322	2.829	0.6
	1000	1.864	1.878	3.134	2.428	3.029	0.64
	1001	1.827	1.849	3.121	2.408	3.003	0.619

## Sheet: CID 44480399 (con)
	frame#	Prot_CA	Prot_Backbone	Prot_Sidechain	Prot_All_Heavy	Lig_wrt_Protein	Lig_wrt_Ligand
	0	0	0	0	0	0	0
	1	0.934	0.941	1.754	1.277	0.903	0.404
	2	0.971	0.983	1.757	1.298	0.56	0.293
	3	1.295	1.3	2.056	1.588	1.734	0.532
	4	1.163	1.182	2.018	1.503	0.903	0.296
	5	1.261	1.284	2.06	1.579	0.9	0.317
	6	1.417	1.42	2.228	1.718	1.041	0.327
	7	1.422	1.449	2.233	1.755	1.533	0.605
	8	1.54	1.567	2.324	1.839	2.284	0.864
	9	1.274	1.292	2.198	1.641	1.219	0.53
	10	1.533	1.547	2.414	1.881	1.552	0.584
	11	1.511	1.522	2.341	1.832	1.253	0.525
	12	1.346	1.366	2.209	1.671	1.849	0.59
	13	1.416	1.439	2.315	1.775	2.04	0.788
	14	1.374	1.402	2.271	1.732	1.296	0.515
	15	1.508	1.519	2.395	1.864	1.184	0.413
	16	1.507	1.524	2.372	1.843	1.28	0.338
	17	1.465	1.468	2.425	1.851	1.125	0.473
	18	1.684	1.709	2.538	2.021	2.006	0.662
	19	1.338	1.342	2.35	1.747	1.08	0.529
	20	1.607	1.607	2.435	1.901	2.02	0.598
	21	1.699	1.704	2.601	2.047	2.31	0.807
	22	1.559	1.588	2.46	1.923	2.45	0.96
	23	1.649	1.653	2.522	1.984	1.816	0.48
	24	1.692	1.72	2.598	2.051	2.604	0.906
	25	1.499	1.514	2.553	1.92	2.147	1.039
	26	1.597	1.62	2.533	1.964	2.237	1.025
	27	1.515	1.542	2.498	1.905	2.522	0.907
	28	1.59	1.612	2.503	1.956	2.498	0.766
	29	1.586	1.593	2.558	1.991	1.886	0.844
	30	1.785	1.813	2.739	2.164	2.461	0.841
	31	1.654	1.673	2.664	2.056	2.126	0.914
	32	1.727	1.729	2.714	2.116	2.318	0.887
	33	1.571	1.586	2.546	1.954	2.022	0.895
	34	1.646	1.669	2.619	2.04	1.949	0.988
	35	1.465	1.497	2.496	1.887	2.844	1.131
	36	1.506	1.52	2.545	1.953	1.916	0.88
	37	1.772	1.783	2.665	2.128	2.423	0.91
	38	1.844	1.86	2.741	2.203	2.612	0.969
	39	1.665	1.694	2.647	2.066	2.202	1.089
	40	1.616	1.624	2.63	2.057	1.693	0.77
	41	1.814	1.833	2.731	2.18	2.593	0.733
	42	1.706	1.728	2.65	2.098	2.353	0.818
	43	1.693	1.722	2.603	2.057	2.605	0.78
	44	1.537	1.539	2.489	1.93	1.894	0.662
	45	1.644	1.665	2.589	2.03	2.546	0.784
	46	1.633	1.661	2.628	2.04	2.574	0.929
	47	1.577	1.594	2.529	1.948	2.336	1.021
	48	1.601	1.621	2.651	2.028	1.559	0.742
	49	1.534	1.546	2.718	2.026	2.565	0.831
	50	1.601	1.629	2.688	2.061	2.662	0.979
	51	1.734	1.756	2.814	2.176	2.454	0.768
	52	1.684	1.691	2.716	2.104	2.57	0.918
	53	1.734	1.747	2.688	2.119	2.318	0.981
	54	1.682	1.695	2.67	2.091	2.091	0.797
	55	1.623	1.629	2.572	2.012	2.455	0.924
	56	1.745	1.754	2.65	2.103	2.627	0.958
	57	1.613	1.629	2.58	1.999	2.239	0.883
	58	1.535	1.555	2.564	1.947	1.925	0.807
	59	1.734	1.744	2.757	2.134	2.59	0.76
	60	1.726	1.742	2.773	2.145	2.278	0.817
	61	1.607	1.63	2.694	2.072	2.283	0.805
	62	1.671	1.7	2.756	2.119	2.566	0.79
	63	1.656	1.671	2.749	2.11	2.462	1.221
	64	1.72	1.735	2.819	2.163	2.331	0.959
	65	1.693	1.719	2.73	2.103	2.098	0.974
	66	1.794	1.809	2.816	2.201	2.521	0.999
	67	1.753	1.757	2.78	2.16	2.389	0.94
	68	1.699	1.734	2.804	2.159	1.914	0.952
	69	1.753	1.762	2.936	2.244	2.753	1.052
	70	1.784	1.797	2.928	2.271	2.38	0.915
	71	1.776	1.775	2.955	2.281	2.625	1.036
	72	1.865	1.874	2.943	2.331	2.531	0.783
	73	1.713	1.715	2.901	2.221	2.375	0.879
	74	1.855	1.894	2.923	2.318	2.862	1.04
	75	1.742	1.758	2.817	2.184	2.285	0.846
	76	1.87	1.877	2.974	2.317	2.462	1.185
	77	1.844	1.852	2.964	2.302	2.885	1.073
	78	1.943	1.963	2.948	2.342	2.34	0.758
	79	1.909	1.921	3.026	2.378	1.674	0.625
	80	1.964	1.981	2.992	2.399	2.268	1.095
	81	1.885	1.899	2.899	2.311	2.609	1.038
	82	1.972	1.977	3.037	2.419	2.016	0.802
	83	1.988	2.003	3.03	2.416	2.202	0.982
	84	1.94	1.947	3.039	2.389	2.048	0.901
	85	1.769	1.794	2.912	2.253	2.612	1.207
	86	2	1.996	3.101	2.444	2.685	1.097
	87	1.962	1.968	3.02	2.399	2.589	1.094
	88	1.99	1.994	3.023	2.413	2.555	1.228
	89	1.82	1.835	2.897	2.27	2.358	1.231
	90	1.822	1.825	2.9	2.261	3.562	0.853
	91	1.852	1.837	2.891	2.268	2.633	1.385
	92	1.759	1.765	2.863	2.214	2.507	1.026
	93	1.736	1.729	2.881	2.21	2.188	1.024
	94	1.716	1.725	2.875	2.206	2.472	0.964
	95	1.886	1.874	2.979	2.353	2.266	0.914
	96	1.862	1.843	3.029	2.354	2.24	0.892
	97	1.913	1.909	2.988	2.357	2.454	0.914
	98	1.989	1.98	3.039	2.431	2.692	0.942
	99	1.825	1.829	2.911	2.285	2.159	0.893
	100	1.83	1.834	2.963	2.306	2.99	1.166
	101	1.844	1.836	3.05	2.362	2.934	0.982
	102	2.134	2.121	3.229	2.567	2.452	1.111
	103	1.967	1.973	3.083	2.424	2.125	0.885
	104	1.934	1.947	3.073	2.398	2.25	1.102
	105	1.783	1.787	2.961	2.254	2.405	0.949
	106	2.095	2.094	3.192	2.526	3.372	1.108
	107	1.882	1.871	3.032	2.352	2.055	0.897
	108	1.858	1.847	2.9	2.298	2.415	1.139
	109	1.992	1.983	3.038	2.418	2.349	1.132
	110	1.898	1.903	2.987	2.34	2.174	0.886
	111	2.006	2	3.142	2.468	2.554	0.982
	112	1.929	1.939	2.982	2.371	1.905	0.863
	113	1.992	1.978	3.084	2.45	2.314	0.877
	114	2.062	2.053	3.022	2.459	2	0.82
	115	2.067	2.063	3.047	2.474	2.503	0.974
	116	2.082	2.077	3.118	2.524	2.487	1.068
	117	2.023	2.015	3.05	2.442	2.098	0.881
	118	1.998	1.974	3.04	2.404	1.938	0.831
	119	1.974	1.961	3.011	2.405	2.588	0.985
	120	1.978	1.966	3.045	2.41	2.087	0.968
	121	2.104	2.096	3.079	2.505	2.537	0.852
	122	2.042	2.039	3.059	2.451	2.546	0.974
	123	2.153	2.144	3.156	2.55	2.216	0.814
	124	2.147	2.141	3.166	2.587	2.631	0.97
	125	1.987	1.993	3.069	2.458	2.074	1.02
	126	1.858	1.843	3.009	2.355	1.755	0.69
	127	2.076	2.08	3.099	2.507	2.61	1.046
	128	2.128	2.123	3.084	2.523	2.748	1.173
	129	2.198	2.195	3.216	2.629	2.983	1.008
	130	2.031	2.029	3.046	2.444	2.713	1.035
	131	2.083	2.075	3.179	2.545	2.204	1.003
	132	2.13	2.118	3.13	2.526	1.986	0.952
	133	2.022	2.018	3.061	2.463	2.146	0.996
	134	2.098	2.11	3.077	2.514	2.702	0.881
	135	1.975	1.973	3.053	2.445	2.364	0.914
	136	1.916	1.908	3.019	2.382	2.693	1.249
	137	2.035	2.033	3.067	2.45	2.337	0.81
	138	1.952	1.956	3.023	2.405	2.304	1.141
	139	1.862	1.858	2.987	2.337	2.175	0.928
	140	1.953	1.96	3.028	2.39	2.422	1.045
	141	1.952	1.947	2.995	2.371	3.157	1.082
	142	1.964	1.968	2.955	2.35	2.085	0.708
	143	2.242	2.252	3.195	2.611	2.428	0.814
	144	2.082	2.089	3.152	2.523	1.846	0.832
	145	2.117	2.122	3.16	2.545	2.306	1.032
	146	1.915	1.919	2.957	2.35	1.704	0.874
	147	1.987	1.997	3.048	2.431	2.331	0.957
	148	2.14	2.147	3.157	2.56	2.941	1.017
	149	2.267	2.27	3.225	2.659	2.556	1.254
	150	2.162	2.166	3.237	2.609	2.616	1.036
	151	2.25	2.248	3.334	2.693	2.273	1.02
	152	2.2	2.211	3.24	2.615	2.31	0.915
	153	2.123	2.115	3.182	2.535	2.381	1
	154	2.059	2.071	3.211	2.532	2.603	0.997
	155	2.07	2.075	3.279	2.581	2.559	1.038
	156	2.186	2.188	3.319	2.641	2.784	1.139
	157	2.097	2.093	3.292	2.591	2.471	1.028
	158	2.07	2.078	3.284	2.576	2.208	0.769
	159	2.206	2.211	3.226	2.625	1.894	0.497
	160	2.247	2.262	3.316	2.688	2.006	0.792
	161	2.32	2.336	3.4	2.775	2.341	0.833
	162	2.109	2.11	3.294	2.622	2.068	0.924
	163	2.284	2.295	3.407	2.756	2.6	1.202
	164	2.245	2.251	3.301	2.696	2.223	0.855
	165	2.343	2.333	3.365	2.772	2.076	0.823
	166	2.115	2.115	3.206	2.571	2.218	0.925
	167	2.095	2.097	3.108	2.518	1.808	0.896
	168	2.171	2.166	3.262	2.632	2.633	1.102
	169	2.233	2.215	3.27	2.678	2.294	0.758
	170	2.169	2.159	3.216	2.632	2.68	0.974
	171	2.213	2.202	3.254	2.667	2.312	0.857
	172	2.306	2.297	3.321	2.743	2.049	0.973
	173	2.16	2.145	3.251	2.635	1.67	0.617
	174	2.422	2.405	3.437	2.862	2.228	0.758
	175	2.133	2.122	3.222	2.614	1.99	0.786
	176	2.117	2.106	3.226	2.594	2.559	0.944
	177	2.121	2.12	3.214	2.615	2.089	0.816
	178	2.037	2.043	3.152	2.532	1.136	0.379
	179	1.932	1.933	3.09	2.435	1.135	0.502
	180	2.214	2.194	3.313	2.698	2.165	0.957
	181	2.14	2.142	3.201	2.589	1.908	0.804
	182	2.049	2.062	3.182	2.543	1.836	0.798
	183	1.963	1.974	3.127	2.481	1.607	0.566
	184	1.72	1.735	2.866	2.22	2.146	0.769
	185	1.806	1.804	2.924	2.294	1.85	1.026
	186	1.908	1.916	3.035	2.39	1.683	0.717
	187	2.038	2.027	3.129	2.493	1.619	0.784
	188	2.132	2.13	3.183	2.575	2.123	0.763
	189	1.856	1.861	3.051	2.366	1.729	0.591
	190	1.905	1.908	3.045	2.396	2.271	0.739
	191	1.79	1.807	2.971	2.296	2.683	0.926
	192	1.776	1.777	3.002	2.314	2.218	0.745
	193	1.902	1.901	3.039	2.38	1.903	0.697
	194	1.993	2.002	3.127	2.467	2.166	0.741
	195	1.696	1.694	2.931	2.238	1.998	0.719
	196	1.891	1.897	3.165	2.443	3.238	1.135
	197	1.961	1.974	3.162	2.477	2.545	0.855
	198	1.871	1.873	3.056	2.382	2.088	0.969
	199	1.767	1.774	2.941	2.278	2.158	0.789
	200	1.875	1.893	3.024	2.368	2.375	0.804
	201	1.804	1.818	2.976	2.3	2.927	1.06
	202	1.85	1.865	2.993	2.343	1.669	0.664
	203	1.889	1.903	2.957	2.334	1.719	0.661
	204	2.061	2.066	3.133	2.507	2.754	0.903
	205	1.945	1.953	2.988	2.363	2.28	0.795
	206	1.859	1.873	3.007	2.364	2.175	0.724
	207	1.759	1.76	2.883	2.252	2.386	0.896
	208	1.816	1.821	2.955	2.307	2.493	0.932
	209	1.954	1.957	3.036	2.431	1.856	0.78
	210	1.705	1.706	2.842	2.232	2.025	0.814
	211	1.847	1.85	2.984	2.351	1.796	0.765
	212	1.877	1.878	3.017	2.378	2.536	0.997
	213	1.862	1.859	3.012	2.368	2.548	0.97
	214	2.016	2.017	3.173	2.524	2.812	1.156
	215	1.914	1.918	3.084	2.426	2.573	1.008
	216	1.843	1.854	3.086	2.408	1.631	0.848
	217	1.884	1.878	3.137	2.442	2.816	1.13
	218	1.738	1.74	3.04	2.342	2.228	0.959
	219	1.902	1.896	3.091	2.434	2.602	0.964
	220	1.99	1.996	3.275	2.563	2.745	1.233
	221	1.94	1.943	3.159	2.454	2.337	0.904
	222	1.911	1.926	3.138	2.449	1.975	0.778
	223	1.869	1.878	3.067	2.384	2.4	0.707
	224	1.936	1.941	3.211	2.499	2.67	0.788
	225	1.926	1.944	3.138	2.465	1.838	0.66
	226	1.868	1.896	3.132	2.448	3.006	0.973
	227	1.923	1.929	3.115	2.435	2.449	0.931
	228	1.922	1.915	3.19	2.481	2.571	1.051
	229	1.856	1.867	3.12	2.404	1.894	0.97
	230	1.988	1.981	3.165	2.501	2.27	0.865
	231	1.949	1.965	3.094	2.435	2.277	1.115
	232	1.957	1.965	3.183	2.486	2.535	0.885
	233	2.03	2.045	3.077	2.472	2.663	0.874
	234	2.036	2.048	3.133	2.509	2.44	0.818
	235	2.038	2.037	3.154	2.525	2.493	0.978
	236	1.865	1.87	3.092	2.425	2.487	1.203
	237	1.832	1.834	2.979	2.352	2.409	0.793
	238	2.022	2.025	3.041	2.474	2.392	1.016
	239	2.062	2.068	3.148	2.552	2.762	1.177
	240	2.065	2.083	3.082	2.522	2.751	1.208
	241	1.794	1.797	2.891	2.289	2.206	0.912
	242	1.8	1.813	2.906	2.299	2.697	0.84
	243	1.923	1.933	2.984	2.395	1.934	0.752
	244	1.742	1.745	2.9	2.273	3.171	1.061
	245	1.865	1.876	2.957	2.346	2.18	0.842
	246	1.773	1.774	2.893	2.274	2.333	1.122
	247	1.801	1.819	2.944	2.32	2.523	0.996
	248	1.832	1.851	3.012	2.364	2.249	0.947
	249	1.864	1.875	2.979	2.35	2.577	1.136
	250	1.674	1.696	2.841	2.177	2.624	1.059
	251	1.646	1.659	2.806	2.148	2.286	1.059
	252	1.82	1.838	2.935	2.304	2.563	0.982
	253	1.938	1.941	3.131	2.475	2.492	1.016
	254	1.957	1.976	3.074	2.455	2.816	1.287
	255	1.867	1.879	3.065	2.419	2.548	1.055
	256	1.883	1.881	3.055	2.402	2.442	1.062
	257	2.049	2.039	3.147	2.535	2.514	0.976
	258	1.983	1.96	3.144	2.51	2.329	1.12
	259	1.891	1.878	3.157	2.449	2.349	0.934
	260	2.083	2.065	3.277	2.6	2.896	0.939
	261	1.874	1.859	3.146	2.442	2.803	1.111
	262	1.88	1.858	3.16	2.443	2.752	1.283
	263	2.013	1.996	3.249	2.542	2.399	0.97
	264	1.934	1.923	3.115	2.457	2.053	0.881
	265	1.976	1.972	3.137	2.467	2.604	0.998
	266	2.099	2.083	3.303	2.601	2.481	1.02
	267	2.095	2.089	3.257	2.572	3.141	1.329
	268	1.978	1.959	3.218	2.501	2.476	0.932
	269	2.021	2.007	3.243	2.537	2.208	0.914
	270	2.238	2.235	3.409	2.731	3.004	1.088
	271	1.964	1.958	3.182	2.496	3.285	1.145
	272	1.929	1.919	3.121	2.427	3.2	0.759
	273	2.147	2.136	3.236	2.601	3.131	1.198
	274	2.18	2.156	3.308	2.649	2.591	0.991
	275	2.107	2.077	3.324	2.615	2.381	0.957
	276	2.177	2.151	3.361	2.669	2.736	1.162
	277	1.959	1.939	3.126	2.455	2.395	0.827
	278	2.093	2.073	3.327	2.619	2.314	0.889
	279	2.153	2.13	3.273	2.626	2.766	0.891
	280	2.051	2.021	3.22	2.544	1.938	0.953
	281	2.07	2.04	3.29	2.586	2.499	1.181
	282	2.243	2.213	3.42	2.741	2.506	1.125
	283	2.055	2.032	3.297	2.576	2.776	1.248
	284	2.135	2.112	3.347	2.633	2.168	1.045
	285	1.956	1.942	3.234	2.502	2.879	1.161
	286	2.209	2.188	3.401	2.702	2.364	1.031
	287	2.213	2.205	3.417	2.718	2.38	0.746
	288	2.231	2.219	3.389	2.714	2.467	0.821
	289	2.296	2.276	3.433	2.773	2.223	0.5
	290	2.116	2.093	3.352	2.629	2.054	0.825
	291	2.24	2.22	3.486	2.775	2.175	0.677
	292	2.21	2.202	3.381	2.711	2.213	0.969
	293	2.137	2.128	3.272	2.623	2.162	0.623
	294	2.197	2.176	3.301	2.677	2.543	0.819
	295	2.14	2.13	3.227	2.603	2.468	0.895
	296	2.179	2.174	3.308	2.665	1.901	0.686
	297	2.121	2.127	3.239	2.596	1.765	0.57
	298	2.179	2.175	3.263	2.651	1.698	0.683
	299	2.371	2.368	3.377	2.798	1.748	0.601
	300	2.38	2.381	3.378	2.797	2.123	0.831
	301	2.382	2.393	3.397	2.821	2.108	0.716
	302	2.407	2.405	3.459	2.851	2.23	0.585
	303	2.369	2.382	3.381	2.786	1.72	0.495
	304	2.29	2.296	3.371	2.753	1.588	0.489
	305	2.361	2.374	3.455	2.817	1.966	0.713
	306	2.319	2.331	3.427	2.778	1.94	0.485
	307	2.587	2.601	3.548	2.992	2.338	0.768
	308	2.448	2.469	3.521	2.9	1.97	0.611
	309	2.306	2.332	3.305	2.731	1.426	0.498
	310	2.2	2.209	3.286	2.674	1.714	0.576
	311	2.17	2.184	3.159	2.585	3.267	0.936
	312	1.973	1.991	3.093	2.484	2.615	0.777
	313	2.02	2.03	3.142	2.518	3.005	0.939
	314	2.064	2.078	3.229	2.585	2.996	1.017
	315	2.219	2.226	3.282	2.689	2.312	1.022
	316	2.031	2.051	3.266	2.587	2.124	0.956
	317	2.023	2.026	3.223	2.531	2.272	1.011
	318	2.156	2.174	3.277	2.642	2.357	0.977
	319	2.139	2.139	3.266	2.635	2.359	1.145
	320	2.267	2.286	3.367	2.744	2.513	1.233
	321	2.22	2.219	3.491	2.781	2.359	1.032
	322	2.196	2.184	3.333	2.677	2.518	1.167
	323	2.242	2.233	3.37	2.728	3.169	1.405
	324	2.131	2.113	3.234	2.592	2.365	1.158
	325	2.093	2.083	3.207	2.572	2.303	1.206
	326	2.091	2.093	3.199	2.564	2.546	1.134
	327	2.064	2.072	3.17	2.546	2.727	1.253
	328	2.108	2.097	3.18	2.566	2.365	1.082
	329	2.194	2.182	3.314	2.679	2.387	1.209
	330	1.967	1.979	3.143	2.502	2.502	1.223
	331	1.936	1.928	3.093	2.454	2.36	1.358
	332	1.938	1.938	3.082	2.447	3.002	1.294
	333	2.082	2.075	3.201	2.558	2.892	1.187
	334	2.115	2.109	3.176	2.566	2.245	1.06
	335	2.122	2.112	3.18	2.565	2.731	1.288
	336	2.222	2.223	3.281	2.665	2.584	1.181
	337	2.258	2.261	3.269	2.683	3.024	1.319
	338	2.098	2.106	3.207	2.564	2.637	1.061
	339	2.176	2.163	3.298	2.658	1.996	0.989
	340	2.162	2.154	3.282	2.642	1.852	0.875
	341	2.309	2.3	3.323	2.725	2.562	0.954
	342	2.17	2.167	3.232	2.613	2.284	0.844
	343	2.039	2.046	3.092	2.49	2.387	1.184
	344	1.935	1.929	3.059	2.419	2.274	0.915
	345	1.987	1.975	3.103	2.46	1.946	0.936
	346	2.219	2.222	3.208	2.641	2.835	1.089
	347	2.241	2.223	3.274	2.669	2.578	1.084
	348	2.256	2.245	3.308	2.69	3.059	1.321
	349	1.92	1.918	3.08	2.437	1.977	0.931
	350	2.08	2.08	3.181	2.552	2.49	1.149
	351	2.08	2.074	3.179	2.558	2.337	0.921
	352	2.188	2.196	3.265	2.663	2.569	1.213
	353	2.174	2.183	3.238	2.647	2.862	1.212
	354	2.243	2.236	3.28	2.682	2.702	1.274
	355	2.034	2.025	3.147	2.504	2.744	0.952
	356	2.179	2.183	3.219	2.622	2.901	1.183
	357	2.074	2.071	3.153	2.545	2.644	1.08
	358	2.17	2.166	3.237	2.621	2.744	1.016
	359	2.138	2.144	3.252	2.615	2.396	0.942
	360	2.076	2.071	3.204	2.55	2.577	1.092
	361	1.997	1.978	3.167	2.509	2.314	0.92
	362	2	1.993	3.201	2.528	2.895	1.078
	363	2.005	2.008	3.173	2.52	2.778	1.105
	364	2.026	2.034	3.168	2.527	2.881	1.102
	365	1.995	1.99	3.128	2.481	2.685	1.355
	366	2.039	2.032	3.207	2.539	3.034	1.377
	367	2.046	2.037	3.163	2.516	3.176	1.284
	368	2.031	2.015	3.154	2.505	3.072	1.437
	369	2.134	2.127	3.242	2.596	3.2	1.378
	370	2.036	2.033	3.128	2.498	2.449	0.949
	371	2.117	2.107	3.248	2.606	2.07	0.848
	372	2.287	2.274	3.379	2.765	2.348	0.814
	373	1.987	1.977	3.129	2.483	2.092	0.758
	374	2.122	2.12	3.246	2.609	2.371	0.897
	375	2.217	2.207	3.288	2.667	1.088	0.269
	376	2.166	2.173	3.24	2.621	1.805	0.698
	377	2.18	2.171	3.241	2.614	1.938	0.726
	378	2.136	2.135	3.205	2.595	1.983	0.815
	379	2.161	2.161	3.232	2.614	2.678	0.83
	380	2.205	2.217	3.299	2.677	2.684	0.859
	381	2.037	2.036	3.193	2.531	2.602	0.986
	382	1.997	1.993	3.141	2.487	2.278	0.918
	383	2.035	2.034	3.166	2.514	1.967	0.761
	384	2.165	2.173	3.234	2.612	1.65	0.64
	385	2.034	2.044	3.141	2.506	2.189	0.922
	386	2.197	2.179	3.277	2.644	2.982	1.403
	387	2.044	2.043	3.149	2.506	2.894	1.331
	388	2.086	2.09	3.151	2.546	2.916	1.139
	389	2.065	2.062	3.169	2.54	2.437	0.997
	390	2.003	2.011	3.142	2.499	2.152	1.062
	391	2.063	2.07	3.14	2.536	2.738	1.109
	392	2.135	2.14	3.207	2.599	2.364	1.344
	393	2.056	2.045	3.157	2.545	2.989	1.55
	394	1.995	1.984	3.099	2.471	2.768	1.117
	395	2.111	2.111	3.213	2.587	2.675	1.363
	396	2.02	2.013	3.141	2.497	2.837	1.068
	397	1.974	1.97	3.137	2.48	2.925	1.034
	398	2.131	2.138	3.271	2.623	3.073	1.163
	399	2.053	2.057	3.174	2.518	2.49	0.898
	400	2.083	2.084	3.17	2.541	2.614	1.044
	401	1.918	1.917	3.075	2.411	2.243	1.064
	402	2.033	2.027	3.104	2.485	2.723	0.891
	403	1.938	1.94	3.049	2.423	2.772	1.125
	404	2.021	2.015	3.073	2.466	2.801	1.014
	405	1.903	1.906	2.976	2.37	1.738	0.632
	406	2.291	2.287	3.328	2.724	1.881	0.597
	407	2.083	2.078	3.197	2.56	2.345	0.83
	408	2.148	2.137	3.252	2.617	1.936	0.676
	409	1.985	1.972	3.209	2.522	2.013	0.804
	410	2.048	2.044	3.199	2.546	2.109	0.92
	411	2.173	2.158	3.273	2.646	2.028	0.974
	412	2.085	2.076	3.194	2.53	1.881	0.788
	413	1.976	1.978	3.09	2.453	1.955	0.891
	414	2.054	2.046	3.213	2.538	1.513	0.766
	415	2.187	2.179	3.286	2.634	2.24	1.036
	416	2.089	2.107	3.191	2.551	2.101	1.062
	417	2.169	2.18	3.269	2.627	2.195	0.858
	418	2.12	2.124	3.233	2.596	1.938	0.913
	419	2.032	2.04	3.208	2.541	1.674	0.68
	420	2.127	2.139	3.338	2.647	2.047	0.728
	421	2.07	2.07	3.225	2.57	2.036	0.884
	422	1.845	1.851	3.113	2.416	1.633	0.829
	423	1.893	1.897	3.098	2.425	2.323	0.917
	424	1.926	1.926	3.149	2.455	1.653	0.658
	425	1.936	1.935	3.106	2.443	2.577	0.977
	426	2.099	2.102	3.217	2.568	3.317	1.102
	427	1.958	1.969	3.085	2.438	2.757	1.112
	428	1.963	1.957	3.186	2.476	3.205	0.932
	429	1.982	2.006	3.175	2.498	2.908	1.124
	430	2.029	2.04	3.193	2.523	2.489	1.112
	431	2.049	2.042	3.25	2.563	2.889	1.232
	432	2.026	2.027	3.195	2.534	2.327	0.747
	433	1.908	1.896	3.206	2.48	2.028	0.872
	434	1.818	1.819	3.107	2.373	2.485	0.808
	435	1.94	1.934	3.167	2.48	1.917	0.748
	436	2.09	2.09	3.24	2.574	1.583	0.621
	437	1.934	1.928	3.165	2.457	1.919	0.906
	438	1.974	1.964	3.199	2.499	1.669	0.82
	439	1.837	1.834	3.065	2.367	2.497	1.109
	440	1.81	1.796	3.075	2.353	1.93	0.954
	441	1.883	1.872	3.144	2.421	2.709	1.299
	442	1.801	1.78	3.078	2.362	2.404	1.168
	443	1.848	1.844	3.062	2.38	2.44	1.165
	444	1.825	1.827	3.036	2.351	2.469	1.136
	445	1.993	1.989	3.156	2.499	3.221	1.141
	446	1.95	1.968	3.076	2.444	2.731	1.201
	447	2.125	2.13	3.278	2.627	2.348	0.72
	448	2.159	2.165	3.327	2.668	2.52	1.157
	449	2.115	2.119	3.291	2.621	2.718	1.235
	450	2.128	2.132	3.327	2.644	2.308	0.899
	451	1.994	1.997	3.235	2.537	2.602	1.078
	452	1.968	1.959	3.229	2.527	2.534	0.846
	453	1.945	1.941	3.197	2.502	2.871	1.142
	454	1.902	1.911	3.149	2.454	2.495	1.173
	455	2.015	2.025	3.201	2.546	2.142	0.96
	456	2.023	2.007	3.289	2.591	2.895	1.314
	457	1.982	1.984	3.169	2.506	2.608	1.057
	458	2.051	2.053	3.214	2.567	2.589	1.097
	459	1.992	1.976	3.203	2.509	2.212	1.198
	460	1.881	1.874	3.143	2.434	2.447	1.047
	461	1.993	1.99	3.137	2.502	2.819	0.889
	462	1.969	1.956	3.302	2.559	2.254	0.824
	463	2.051	2.046	3.284	2.586	2.84	1.114
	464	2.05	2.039	3.272	2.601	2.96	1.224
	465	1.937	1.934	3.212	2.505	2.968	1.239
	466	1.983	1.976	3.28	2.59	2.352	1.089
	467	1.933	1.94	3.247	2.541	3.156	1.37
	468	2.014	2.01	3.296	2.588	2.681	1.146
	469	1.911	1.895	3.147	2.458	2.819	1.118
	470	2.109	2.093	3.281	2.627	2.909	1.355
	471	2.114	2.107	3.284	2.636	2.957	1.241
	472	2.028	2.027	3.272	2.566	2.47	1.045
	473	2.01	1.993	3.254	2.564	2.737	1.052
	474	1.944	1.936	3.126	2.462	2.772	1.151
	475	1.967	1.972	3.208	2.524	2.487	0.979
	476	1.905	1.894	3.139	2.438	2.795	1.179
	477	2.016	2.001	3.18	2.51	2.803	1.117
	478	1.947	1.933	3.175	2.478	2.531	1.094
	479	2.163	2.155	3.36	2.679	2.869	1.16
	480	2.213	2.214	3.354	2.695	2.466	1.024
	481	2.101	2.09	3.274	2.608	2.652	1.154
	482	2.12	2.096	3.324	2.629	2.37	1.312
	483	2.196	2.177	3.4	2.705	2.434	1.042
	484	2.078	2.06	3.367	2.645	2.712	1.32
	485	2.054	2.041	3.298	2.583	2.676	1.075
	486	2.146	2.141	3.385	2.682	2.772	1.027
	487	2.13	2.113	3.34	2.639	2.671	1.11
	488	2.092	2.083	3.273	2.603	2.648	1.289
	489	2.017	2.009	3.263	2.554	2.943	1.257
	490	2.007	1.995	3.178	2.493	2.814	1.268
	491	2.231	2.215	3.354	2.702	2.45	1.125
	492	2.166	2.158	3.254	2.622	2.471	1.103
	493	2.158	2.136	3.255	2.614	2.535	0.963
	494	2.053	2.044	3.272	2.584	2.625	1.163
	495	2.065	2.05	3.295	2.589	2.037	0.994
	496	1.861	1.849	3.092	2.404	2.482	0.908
	497	2.039	2.021	3.27	2.565	2.933	1.05
	498	1.994	1.967	3.267	2.546	2.621	1.161
	499	2.027	2.021	3.311	2.578	2.92	1.308
	500	1.888	1.88	3.18	2.455	2.424	1.012
	501	1.888	1.866	3.098	2.421	2.198	0.992
	502	1.87	1.867	3.099	2.411	2.813	1.089
	503	1.866	1.856	3.093	2.406	2.289	0.928
	504	2.026	2.014	3.165	2.522	3.043	1.267
	505	1.914	1.919	3.116	2.435	2.928	0.878
	506	1.796	1.78	3.071	2.359	2.393	0.867
	507	1.992	1.977	3.149	2.49	2.089	0.811
	508	2.031	2.029	3.186	2.526	1.714	0.637
	509	2.009	1.994	3.157	2.507	1.813	0.654
	510	1.844	1.838	3.059	2.373	1.771	0.855
	511	1.886	1.876	3.033	2.39	2.033	0.782
	512	2.029	2.02	3.182	2.514	1.967	0.885
	513	2.186	2.18	3.236	2.626	2.478	0.989
	514	1.935	1.922	3.042	2.427	2.224	0.913
	515	1.904	1.905	3.023	2.385	1.875	0.775
	516	1.748	1.734	2.947	2.26	1.913	0.894
	517	1.809	1.79	2.996	2.33	2.031	0.875
	518	2.081	2.061	3.246	2.587	2.221	0.822
	519	1.907	1.896	3.024	2.396	2.288	1.042
	520	1.736	1.731	2.965	2.296	2.602	1.043
	521	2.015	2.024	3.085	2.466	2.584	1.343
	522	1.792	1.804	2.944	2.291	2.705	1.181
	523	1.791	1.786	3.005	2.335	2.616	1.103
	524	1.952	1.951	3.111	2.456	2.49	1.238
	525	2.028	2.011	3.225	2.553	2.742	1.147
	526	2.115	2.107	3.257	2.597	2.805	1.102
	527	2.147	2.139	3.204	2.59	2.587	1.151
	528	1.993	1.992	3.171	2.506	2.929	1.239
	529	1.74	1.722	2.987	2.294	2.348	1.045
	530	1.985	1.966	3.113	2.478	2.719	1.118
	531	2.081	2.076	3.185	2.548	3.052	1.082
	532	1.793	1.783	2.992	2.323	2.538	1.156
	533	1.919	1.915	3.13	2.448	2.714	1.121
	534	2.125	2.124	3.295	2.629	2.335	0.827
	535	2.08	2.082	3.262	2.589	2.594	1.152
	536	1.995	1.987	3.196	2.509	2.676	1.04
	537	1.869	1.866	3.15	2.429	2.597	0.974
	538	1.901	1.898	3.102	2.431	2.492	1.065
	539	1.878	1.866	3.146	2.436	2.349	1.068
	540	2.09	2.087	3.285	2.605	2.399	1.095
	541	2.401	2.394	3.524	2.882	2.674	1.227
	542	2.48	2.466	3.57	2.935	2.957	1.381
	543	2.512	2.5	3.578	2.961	3.1	1.501
	544	2.048	2.039	3.368	2.621	2.817	1.116
	545	2.079	2.091	3.401	2.664	2.342	1.223
	546	2.181	2.175	3.417	2.701	2.209	0.876
	547	2.382	2.383	3.585	2.887	2.667	0.912
	548	2.269	2.268	3.435	2.763	3.152	1.049
	549	2.077	2.075	3.371	2.642	3.338	1.305
	550	2.205	2.191	3.359	2.69	3.02	1.055
	551	1.924	1.925	3.171	2.472	3.393	0.973
	552	2.082	2.074	3.316	2.599	3.24	1.206
	553	2.146	2.136	3.353	2.662	3.559	1.154
	554	2.39	2.364	3.555	2.876	3.839	0.903
	555	2.146	2.129	3.371	2.67	3.364	0.825
	556	2.091	2.072	3.381	2.643	3.208	0.793
	557	2.225	2.197	3.411	2.711	3.031	1.133
	558	2.16	2.139	3.364	2.663	3.354	0.872
	559	2.134	2.122	3.326	2.634	3.327	1.098
	560	2.063	2.053	3.311	2.602	2.828	1.241
	561	2.109	2.097	3.329	2.624	3.271	1.145
	562	2.199	2.188	3.341	2.674	2.801	1.092
	563	2.302	2.295	3.424	2.77	3.436	1.181
	564	2.014	2.022	3.176	2.506	2.801	0.761
	565	2.146	2.147	3.38	2.662	3.185	0.811
	566	2.088	2.075	3.338	2.628	3.394	0.971
	567	1.99	1.988	3.251	2.527	2.963	1.001
	568	1.965	1.957	3.2	2.477	2.638	0.94
	569	2.061	2.06	3.317	2.596	3.187	0.931
	570	1.935	1.946	3.238	2.493	2.613	1.2
	571	2.227	2.215	3.415	2.709	2.655	1.157
	572	2.154	2.14	3.335	2.638	2.939	1.322
	573	2.184	2.162	3.315	2.626	2.734	1.168
	574	2.171	2.154	3.407	2.664	2.731	1.228
	575	2.065	2.059	3.275	2.549	2.884	1.044
	576	2.129	2.115	3.315	2.592	2.46	1.355
	577	1.991	1.979	3.257	2.503	3.084	1.109
	578	2.084	2.072	3.278	2.567	2.994	1.187
	579	1.971	1.956	3.168	2.447	2.587	1.266
	580	2.103	2.09	3.382	2.624	2.821	1.311
	581	2.149	2.143	3.399	2.66	2.969	1.283
	582	2.154	2.15	3.402	2.68	3.139	0.715
	583	2.036	2.025	3.2	2.506	2.601	0.683
	584	2.117	2.102	3.322	2.601	2.9	0.857
	585	2.31	2.323	3.439	2.764	3.514	0.851
	586	2.143	2.155	3.34	2.633	3.193	0.843
	587	2.274	2.276	3.435	2.758	3.462	1.223
	588	2.169	2.161	3.422	2.672	2.95	1.24
	589	2.154	2.142	3.403	2.654	2.978	1.212
	590	2.281	2.28	3.45	2.757	2.922	1.367
	591	2.175	2.169	3.461	2.707	2.622	1.13
	592	2.083	2.084	3.329	2.592	2.872	1.101
	593	2.088	2.077	3.368	2.624	3.828	0.998
	594	2.177	2.146	3.442	2.698	3.034	0.998
	595	2.211	2.192	3.486	2.731	3.028	0.671
	596	2.087	2.079	3.314	2.592	2.715	1.075
	597	2.258	2.25	3.385	2.704	2.907	1.363
	598	2.113	2.1	3.284	2.569	2.79	1.167
	599	2.312	2.302	3.484	2.769	2.939	1.243
	600	2.149	2.135	3.386	2.634	2.894	1.049
	601	2.273	2.261	3.441	2.731	2.99	1.192
	602	2.429	2.409	3.572	2.867	2.997	1.211
	603	2.286	2.268	3.47	2.753	2.406	1.024
	604	2.147	2.155	3.33	2.625	3.152	0.803
	605	2.097	2.093	3.258	2.576	2.731	1.01
	606	2.17	2.173	3.347	2.648	3.539	1.506
	607	2.168	2.171	3.37	2.668	3.77	0.773
	608	2.135	2.138	3.342	2.634	3.1	1.039
	609	2.03	2.026	3.246	2.532	3.288	1.451
	610	2.078	2.083	3.303	2.582	4.258	1.23
	611	2.16	2.167	3.348	2.656	4.449	1.217
	612	1.994	2.004	3.25	2.51	4.989	1.604
	613	2.016	2.016	3.226	2.512	5.468	1.072
	614	1.896	1.909	3.169	2.443	5.828	1.48
	615	2.039	2.047	3.176	2.523	5.383	1.346
	616	2.127	2.115	3.282	2.601	5.264	1.418
	617	2.022	2.026	3.225	2.521	5.437	1.185
	618	2.041	2.054	3.244	2.55	5.074	1.3
	619	2.063	2.069	3.275	2.566	4.884	1.102
	620	1.798	1.824	3.032	2.325	5.001	1.375
	621	1.786	1.791	3.041	2.304	4.826	1.381
	622	1.798	1.805	3.029	2.325	4.908	1.52
	623	1.793	1.807	3.067	2.337	4.818	1.293
	624	1.899	1.909	3.141	2.429	5.269	1.399
	625	1.876	1.896	3.099	2.383	4.612	1.057
	626	2.037	2.041	3.256	2.529	4.742	1.401
	627	2.174	2.18	3.436	2.685	5.242	1.215
	628	2.153	2.156	3.412	2.65	5.353	0.84
	629	1.866	1.866	3.131	2.387	4.061	1.099
	630	1.887	1.902	3.197	2.427	4.627	0.899
	631	1.942	1.969	3.094	2.404	4.655	1.05
	632	1.932	1.936	3.117	2.413	5.122	1.272
	633	1.862	1.853	3.061	2.336	4.814	1.32
	634	1.722	1.717	2.935	2.217	5.405	1.513
	635	1.774	1.775	2.889	2.221	4.246	1.369
	636	1.743	1.732	2.876	2.202	3.049	1.161
	637	1.946	1.942	3.134	2.437	4.103	1.129
	638	1.915	1.913	3.127	2.407	5.164	1.092
	639	1.971	1.956	3.109	2.436	4.236	1.352
	640	1.945	1.934	3.238	2.493	4.534	0.972
	641	1.925	1.903	3.116	2.415	4.973	1.01
	642	1.995	1.978	3.173	2.457	4.397	1.079
	643	1.911	1.9	3.085	2.387	4.547	0.916
	644	1.915	1.894	3.18	2.424	4.873	1.067
	645	1.908	1.883	3.159	2.414	5.21	1.178
	646	1.999	1.987	3.177	2.471	4.831	1.154
	647	2.015	2	3.154	2.477	4.714	0.971
	648	1.901	1.89	3.129	2.415	4.94	1.451
	649	1.896	1.878	3.217	2.46	4.604	1.162
	650	1.84	1.835	3.077	2.347	4.352	1.289
	651	1.868	1.861	3.073	2.363	4.224	0.937
	652	1.808	1.798	3.04	2.315	4.68	1.197
	653	1.807	1.811	2.956	2.276	4.557	1.187
	654	1.813	1.825	3.047	2.341	4.863	1.293
	655	1.646	1.65	2.932	2.2	5.02	1.318
	656	1.724	1.729	2.952	2.249	4.662	1.273
	657	1.8	1.803	2.898	2.232	4.836	1.132
	658	1.815	1.807	3.126	2.359	5.152	0.988
	659	1.741	1.744	2.964	2.249	6.1	1.565
	660	1.852	1.863	3.005	2.336	4.409	1.045
	661	1.859	1.854	3.02	2.331	4.714	1.195
	662	1.734	1.741	2.934	2.256	5.388	1.044
	663	1.769	1.752	2.894	2.226	4.397	1.159
	664	1.747	1.739	2.9	2.236	5.455	0.977
	665	1.732	1.729	2.912	2.226	5.295	1.131
	666	1.765	1.76	2.944	2.244	5.399	1.334
	667	1.944	1.948	3.091	2.423	5.193	1.315
	668	1.723	1.722	3.018	2.275	5.123	1.172
	669	1.754	1.756	2.893	2.23	4.313	0.906
	670	1.716	1.721	2.925	2.236	4.916	1.243
	671	1.933	1.939	3.042	2.378	5.09	1.377
	672	1.751	1.754	2.924	2.233	5.032	1.397
	673	1.703	1.71	2.942	2.224	4.955	1.27
	674	1.69	1.704	2.903	2.197	5.022	1.229
	675	1.834	1.848	3.012	2.33	5.555	1.54
	676	1.873	1.886	3.075	2.374	4.54	1.163
	677	1.608	1.608	2.863	2.146	4.807	1.156
	678	1.662	1.66	2.884	2.17	4.666	1.262
	679	1.712	1.73	2.948	2.255	4.876	0.925
	680	1.724	1.719	2.972	2.25	5.338	1.103
	681	1.668	1.682	2.942	2.213	5.312	1.096
	682	1.702	1.709	2.96	2.24	5.095	1.445
	683	1.74	1.755	3.014	2.285	4.797	1.07
	684	1.726	1.74	3.005	2.283	4.61	0.833
	685	1.695	1.716	2.936	2.24	4.942	1.14
	686	1.688	1.693	2.927	2.221	5.027	1.137
	687	1.77	1.786	3.003	2.308	5.542	1.465
	688	1.565	1.564	2.913	2.174	5.141	1.047
	689	1.69	1.702	2.94	2.25	5.088	1.249
	690	1.549	1.548	2.923	2.171	5.235	1.648
	691	1.694	1.713	2.92	2.249	5.203	0.912
	692	1.682	1.686	2.96	2.25	5.345	1.516
	693	1.661	1.661	2.834	2.167	5.145	1.012
	694	1.614	1.633	2.832	2.148	5.329	1.357
	695	1.624	1.63	2.831	2.155	4.766	1.263
	696	1.679	1.679	2.858	2.191	5.331	1.019
	697	1.65	1.648	2.909	2.209	5.069	1.232
	698	1.728	1.722	2.997	2.262	5.394	1.043
	699	1.746	1.752	2.941	2.254	5.063	1.333
	700	1.777	1.786	2.879	2.229	5.116	1.249
	701	1.725	1.726	2.924	2.232	4.653	1.058
	702	1.821	1.826	2.947	2.279	4.757	1.227
	703	1.745	1.75	2.916	2.241	5.009	1.201
	704	1.629	1.637	2.91	2.185	5.086	0.892
	705	1.74	1.747	2.987	2.256	4.355	1.001
	706	1.811	1.848	2.955	2.287	5.372	1.527
	707	1.891	1.909	3.114	2.404	5.607	1.46
	708	1.953	1.959	3.145	2.453	5.484	1.42
	709	2.056	2.078	3.183	2.514	5.546	1.2
	710	1.799	1.814	2.945	2.291	5.141	1.157
	711	1.725	1.745	2.965	2.249	5.005	0.893
	712	1.919	1.942	3.024	2.363	5.09	0.966
	713	1.923	1.948	3.036	2.394	5.154	1.351
	714	1.884	1.908	3.104	2.391	4.978	1.08
	715	1.761	1.785	3.034	2.298	4.706	1.131
	716	1.923	1.941	3.115	2.417	4.958	1.025
	717	1.802	1.829	3.091	2.358	5.084	1.052
	718	1.855	1.879	3.095	2.395	5.122	1.094
	719	1.711	1.725	3.047	2.296	5.127	1.421
	720	1.845	1.869	3.161	2.416	4.987	1.067
	721	1.879	1.896	3.193	2.452	5.427	1.264
	722	2.167	2.184	3.37	2.663	4.89	1.549
	723	1.889	1.901	3.226	2.479	4.309	0.803
	724	2.001	2.013	3.307	2.573	4.997	0.861
	725	2.047	2.068	3.35	2.625	5.389	1.006
	726	1.979	1.988	3.324	2.574	4.748	1.381
	727	1.715	1.733	3.072	2.324	4.827	1.605
	728	1.763	1.787	3.174	2.393	4.778	1.423
	729	1.812	1.834	3.234	2.449	5.097	1.553
	730	1.847	1.849	3.204	2.441	5.089	1.26
	731	1.723	1.75	3.16	2.381	4.368	1.449
	732	1.866	1.881	3.189	2.461	4.389	1.452
	733	1.851	1.869	3.149	2.426	4.491	1.188
	734	1.878	1.893	3.138	2.421	5.046	1.45
	735	1.945	1.96	3.212	2.497	4.655	1.173
	736	1.97	1.982	3.187	2.511	4.712	1.737
	737	1.813	1.847	3.089	2.377	5.211	1.193
	738	1.839	1.878	3.105	2.407	5.123	1.276
	739	1.707	1.739	2.996	2.278	5.04	1.179
	740	1.848	1.883	3.122	2.412	5.843	1.158
	741	1.75	1.785	3.081	2.363	5.243	1.032
	742	1.787	1.817	3.088	2.36	5.247	1.637
	743	1.873	1.893	3.186	2.443	5.112	1.361
	744	1.789	1.817	3.161	2.403	5.348	1.282
	745	1.662	1.698	3.036	2.274	5.285	1.09
	746	1.752	1.77	3.108	2.35	5.08	1.024
	747	1.666	1.693	3.081	2.307	5.199	1.512
	748	1.658	1.693	3.005	2.26	5.127	1.374
	749	1.918	1.945	3.204	2.486	4.926	1.044
	750	1.781	1.815	3.093	2.374	5.148	1.285
	751	1.822	1.85	3.186	2.449	5.105	1.535
	752	1.788	1.808	3.061	2.358	5.109	1.383
	753	1.766	1.78	3.064	2.327	4.609	1.536
	754	1.744	1.763	3.047	2.307	4.501	1.491
	755	1.767	1.805	3.085	2.348	5.225	1.558
	756	1.755	1.777	3.042	2.327	5.223	1.522
	757	1.735	1.761	3.076	2.315	5.641	1.5
	758	1.893	1.91	3.167	2.442	4.641	1.372
	759	1.814	1.832	3.105	2.387	4.704	1.378
	760	1.831	1.856	3.085	2.39	4.92	1.234
	761	1.882	1.9	3.134	2.434	5.057	1.437
	762	1.817	1.834	3.114	2.404	4.606	1.761
	763	1.666	1.694	3.01	2.275	5.082	1.16
	764	1.689	1.711	3.07	2.322	4.788	1.419
	765	1.747	1.771	3.005	2.319	5.114	1.098
	766	1.712	1.721	3.039	2.291	3.874	1.429
	767	1.844	1.852	3.088	2.387	4.022	1.473
	768	1.719	1.743	3.003	2.312	4.322	1.022
	769	1.601	1.63	2.968	2.234	4.912	1.444
	770	1.601	1.62	2.962	2.216	5.069	1.586
	771	1.698	1.728	2.981	2.283	5.584	1.367
	772	1.76	1.789	3.032	2.321	4.805	1.094
	773	1.71	1.739	3.001	2.284	4.836	1.037
	774	1.703	1.739	2.904	2.235	4.896	1.378
	775	1.617	1.66	2.878	2.197	5.448	1.26
	776	1.669	1.725	2.967	2.265	5.031	0.86
	777	1.705	1.739	3.036	2.297	5.584	1.274
	778	1.646	1.667	3.009	2.268	5.053	1.625
	779	1.716	1.749	2.954	2.263	4.959	1.262
	780	1.7	1.723	2.877	2.232	5.011	1.601
	781	1.786	1.805	2.971	2.31	5.108	1.764
	782	1.841	1.854	3.037	2.369	4.937	1.528
	783	1.812	1.835	2.954	2.323	5.137	1.235
	784	1.634	1.67	2.931	2.217	5.449	1.345
	785	1.753	1.773	3.046	2.339	5.169	1.336
	786	1.688	1.712	2.964	2.267	5.36	1.302
	787	1.718	1.74	2.988	2.272	5.143	1.246
	788	1.832	1.842	3.087	2.361	5.396	1.69
	789	1.765	1.782	3.021	2.309	5.253	1.577
	790	1.761	1.779	3.043	2.316	5.252	1.382
	791	1.74	1.753	2.975	2.278	5.066	1.234
	792	1.701	1.724	3.044	2.328	5.517	1.364
	793	1.646	1.669	3.002	2.254	4.743	1.497
	794	1.754	1.773	3.08	2.348	4.54	1.671
	795	1.778	1.799	3.018	2.341	5.21	1.393
	796	1.821	1.853	3.06	2.371	5.016	1.372
	797	1.866	1.886	3.137	2.43	4.928	1.385
	798	1.798	1.819	3.063	2.357	5.041	1.164
	799	1.811	1.847	3.036	2.353	5.046	1.525
	800	1.78	1.8	3.024	2.316	4.92	1.596
	801	1.729	1.761	3.019	2.307	5.286	1.608
	802	1.808	1.832	3.059	2.365	4.748	1.684
	803	1.741	1.769	3.012	2.305	5.13	0.952
	804	1.809	1.853	3.082	2.394	4.804	1.237
	805	1.76	1.777	3.057	2.337	4.871	1.261
	806	1.677	1.704	2.989	2.263	4.557	1.205
	807	1.799	1.814	3.079	2.37	4.87	1.668
	808	1.809	1.835	3.025	2.353	4.78	1.287
	809	1.78	1.805	3.05	2.341	4.701	1.336
	810	1.659	1.674	2.938	2.233	4.893	1.438
	811	1.787	1.795	3.109	2.392	4.998	1.733
	812	1.923	1.937	3.157	2.467	5.067	1.444
	813	1.803	1.819	3.061	2.371	5.157	1.345
	814	1.843	1.874	3.042	2.376	4.548	1.553
	815	1.888	1.914	3.11	2.442	4.963	1.288
	816	1.829	1.856	3.017	2.372	5.264	1.423
	817	1.719	1.758	3.024	2.321	4.503	1.678
	818	1.778	1.808	3.014	2.337	4.892	1.581
	819	1.808	1.825	3.057	2.371	4.968	1.245
	820	1.744	1.755	3.074	2.363	5.072	1.41
	821	1.717	1.728	3.046	2.33	5.273	1.279
	822	1.742	1.751	2.97	2.283	5.001	1.398
	823	1.784	1.809	3.007	2.338	4.784	1.307
	824	1.761	1.78	2.963	2.291	4.692	1.587
	825	1.713	1.727	2.963	2.253	4.979	1.216
	826	1.606	1.63	2.881	2.162	4.845	1.374
	827	1.604	1.621	2.917	2.183	4.799	1.484
	828	1.502	1.532	2.712	2.034	5.248	1.42
	829	1.608	1.632	2.861	2.162	5.621	1.335
	830	1.661	1.687	2.969	2.228	4.953	1.519
	831	1.684	1.701	2.993	2.25	5.018	1.245
	832	1.655	1.672	2.969	2.254	5.142	1.523
	833	1.686	1.72	2.95	2.263	5.394	1.262
	834	1.659	1.671	2.897	2.188	5.265	1.163
	835	1.809	1.829	2.97	2.308	4.927	1.242
	836	1.836	1.867	2.985	2.33	5.068	1.38
	837	1.73	1.77	2.924	2.253	5.439	1.691
	838	1.637	1.662	2.86	2.166	5.323	1.401
	839	1.683	1.718	2.85	2.201	5.247	1.253
	840	1.755	1.785	2.987	2.292	5.271	1.169
	841	1.681	1.703	2.977	2.251	5.449	1.454
	842	1.665	1.698	2.918	2.215	5.128	1.631
	843	1.704	1.731	2.932	2.229	4.764	1.238
	844	1.805	1.83	3.021	2.321	5.16	1.541
	845	1.534	1.557	2.77	2.055	5.122	1.498
	846	1.597	1.632	2.862	2.144	4.923	1.192
	847	1.631	1.66	2.949	2.2	4.61	1.337
	848	1.683	1.72	2.936	2.231	5.156	1.154
	849	1.667	1.682	2.934	2.213	5.107	1.306
	850	1.636	1.665	2.931	2.213	5.603	1.238
	851	1.864	1.876	3.117	2.414	5.317	1.733
	852	1.702	1.72	2.955	2.239	5.086	1.532
	853	1.799	1.796	3.128	2.391	5.02	1.345
	854	1.699	1.715	2.968	2.251	5.016	1.436
	855	1.756	1.774	3.085	2.358	5.583	1.348
	856	1.693	1.702	3.088	2.348	5.445	1.347
	857	1.539	1.562	2.905	2.166	5.713	1.275
	858	1.587	1.607	3.043	2.28	5.281	1.295
	859	1.596	1.611	3.036	2.288	4.912	1.082
	860	1.685	1.698	3.081	2.339	5.143	1.188
	861	1.682	1.702	3.038	2.309	5.063	1.02
	862	1.76	1.784	3.085	2.374	5.131	1.158
	863	1.623	1.661	2.995	2.267	5.125	1.681
	864	1.544	1.574	2.885	2.172	5.031	1.337
	865	1.659	1.676	3.01	2.275	5.321	0.96
	866	1.779	1.802	3.103	2.384	5.265	1.274
	867	1.647	1.675	2.976	2.257	4.869	1.344
	868	1.763	1.789	3.069	2.371	5.294	1.232
	869	1.622	1.642	3.009	2.276	5.136	1.372
	870	1.807	1.82	3.123	2.4	5.583	1.696
	871	1.795	1.815	3.082	2.375	5.247	1.445
	872	1.539	1.565	2.972	2.225	5.419	1.254
	873	1.593	1.618	2.96	2.237	5.435	1.435
	874	1.57	1.595	2.987	2.233	5.068	1.019
	875	1.601	1.623	2.986	2.231	5.455	1.459
	876	1.696	1.73	3.045	2.325	4.597	1.246
	877	1.708	1.73	3.024	2.315	5.272	1.34
	878	1.583	1.61	2.889	2.19	5.321	1.428
	879	1.61	1.645	2.903	2.215	5.329	1.301
	880	1.629	1.663	2.906	2.238	5.486	1.475
	881	1.678	1.708	2.898	2.232	5.292	1.3
	882	1.804	1.826	3.087	2.387	5.64	1.397
	883	1.681	1.705	2.931	2.25	5.149	1.494
	884	1.635	1.659	2.887	2.226	5.284	1.251
	885	1.677	1.703	2.941	2.26	5.53	1.448
	886	1.57	1.601	2.87	2.178	5.24	1.269
	887	1.645	1.671	2.898	2.21	5.278	1.321
	888	1.715	1.73	2.904	2.244	5.445	1.297
	889	1.758	1.774	3.091	2.373	4.899	1.235
	890	1.807	1.826	3.057	2.356	5.055	1.497
	891	1.714	1.743	2.973	2.292	5.093	1.462
	892	1.812	1.822	3.064	2.381	5.276	1.263
	893	1.714	1.735	3.044	2.321	5.005	1.254
	894	1.777	1.798	3.076	2.376	4.713	1.256
	895	1.777	1.781	3.14	2.404	4.971	1.481
	896	1.619	1.642	2.928	2.229	5.224	1.517
	897	1.924	1.925	3.169	2.497	5.105	1.498
	898	1.86	1.871	3.15	2.447	5.566	1.432
	899	1.811	1.814	3.099	2.388	5.152	1.438
	900	1.66	1.675	3.017	2.295	5.205	1.48
	901	1.754	1.779	3.037	2.331	5.367	1.404
	902	1.739	1.761	3.026	2.315	5.185	1.25
	903	1.663	1.692	2.948	2.259	4.942	1.491
	904	1.648	1.683	2.931	2.246	5.133	1.177
	905	1.772	1.793	3.05	2.348	5.29	1.674
	906	1.891	1.916	3.114	2.456	5.154	1.21
	907	1.789	1.811	3.118	2.418	4.68	0.979
	908	1.86	1.87	3.144	2.463	5.14	1.406
	909	1.865	1.897	3.121	2.434	4.523	1.125
	910	1.757	1.776	3.038	2.337	5.083	1.166
	911	1.87	1.882	3.218	2.476	4.731	1.595
	912	1.88	1.9	3.146	2.444	4.817	1.254
	913	1.846	1.869	3.221	2.473	5.299	1.345
	914	1.804	1.831	3.075	2.378	5.181	0.883
	915	1.806	1.83	3.027	2.353	5.334	1.734
	916	1.675	1.701	3.054	2.306	4.664	1.202
	917	1.696	1.716	3.032	2.296	5.034	1.506
	918	1.792	1.821	3.017	2.344	5.387	1.574
	919	1.649	1.682	2.967	2.236	5.107	1.635
	920	1.804	1.83	3.011	2.334	5.097	1.265
	921	1.708	1.731	2.937	2.234	5.013	0.912
	922	1.797	1.825	3.037	2.351	4.888	1.369
	923	1.708	1.742	2.918	2.233	4.856	1.081
	924	1.843	1.884	2.897	2.29	5.162	1.192
	925	1.77	1.798	2.936	2.286	5.152	1.133
	926	1.801	1.838	2.948	2.304	4.559	1.651
	927	1.796	1.832	2.96	2.307	5.024	1.472
	928	1.71	1.755	2.892	2.224	5.461	1.381
	929	1.546	1.588	2.842	2.126	5.105	1.13
	930	1.736	1.762	3.014	2.283	4.978	1.429
	931	1.633	1.675	2.913	2.21	4.844	1.437
	932	1.743	1.782	3.063	2.326	5.424	1.388
	933	1.795	1.833	3.022	2.331	5.236	1.309
	934	1.645	1.687	2.918	2.215	4.723	1.394
	935	1.639	1.684	2.951	2.235	5.135	0.816
	936	1.708	1.749	3.011	2.308	5.279	1.544
	937	1.727	1.765	3.006	2.305	5.542	1.317
	938	1.727	1.771	3.024	2.315	5.383	1.551
	939	1.712	1.755	2.97	2.299	5.157	1.311
	940	1.767	1.805	3.08	2.367	5.299	1.358
	941	1.789	1.835	3.017	2.335	5.364	1.612
	942	1.641	1.683	2.895	2.214	5.136	1.457
	943	1.638	1.676	2.945	2.233	5.118	1.298
	944	1.562	1.612	2.888	2.156	5.453	1.175
	945	1.736	1.763	2.999	2.301	5.386	1.575
	946	1.713	1.752	3.061	2.338	5.243	1.316
	947	1.814	1.852	3.068	2.375	5.696	1.612
	948	1.805	1.85	3.054	2.362	5.185	1.271
	949	1.746	1.781	3.02	2.325	5.24	1.222
	950	1.726	1.768	3.005	2.311	5.658	1.228
	951	1.734	1.773	3.025	2.335	5.785	1.226
	952	1.897	1.924	3.087	2.413	5.418	1.329
	953	1.785	1.828	3.015	2.332	5.56	1.389
	954	1.75	1.779	3.016	2.31	5.369	1.575
	955	1.689	1.712	2.99	2.283	5.2	1.607
	956	1.669	1.695	2.956	2.243	5.103	1.41
	957	1.833	1.87	3.095	2.383	5.218	1.278
	958	1.701	1.727	2.995	2.281	5.254	1.551
	959	1.752	1.776	2.995	2.305	5.387	1.008
	960	1.73	1.747	2.953	2.252	5.348	1.106
	961	1.654	1.672	2.928	2.219	5.142	1.261
	962	1.696	1.717	2.948	2.254	5.409	1.166
	963	1.675	1.7	2.941	2.239	5.331	1.259
	964	1.776	1.825	3.057	2.358	5.386	0.941
	965	1.859	1.901	3.11	2.418	5.631	1.393
	966	1.725	1.766	2.951	2.285	5.131	1.434
	967	1.84	1.879	3.051	2.366	5.562	1.29
	968	1.77	1.806	3.015	2.338	4.884	1.437
	969	1.765	1.794	3.055	2.336	5.107	1.035
	970	1.888	1.924	3.062	2.406	5.113	1.399
	971	1.798	1.833	3.086	2.382	5.293	1.72
	972	1.804	1.84	3.07	2.375	5.303	1.419
	973	1.735	1.771	3.047	2.343	5.027	1.489
	974	1.792	1.828	3.021	2.358	4.921	1.654
	975	1.787	1.828	3.047	2.353	5.524	1.146
	976	1.788	1.818	3.031	2.343	5.321	1.587
	977	1.888	1.921	3.129	2.439	4.977	1.44
	978	1.851	1.887	3.105	2.409	4.992	0.971
	979	1.797	1.837	2.976	2.317	4.953	1.583
	980	1.871	1.904	3.104	2.406	4.961	1.266
	981	1.935	1.966	3.184	2.49	5.001	1.075
	982	1.724	1.742	2.95	2.257	5.206	1.196
	983	1.842	1.875	3.043	2.377	5.247	1.312
	984	1.725	1.749	2.988	2.277	5.25	1.278
	985	1.742	1.78	3.024	2.33	5.121	1.491
	986	1.692	1.726	2.999	2.285	5.63	1.576
	987	1.874	1.904	3.076	2.405	5.222	1.171
	988	1.773	1.799	3.017	2.337	5.172	1.63
	989	1.864	1.885	3.115	2.428	5.072	1.303
	990	1.716	1.753	2.985	2.29	4.409	1.506
	991	1.729	1.746	3.069	2.352	4.94	1.446
	992	1.686	1.704	3.048	2.308	5.023	1.343
	993	1.674	1.695	3.014	2.295	5.027	1.564
	994	1.837	1.853	3.18	2.46	5.178	1.688
	995	1.685	1.72	3.083	2.329	5.275	1.319
	996	1.783	1.824	3.063	2.367	5.293	1.219
	997	1.768	1.791	3.092	2.381	5.763	1.439
	998	1.829	1.862	3.086	2.391	5.182	1.049
	999	1.784	1.808	3.064	2.355	5.326	1.519
	1000	1.642	1.673	2.989	2.264	5.419	1.709
	1001	1.657	1.686	2.978	2.257	5.112	1.442

## Sheet: Protein RMSD
frame#	Apo	CID 10469828	CID 6474893	CID 135438111	CID 44480399 (con)
0	0	0	0	0	0
1	1.252	1.003	0.993	1.275	0.934
2	1.466	1.395	1.32	1.212	0.971
3	1.376	1.335	1.236	1.095	1.295
4	1.382	1.25	1.282	1.249	1.163
5	1.438	1.308	1.284	1.2	1.261
6	1.452	1.199	1.258	1.233	1.417
7	1.636	1.211	1.105	1.394	1.422
8	1.471	1.195	1.125	1.321	1.54
9	1.481	1.141	1.2	1.207	1.274
10	1.43	1.463	1.132	1.376	1.533
11	1.554	1.506	1.235	1.412	1.511
12	1.372	1.433	1.246	1.461	1.346
13	1.378	1.651	1.282	1.39	1.416
14	1.348	1.506	1.078	1.33	1.374
15	1.343	1.546	1.302	1.533	1.508
16	1.266	1.388	1.431	1.37	1.507
17	1.454	1.414	1.634	1.448	1.465
18	1.382	1.237	1.552	1.45	1.684
19	1.274	1.329	1.69	1.395	1.338
20	1.371	1.393	1.527	1.27	1.607
21	1.288	1.407	1.536	1.284	1.699
22	1.369	1.43	1.683	1.315	1.559
23	1.322	1.522	1.688	1.338	1.649
24	1.355	1.28	1.577	1.644	1.692
25	1.354	1.307	1.692	1.327	1.499
26	1.381	1.28	1.615	1.392	1.597
27	1.258	1.429	1.539	1.268	1.515
28	1.422	1.492	1.638	1.374	1.59
29	1.366	1.488	1.615	1.352	1.586
30	1.424	1.495	1.62	1.608	1.785
31	1.471	1.463	1.541	1.455	1.654
32	1.635	1.448	1.667	1.277	1.727
33	1.426	1.41	1.581	1.351	1.571
34	1.272	1.282	1.624	1.388	1.646
35	1.295	1.28	1.622	1.301	1.465
36	1.374	1.289	1.683	1.303	1.506
37	1.398	1.464	1.743	1.307	1.772
38	1.481	1.335	1.698	1.28	1.844
39	1.433	1.403	1.611	1.408	1.665
40	1.647	1.314	1.718	1.333	1.616
41	1.527	1.443	1.677	1.552	1.814
42	1.308	1.368	1.685	1.276	1.706
43	1.507	1.411	1.631	1.366	1.693
44	1.498	1.477	1.59	1.304	1.537
45	1.556	1.63	1.682	1.577	1.644
46	1.73	1.576	1.496	1.467	1.633
47	1.663	1.379	1.501	1.513	1.577
48	1.686	1.513	1.555	1.653	1.601
49	1.568	1.355	1.788	1.522	1.534
50	1.657	1.393	1.704	1.377	1.601
51	1.473	1.383	1.693	1.431	1.734
52	1.373	1.251	1.618	1.304	1.684
53	1.518	1.241	1.609	1.487	1.734
54	1.458	1.405	1.527	1.395	1.682
55	1.449	1.485	1.855	1.52	1.623
56	1.552	1.417	1.644	1.536	1.745
57	1.517	1.413	1.797	1.706	1.613
58	1.48	1.209	1.524	1.487	1.535
59	1.536	1.436	1.736	1.397	1.734
60	1.517	1.338	1.476	1.669	1.726
61	1.522	1.524	1.525	1.313	1.607
62	1.326	1.645	1.478	1.501	1.671
63	1.444	1.412	1.574	1.458	1.656
64	1.753	1.48	1.608	1.338	1.72
65	1.568	1.614	1.628	1.475	1.693
66	1.632	1.595	1.526	1.447	1.794
67	1.502	1.445	1.586	1.334	1.753
68	1.317	1.348	1.395	1.301	1.699
69	1.487	1.599	1.3	1.245	1.753
70	1.317	1.4	1.435	1.494	1.784
71	1.435	1.411	1.291	1.441	1.776
72	1.481	1.432	1.212	1.495	1.865
73	1.404	1.35	1.442	1.359	1.713
74	1.405	1.299	1.39	1.356	1.855
75	1.429	1.562	1.531	1.463	1.742
76	1.444	1.537	1.445	1.44	1.87
77	1.457	1.465	1.42	1.465	1.844
78	1.49	1.509	1.411	1.508	1.943
79	1.516	1.473	1.247	1.519	1.909
80	1.287	1.427	1.331	1.657	1.964
81	1.377	1.643	1.349	1.53	1.885
82	1.306	1.317	1.288	1.462	1.972
83	1.187	1.487	1.318	1.512	1.988
84	1.237	1.396	1.417	1.485	1.94
85	1.407	1.469	1.474	1.55	1.769
86	1.339	1.608	1.405	1.354	2
87	1.42	1.527	1.437	1.547	1.962
88	1.341	1.531	1.454	1.514	1.99
89	1.312	1.501	1.523	1.554	1.82
90	1.29	1.479	1.516	1.263	1.822
91	1.235	1.445	1.381	1.365	1.852
92	1.452	1.534	1.477	1.723	1.759
93	1.445	1.475	1.47	1.461	1.736
94	1.214	1.722	1.54	1.565	1.716
95	1.452	1.577	1.555	1.666	1.886
96	1.372	1.503	1.727	1.665	1.862
97	1.349	1.499	1.398	1.522	1.913
98	1.406	1.539	1.521	1.543	1.989
99	1.43	1.655	1.535	1.301	1.825
100	1.418	1.778	1.307	1.405	1.83
101	1.438	1.462	1.413	1.481	1.844
102	1.44	1.517	1.39	1.531	2.134
103	1.436	1.626	1.434	1.399	1.967
104	1.398	1.633	1.35	1.617	1.934
105	1.428	1.582	1.629	1.518	1.783
106	1.487	1.513	1.751	1.555	2.095
107	1.416	1.533	1.448	1.324	1.882
108	1.383	1.532	1.165	1.397	1.858
109	1.41	1.574	1.598	1.549	1.992
110	1.468	1.688	1.514	1.506	1.898
111	1.52	1.562	1.546	1.505	2.006
112	1.406	1.575	1.515	1.511	1.929
113	1.406	1.581	1.479	1.392	1.992
114	1.575	1.441	1.626	1.448	2.062
115	1.551	1.518	1.472	1.472	2.067
116	1.444	1.683	1.462	1.677	2.082
117	1.436	1.757	1.698	1.379	2.023
118	1.584	1.743	1.414	1.316	1.998
119	1.471	1.566	1.521	1.465	1.974
120	1.621	1.763	1.498	1.442	1.978
121	1.479	1.502	1.596	1.446	2.104
122	1.51	1.567	1.66	1.484	2.042
123	1.48	1.46	1.669	1.462	2.153
124	1.455	1.414	1.454	1.345	2.147
125	1.456	1.473	1.691	1.541	1.987
126	1.53	1.58	1.663	1.477	1.858
127	1.541	1.429	1.613	1.464	2.076
128	1.439	1.509	1.622	1.553	2.128
129	1.559	1.289	1.523	1.4	2.198
130	1.633	1.503	1.696	1.59	2.031
131	1.501	1.366	1.631	1.418	2.083
132	1.603	1.524	1.563	1.342	2.13
133	1.445	1.552	1.569	1.46	2.022
134	1.597	1.596	1.484	1.435	2.098
135	1.577	1.512	1.517	1.441	1.975
136	1.507	1.601	1.652	1.517	1.916
137	1.612	1.431	1.59	1.529	2.035
138	1.6	1.411	1.472	1.49	1.952
139	1.569	1.514	1.711	1.439	1.862
140	1.633	1.469	1.731	1.51	1.953
141	1.48	1.6	1.559	1.421	1.952
142	1.604	1.462	1.725	1.561	1.964
143	1.587	1.671	1.659	1.419	2.242
144	1.59	1.582	1.68	1.577	2.082
145	1.675	1.45	1.744	1.504	2.117
146	1.627	1.571	1.645	1.444	1.915
147	1.585	1.618	1.724	1.366	1.987
148	1.55	1.665	1.637	1.349	2.14
149	1.552	1.6	1.459	1.351	2.267
150	1.537	1.671	1.696	1.278	2.162
151	1.565	1.685	1.717	1.405	2.25
152	1.534	1.635	1.557	1.337	2.2
153	1.633	1.675	1.544	1.283	2.123
154	1.67	1.597	1.671	1.478	2.059
155	1.515	1.705	1.572	1.434	2.07
156	1.584	1.765	1.553	1.513	2.186
157	1.606	1.664	1.538	1.314	2.097
158	1.524	1.599	1.691	1.399	2.07
159	1.492	1.588	1.642	1.459	2.206
160	1.617	1.551	1.592	1.457	2.247
161	1.494	1.597	1.572	1.455	2.32
162	1.532	1.552	1.577	1.531	2.109
163	1.566	1.591	1.656	1.448	2.284
164	1.706	1.559	1.711	1.495	2.245
165	1.538	1.379	1.718	1.336	2.343
166	1.613	1.729	1.606	1.523	2.115
167	1.542	1.659	1.64	1.548	2.095
168	1.777	1.554	1.741	1.29	2.171
169	1.607	1.737	1.59	1.493	2.233
170	1.601	1.575	1.513	1.374	2.169
171	1.493	1.649	1.601	1.508	2.213
172	1.527	1.667	1.617	1.454	2.306
173	1.49	1.795	1.577	1.505	2.16
174	1.483	1.716	1.438	1.485	2.422
175	1.476	1.554	1.486	1.427	2.133
176	1.454	1.757	1.559	1.492	2.117
177	1.545	1.604	1.467	1.534	2.121
178	1.596	1.813	1.382	1.674	2.037
179	1.588	1.664	1.502	1.483	1.932
180	1.514	1.578	1.686	1.522	2.214
181	1.52	1.461	1.525	1.387	2.14
182	1.529	1.783	1.62	1.713	2.049
183	1.47	1.592	1.664	1.703	1.963
184	1.536	1.99	1.471	1.569	1.72
185	1.474	1.807	1.479	1.368	1.806
186	1.561	1.857	1.464	1.315	1.908
187	1.539	1.912	1.629	1.382	2.038
188	1.585	2.024	1.569	1.291	2.132
189	1.511	1.997	1.602	1.42	1.856
190	1.465	1.813	1.445	1.391	1.905
191	1.459	1.825	1.577	1.614	1.79
192	1.506	1.516	1.653	1.574	1.776
193	1.38	1.564	1.668	1.445	1.902
194	1.417	1.509	1.478	1.454	1.993
195	1.39	1.684	1.61	1.391	1.696
196	1.45	1.718	1.714	1.448	1.891
197	1.501	1.6	1.505	1.393	1.961
198	1.444	1.576	1.702	1.468	1.871
199	1.312	1.681	1.699	1.417	1.767
200	1.371	1.606	1.608	1.409	1.875
201	1.559	1.829	1.666	1.407	1.804
202	1.367	1.825	1.65	1.462	1.85
203	1.472	1.562	1.638	1.563	1.889
204	1.511	1.635	1.677	1.547	2.061
205	1.515	1.67	1.802	1.496	1.945
206	1.492	1.675	1.653	1.476	1.859
207	1.427	1.721	1.528	1.54	1.759
208	1.527	1.757	1.611	1.469	1.816
209	1.627	1.849	1.42	1.342	1.954
210	1.572	1.715	1.552	1.438	1.705
211	1.547	1.694	1.739	1.433	1.847
212	1.459	1.793	1.481	1.287	1.877
213	1.47	1.641	1.406	1.564	1.862
214	1.465	1.713	1.583	1.381	2.016
215	1.554	1.85	1.54	1.491	1.914
216	1.386	2.007	1.732	1.366	1.843
217	1.484	1.809	1.743	1.452	1.884
218	1.562	1.644	1.406	1.244	1.738
219	1.621	1.748	1.396	1.395	1.902
220	1.543	1.702	1.342	1.416	1.99
221	1.632	1.764	1.463	1.54	1.94
222	1.64	1.705	1.536	1.338	1.911
223	1.486	1.822	1.599	1.445	1.869
224	1.441	1.77	1.479	1.483	1.936
225	1.419	1.896	1.459	1.387	1.926
226	1.445	1.753	1.367	1.496	1.868
227	1.517	1.737	1.266	1.463	1.923
228	1.492	1.756	1.388	1.488	1.922
229	1.467	1.784	1.348	1.29	1.856
230	1.468	1.75	1.518	1.22	1.988
231	1.462	1.783	1.48	1.318	1.949
232	1.531	1.756	1.583	1.37	1.957
233	1.424	1.911	1.589	1.374	2.03
234	1.404	1.784	1.573	1.493	2.036
235	1.639	1.802	1.284	1.361	2.038
236	1.51	1.934	1.467	1.182	1.865
237	1.606	1.933	1.346	1.437	1.832
238	1.514	1.808	1.393	1.322	2.022
239	1.563	1.878	1.422	1.334	2.062
240	1.592	1.83	1.444	1.427	2.065
241	1.353	1.766	1.392	1.437	1.794
242	1.407	1.622	1.311	1.551	1.8
243	1.474	1.759	1.515	1.593	1.923
244	1.471	1.684	1.198	1.467	1.742
245	1.484	1.686	1.233	1.426	1.865
246	1.393	1.704	1.465	1.458	1.773
247	1.63	1.617	1.39	1.327	1.801
248	1.517	1.554	1.611	1.569	1.832
249	1.427	1.678	1.323	1.459	1.864
250	1.531	1.582	1.332	1.432	1.674
251	1.43	1.688	1.298	1.376	1.646
252	1.426	1.763	1.338	1.425	1.82
253	1.398	1.574	1.362	1.806	1.938
254	1.409	1.781	1.421	1.372	1.957
255	1.439	1.763	1.376	1.443	1.867
256	1.425	1.556	1.445	1.313	1.883
257	1.464	1.621	1.412	1.453	2.049
258	1.553	1.592	1.604	1.344	1.983
259	1.521	1.613	1.627	1.4	1.891
260	1.371	1.56	1.434	1.341	2.083
261	1.479	1.56	1.328	1.427	1.874
262	1.386	1.707	1.459	1.427	1.88
263	1.508	1.543	1.562	1.611	2.013
264	1.452	1.654	1.528	1.249	1.934
265	1.527	1.6	1.568	1.507	1.976
266	1.437	1.633	1.469	1.361	2.099
267	1.324	1.635	1.475	1.552	2.095
268	1.494	1.771	1.385	1.319	1.978
269	1.451	1.585	1.548	1.422	2.021
270	1.627	1.619	1.517	1.348	2.238
271	1.498	1.733	1.449	1.355	1.964
272	1.433	1.54	1.404	1.519	1.929
273	1.503	1.587	1.391	1.364	2.147
274	1.422	1.674	1.539	1.486	2.18
275	1.498	1.711	1.46	1.435	2.107
276	1.484	1.727	1.565	1.381	2.177
277	1.447	1.623	1.691	1.425	1.959
278	1.591	1.813	1.663	1.447	2.093
279	1.456	1.668	1.613	1.34	2.153
280	1.445	1.681	1.502	1.497	2.051
281	1.424	1.624	1.505	1.396	2.07
282	1.522	1.627	1.679	1.512	2.243
283	1.368	1.722	1.534	1.365	2.055
284	1.461	1.699	1.844	1.436	2.135
285	1.509	1.792	1.719	1.491	1.956
286	1.472	1.782	1.709	1.344	2.209
287	1.504	1.801	1.604	1.574	2.213
288	1.59	1.893	1.564	1.55	2.231
289	1.576	1.804	1.586	1.349	2.296
290	1.635	1.604	1.579	1.531	2.116
291	1.548	1.673	1.636	1.641	2.24
292	1.568	1.618	1.854	1.382	2.21
293	1.617	1.544	1.8	1.445	2.137
294	1.571	1.522	1.775	1.444	2.197
295	1.572	1.698	1.655	1.424	2.14
296	1.497	1.571	1.537	1.455	2.179
297	1.582	1.557	1.803	1.659	2.121
298	1.433	1.606	1.635	1.406	2.179
299	1.559	1.612	1.615	1.537	2.371
300	1.556	1.705	1.624	1.51	2.38
301	1.499	1.663	1.747	1.388	2.382
302	1.532	1.622	1.565	1.473	2.407
303	1.49	1.761	1.672	1.409	2.369
304	1.625	1.727	1.776	1.396	2.29
305	1.475	1.838	1.57	1.484	2.361
306	1.577	1.609	1.626	1.299	2.319
307	1.484	1.738	1.837	1.396	2.587
308	1.579	1.63	1.743	1.36	2.448
309	1.488	1.621	1.602	1.513	2.306
310	1.47	1.695	1.447	1.46	2.2
311	1.586	1.667	1.562	1.387	2.17
312	1.693	1.688	1.784	1.387	1.973
313	1.647	1.726	1.551	1.355	2.02
314	1.651	1.677	1.652	1.496	2.064
315	1.628	1.749	1.761	1.559	2.219
316	1.633	1.644	1.569	1.456	2.031
317	1.625	1.798	1.706	1.273	2.023
318	1.763	1.702	1.672	1.374	2.156
319	1.72	1.73	1.585	1.431	2.139
320	1.646	1.787	1.554	1.394	2.267
321	1.646	1.742	1.458	1.398	2.22
322	1.521	1.758	1.468	1.41	2.196
323	1.672	1.445	1.691	1.411	2.242
324	1.829	1.644	1.604	1.534	2.131
325	1.703	1.696	1.629	1.377	2.093
326	1.506	1.712	1.528	1.618	2.091
327	1.701	1.719	1.609	1.585	2.064
328	1.591	1.81	1.676	1.552	2.108
329	1.547	1.879	1.529	1.505	2.194
330	1.564	1.78	1.665	1.596	1.967
331	1.406	1.82	1.646	1.634	1.936
332	1.549	1.895	1.694	1.551	1.938
333	1.553	1.8	1.59	1.554	2.082
334	1.364	1.787	1.7	1.514	2.115
335	1.388	1.888	1.553	1.486	2.122
336	1.404	1.794	1.665	1.397	2.222
337	1.395	1.905	1.603	1.526	2.258
338	1.472	1.661	1.443	1.409	2.098
339	1.476	1.615	1.738	1.469	2.176
340	1.516	1.716	1.602	1.516	2.162
341	1.608	1.819	1.625	1.503	2.309
342	1.543	1.852	1.53	1.42	2.17
343	1.599	1.662	1.898	1.501	2.039
344	1.516	1.688	1.677	1.434	1.935
345	1.45	1.603	1.894	1.48	1.987
346	1.538	1.831	1.739	1.515	2.219
347	1.604	1.805	1.381	1.5	2.241
348	1.57	1.801	1.793	1.558	2.256
349	1.552	1.708	1.694	1.544	1.92
350	1.539	1.811	1.654	1.386	2.08
351	1.704	1.64	1.75	1.53	2.08
352	1.665	1.865	1.682	1.53	2.188
353	1.577	1.65	1.704	1.577	2.174
354	1.572	1.719	1.866	1.672	2.243
355	1.669	1.698	1.747	1.589	2.034
356	1.561	1.68	1.625	1.628	2.179
357	1.619	1.756	1.751	1.64	2.074
358	1.655	1.764	1.776	1.578	2.17
359	1.496	1.76	1.79	1.685	2.138
360	1.462	1.861	1.66	1.645	2.076
361	1.486	1.668	1.722	1.711	1.997
362	1.597	1.61	1.731	1.645	2
363	1.596	1.767	1.69	1.521	2.005
364	1.479	1.577	1.755	1.46	2.026
365	1.496	1.664	1.785	1.405	1.995
366	1.72	1.681	1.49	1.473	2.039
367	1.601	1.652	1.565	1.39	2.046
368	1.745	1.692	1.624	1.463	2.031
369	1.657	1.684	1.665	1.551	2.134
370	1.683	1.7	1.754	1.432	2.036
371	1.611	1.724	1.737	1.637	2.117
372	1.586	1.764	1.738	1.488	2.287
373	1.562	1.635	1.62	1.402	1.987
374	1.679	1.673	1.628	1.411	2.122
375	1.569	1.719	1.591	1.388	2.217
376	1.551	1.999	1.748	1.469	2.166
377	1.732	2.002	1.798	1.407	2.18
378	1.639	1.899	1.674	1.453	2.136
379	1.746	1.713	1.734	1.301	2.161
380	1.7	1.661	1.675	1.547	2.205
381	1.492	1.576	1.6	1.447	2.037
382	1.615	1.68	1.876	1.409	1.997
383	1.623	1.883	1.666	1.328	2.035
384	1.435	1.785	1.73	1.455	2.165
385	1.597	1.643	1.708	1.472	2.034
386	1.478	1.598	1.661	1.486	2.197
387	1.615	1.631	1.596	1.401	2.044
388	1.588	1.537	1.723	1.494	2.086
389	1.699	1.529	1.724	1.422	2.065
390	1.583	1.669	1.745	1.443	2.003
391	1.579	1.621	1.628	1.44	2.063
392	1.634	1.559	1.688	1.558	2.135
393	1.551	1.711	1.679	1.461	2.056
394	1.461	1.536	1.536	1.463	1.995
395	1.457	1.513	1.67	1.474	2.111
396	1.551	1.504	1.751	1.5	2.02
397	1.537	1.49	1.706	1.455	1.974
398	1.682	1.588	1.82	1.577	2.131
399	1.655	1.671	1.819	1.485	2.053
400	1.765	1.55	1.779	1.595	2.083
401	1.68	1.641	1.65	1.536	1.918
402	1.666	1.824	1.603	1.709	2.033
403	1.482	1.548	1.848	1.792	1.938
404	1.625	1.69	1.913	1.573	2.021
405	1.652	1.721	1.804	1.376	1.903
406	1.506	1.554	1.707	1.527	2.291
407	1.593	1.519	1.64	1.507	2.083
408	1.55	1.674	1.739	1.587	2.148
409	1.518	1.515	1.8	1.461	1.985
410	1.632	1.554	1.887	1.572	2.048
411	1.871	1.645	1.991	1.559	2.173
412	1.673	1.613	1.959	1.51	2.085
413	1.641	1.524	1.791	1.49	1.976
414	1.544	1.527	1.887	1.413	2.054
415	1.561	1.605	1.898	1.591	2.187
416	1.496	1.512	1.8	1.741	2.089
417	1.532	1.572	1.804	1.728	2.169
418	1.619	1.459	1.773	1.57	2.12
419	1.556	1.63	1.698	1.64	2.032
420	1.564	1.397	1.538	1.535	2.127
421	1.47	1.495	1.78	1.525	2.07
422	1.485	1.492	1.787	1.585	1.845
423	1.563	1.477	1.716	1.655	1.893
424	1.608	1.433	1.773	1.722	1.926
425	1.527	1.616	1.855	1.494	1.936
426	1.592	1.456	1.932	1.649	2.099
427	1.704	1.529	1.769	1.621	1.958
428	1.592	1.561	1.889	1.686	1.963
429	1.625	1.627	1.832	1.621	1.982
430	1.517	1.564	2.025	1.68	2.029
431	1.561	1.604	1.93	1.597	2.049
432	1.54	1.556	1.973	1.588	2.026
433	1.683	1.581	2.076	1.586	1.908
434	1.643	1.594	1.942	1.613	1.818
435	1.648	1.551	1.87	1.662	1.94
436	1.523	1.459	2.08	1.624	2.09
437	1.593	1.418	1.966	1.624	1.934
438	1.575	1.496	1.906	1.635	1.974
439	1.491	1.597	1.857	1.636	1.837
440	1.465	1.593	1.988	1.479	1.81
441	1.532	1.545	2.035	1.529	1.883
442	1.677	1.552	1.882	1.479	1.801
443	1.603	1.584	1.866	1.535	1.848
444	1.479	1.511	1.912	1.549	1.825
445	1.676	1.465	1.808	1.444	1.993
446	1.622	1.467	1.834	1.475	1.95
447	1.552	1.534	1.734	1.677	2.125
448	1.612	1.48	1.735	1.51	2.159
449	1.727	1.529	2.02	1.481	2.115
450	1.684	1.522	1.897	1.568	2.128
451	1.642	1.447	1.975	1.472	1.994
452	1.676	1.473	1.94	1.744	1.968
453	1.581	1.685	2.096	1.704	1.945
454	1.597	1.623	1.803	1.705	1.902
455	1.59	1.599	1.908	1.711	2.015
456	1.529	1.395	1.958	1.591	2.023
457	1.562	1.499	1.893	1.681	1.982
458	1.619	1.582	1.738	1.605	2.051
459	1.64	1.408	1.785	1.691	1.992
460	1.781	1.476	1.954	1.721	1.881
461	1.878	1.65	1.682	1.676	1.993
462	1.817	1.649	1.953	1.685	1.969
463	1.697	1.596	1.819	1.628	2.051
464	1.695	1.544	1.842	1.679	2.05
465	1.697	1.401	1.716	1.57	1.937
466	1.787	1.455	1.699	1.588	1.983
467	1.774	1.548	1.747	1.519	1.933
468	1.854	1.531	1.959	1.475	2.014
469	1.832	1.553	2.1	1.555	1.911
470	2.028	1.478	1.954	1.589	2.109
471	1.854	1.495	1.798	1.58	2.114
472	1.791	1.56	1.97	1.889	2.028
473	1.783	1.506	1.887	1.637	2.01
474	1.841	1.43	1.921	1.665	1.944
475	1.98	1.563	1.906	1.629	1.967
476	1.814	1.541	1.932	1.636	1.905
477	1.748	1.597	1.756	1.548	2.016
478	1.796	1.48	1.802	1.699	1.947
479	1.664	1.424	1.777	1.616	2.163
480	1.675	1.555	1.833	1.617	2.213
481	1.653	1.633	1.906	1.658	2.101
482	1.725	1.534	1.828	1.768	2.12
483	1.73	1.546	1.818	1.693	2.196
484	1.726	1.458	1.829	1.564	2.078
485	1.697	1.466	1.778	1.79	2.054
486	1.767	1.594	1.574	1.797	2.146
487	1.868	1.536	1.704	1.747	2.13
488	1.835	1.583	1.934	1.735	2.092
489	1.683	1.4	1.753	1.741	2.017
490	1.762	1.429	1.68	1.533	2.007
491	1.667	1.476	1.856	1.678	2.231
492	1.938	1.418	1.768	1.675	2.166
493	1.857	1.507	1.869	1.739	2.158
494	1.856	1.561	1.804	1.733	2.053
495	1.751	1.589	1.705	1.833	2.065
496	1.799	1.529	1.946	1.852	1.861
497	1.732	1.546	1.786	1.727	2.039
498	1.603	1.514	1.825	1.704	1.994
499	1.727	1.59	1.915	1.879	2.027
500	1.788	1.566	1.804	1.875	1.888
501	1.814	1.589	1.739	2.091	1.888
502	1.837	1.503	1.944	1.777	1.87
503	1.882	1.487	1.805	1.913	1.866
504	1.805	1.449	1.73	1.834	2.026
505	1.684	1.435	1.896	1.833	1.914
506	1.721	1.312	1.74	1.823	1.796
507	1.74	1.45	1.773	1.837	1.992
508	1.748	1.249	1.777	1.66	2.031
509	1.86	1.315	1.823	1.8	2.009
510	1.749	1.204	1.69	1.748	1.844
511	1.642	1.273	1.777	1.716	1.886
512	1.734	1.305	1.82	1.908	2.029
513	1.637	1.328	2.277	1.884	2.186
514	1.713	1.519	1.938	1.776	1.935
515	1.775	1.429	1.915	1.804	1.904
516	1.68	1.337	1.944	1.726	1.748
517	1.643	1.485	1.823	1.768	1.809
518	1.698	1.518	1.868	1.847	2.081
519	1.703	1.526	1.909	1.807	1.907
520	1.656	1.457	1.851	1.855	1.736
521	1.732	1.349	1.956	1.872	2.015
522	1.634	1.571	1.86	1.819	1.792
523	1.68	1.413	1.838	1.638	1.791
524	1.767	1.433	1.888	1.913	1.952
525	1.641	1.498	1.859	1.856	2.028
526	1.718	1.619	1.941	1.974	2.115
527	1.664	1.5	1.839	1.832	2.147
528	1.65	1.57	1.875	1.612	1.993
529	1.699	1.522	1.874	1.942	1.74
530	1.61	1.519	1.826	1.771	1.985
531	1.929	1.605	1.799	1.807	2.081
532	1.707	1.553	1.683	1.82	1.793
533	1.682	1.624	1.757	1.633	1.919
534	1.816	1.589	1.791	1.795	2.125
535	1.66	1.777	1.804	1.76	2.08
536	1.723	1.531	1.978	1.709	1.995
537	1.565	1.409	1.887	1.75	1.869
538	1.726	1.487	1.922	1.804	1.901
539	1.598	1.529	1.881	1.76	1.878
540	1.781	1.518	1.868	1.723	2.09
541	1.651	1.484	1.764	1.794	2.401
542	1.705	1.576	1.716	1.709	2.48
543	1.562	1.494	1.781	1.71	2.512
544	1.767	1.527	1.899	1.775	2.048
545	1.744	1.775	1.919	1.638	2.079
546	1.651	1.515	1.814	1.8	2.181
547	1.744	1.554	1.955	1.765	2.382
548	1.64	1.55	1.922	1.914	2.269
549	1.685	1.555	1.998	1.719	2.077
550	1.542	1.434	1.923	1.818	2.205
551	1.574	1.508	1.928	1.773	1.924
552	1.729	1.465	1.842	1.631	2.082
553	1.768	1.484	1.983	1.628	2.146
554	1.709	1.432	1.964	1.799	2.39
555	1.614	1.418	1.966	1.737	2.146
556	1.682	1.328	1.908	1.663	2.091
557	1.582	1.338	1.957	1.751	2.225
558	1.641	1.314	1.922	1.668	2.16
559	1.632	1.458	1.941	1.677	2.134
560	1.679	1.466	1.827	1.592	2.063
561	1.597	1.641	1.749	1.717	2.109
562	1.677	1.621	1.808	1.585	2.199
563	1.729	1.573	1.758	1.652	2.302
564	1.678	1.561	1.702	1.707	2.014
565	1.635	1.617	1.936	1.591	2.146
566	1.585	1.639	1.686	1.591	2.088
567	1.668	1.583	1.938	1.52	1.99
568	1.712	1.653	1.753	1.713	1.965
569	1.783	1.497	1.744	1.781	2.061
570	1.696	1.408	1.809	1.649	1.935
571	1.783	1.489	1.829	1.641	2.227
572	1.666	1.565	1.704	1.719	2.154
573	1.772	1.696	1.719	1.718	2.184
574	1.767	1.572	1.749	1.648	2.171
575	1.639	1.631	1.77	1.636	2.065
576	1.661	1.682	1.746	1.751	2.129
577	1.696	1.502	1.766	1.718	1.991
578	1.595	1.581	1.805	1.755	2.084
579	1.511	1.511	1.812	1.741	1.971
580	1.739	1.479	2.015	1.913	2.103
581	1.642	1.711	1.854	1.717	2.149
582	1.547	1.754	2.02	1.561	2.154
583	1.63	1.718	1.934	1.629	2.036
584	1.536	1.837	1.843	1.537	2.117
585	1.6	1.739	1.885	1.668	2.31
586	1.584	1.687	1.851	1.737	2.143
587	1.709	1.606	1.742	1.692	2.274
588	1.602	1.749	1.82	1.724	2.169
589	1.706	1.544	1.88	1.749	2.154
590	1.696	1.759	1.939	1.705	2.281
591	1.772	1.62	1.653	1.672	2.175
592	1.661	1.872	1.67	1.768	2.083
593	1.736	1.808	1.859	1.884	2.088
594	1.581	1.745	1.819	1.717	2.177
595	1.64	1.701	1.849	1.818	2.211
596	1.603	1.612	1.816	1.71	2.087
597	1.624	1.873	1.573	1.858	2.258
598	1.734	1.644	1.695	1.701	2.113
599	1.691	1.685	1.722	1.87	2.312
600	1.562	1.721	1.707	1.677	2.149
601	1.723	1.571	1.714	1.61	2.273
602	1.68	1.857	1.691	1.716	2.429
603	1.621	1.817	1.699	1.675	2.286
604	1.598	1.72	1.742	1.782	2.147
605	1.731	1.726	1.909	1.643	2.097
606	1.634	1.705	1.931	1.776	2.17
607	1.696	1.875	1.708	1.696	2.168
608	1.735	1.693	1.756	1.888	2.135
609	1.596	1.788	1.773	1.977	2.03
610	1.708	1.98	1.812	1.805	2.078
611	1.598	1.968	1.96	1.742	2.16
612	1.84	1.648	1.905	1.808	1.994
613	1.685	1.784	1.849	1.572	2.016
614	1.697	1.821	1.781	1.81	1.896
615	1.648	1.844	1.996	1.743	2.039
616	1.73	1.918	1.873	1.695	2.127
617	1.741	1.949	1.987	1.899	2.022
618	1.756	2.032	2.049	1.769	2.041
619	1.682	1.878	2.124	1.777	2.063
620	1.695	1.746	1.899	1.738	1.798
621	1.714	1.843	1.837	1.617	1.786
622	1.858	1.833	1.907	1.707	1.798
623	1.795	1.781	1.985	1.667	1.793
624	1.605	1.628	2.104	1.696	1.899
625	1.57	1.69	2.027	1.653	1.876
626	1.723	1.662	1.871	1.81	2.037
627	1.628	2.107	1.997	1.66	2.174
628	1.797	1.74	1.746	1.674	2.153
629	1.659	1.775	1.812	1.69	1.866
630	1.694	1.739	1.79	1.689	1.887
631	1.614	1.762	1.981	1.677	1.942
632	1.539	1.722	1.887	1.698	1.932
633	1.692	1.552	1.997	1.651	1.862
634	1.694	1.572	1.866	1.669	1.722
635	1.667	1.623	1.787	1.699	1.774
636	1.744	1.655	1.858	1.8	1.743
637	1.593	1.612	1.936	1.675	1.946
638	1.71	1.557	1.868	1.791	1.915
639	1.637	1.56	1.806	1.653	1.971
640	1.76	1.679	1.786	1.702	1.945
641	1.919	1.583	1.766	1.682	1.925
642	1.832	1.493	1.708	1.611	1.995
643	1.662	1.697	1.955	1.835	1.911
644	1.704	1.484	1.854	1.832	1.915
645	1.69	1.707	1.855	1.818	1.908
646	1.734	1.548	1.774	1.717	1.999
647	1.652	1.638	1.982	1.741	2.015
648	1.587	1.703	2.029	1.738	1.901
649	1.701	1.668	2.036	1.731	1.896
650	1.736	1.585	1.856	1.74	1.84
651	2.059	1.593	1.935	1.829	1.868
652	1.86	1.617	1.884	1.873	1.808
653	1.775	1.538	1.961	1.707	1.807
654	1.698	1.551	1.986	1.592	1.813
655	1.79	1.552	1.923	1.621	1.646
656	1.743	1.611	1.922	1.608	1.724
657	1.722	1.607	2.016	1.752	1.8
658	1.705	1.373	1.88	1.609	1.815
659	1.66	1.614	1.887	1.684	1.741
660	1.746	1.522	1.943	1.758	1.852
661	1.682	1.542	1.913	1.571	1.859
662	1.692	1.596	1.922	1.441	1.734
663	1.746	1.678	1.951	1.594	1.769
664	1.763	1.678	1.78	1.864	1.747
665	1.627	1.61	1.988	1.536	1.732
666	1.736	1.626	1.8	1.551	1.765
667	1.644	1.529	1.882	1.589	1.944
668	1.8	1.761	1.89	1.764	1.723
669	1.698	1.556	1.824	1.616	1.754
670	1.777	1.535	1.925	1.644	1.716
671	1.79	1.662	1.928	1.458	1.933
672	1.736	1.753	1.821	1.54	1.751
673	1.698	1.811	1.892	1.421	1.703
674	1.726	1.627	1.802	1.538	1.69
675	1.652	1.808	1.711	1.465	1.834
676	1.635	1.648	1.875	1.577	1.873
677	1.701	1.873	1.732	1.635	1.608
678	1.586	1.777	1.761	1.615	1.662
679	1.641	1.815	2.001	1.724	1.712
680	1.635	1.779	1.71	1.749	1.724
681	1.616	1.652	1.791	1.656	1.668
682	1.613	1.885	1.804	1.603	1.702
683	1.548	1.628	1.771	1.718	1.74
684	1.644	1.742	1.789	1.701	1.726
685	1.564	1.71	1.742	1.762	1.695
686	1.708	1.854	1.698	1.756	1.688
687	1.589	1.765	1.689	1.703	1.77
688	1.663	1.828	1.819	1.632	1.565
689	1.729	1.76	1.741	1.614	1.69
690	1.696	1.707	1.808	1.6	1.549
691	1.768	1.658	1.854	1.589	1.694
692	1.643	1.852	1.879	1.633	1.682
693	1.729	1.964	1.916	1.731	1.661
694	1.673	1.987	1.804	1.721	1.614
695	1.601	1.953	1.881	1.816	1.624
696	1.881	1.845	1.794	1.617	1.679
697	1.662	1.794	1.742	1.753	1.65
698	1.775	1.84	1.725	1.654	1.728
699	1.769	1.66	1.753	1.855	1.746
700	1.665	1.789	1.918	1.775	1.777
701	1.55	1.929	1.745	1.877	1.725
702	1.713	1.817	1.929	1.616	1.821
703	1.551	1.793	1.615	1.745	1.745
704	1.425	1.972	1.963	1.787	1.629
705	1.576	1.968	1.71	1.728	1.74
706	1.531	1.897	1.804	1.973	1.811
707	1.491	1.837	1.887	1.589	1.891
708	1.57	1.929	1.934	1.667	1.953
709	1.465	1.961	1.831	1.637	2.056
710	1.442	1.967	1.919	1.886	1.799
711	1.45	1.9	1.996	1.833	1.725
712	1.451	1.97	1.875	1.73	1.919
713	1.534	1.771	1.865	1.67	1.923
714	1.579	1.817	1.732	1.776	1.884
715	1.582	1.778	1.831	1.926	1.761
716	1.672	1.861	1.737	1.738	1.923
717	1.707	1.8	1.722	1.733	1.802
718	1.499	1.678	1.696	1.916	1.855
719	1.444	1.745	1.697	1.965	1.711
720	1.518	1.904	1.897	1.802	1.845
721	1.555	1.724	1.577	1.964	1.879
722	1.578	1.735	1.784	1.878	2.167
723	1.512	1.661	1.88	2.136	1.889
724	1.588	1.798	1.882	1.944	2.001
725	1.61	1.702	1.802	1.92	2.047
726	1.652	1.828	1.885	1.877	1.979
727	1.54	1.643	1.85	1.983	1.715
728	1.508	1.624	1.951	1.978	1.763
729	1.616	1.787	1.811	1.97	1.812
730	1.61	1.736	1.76	1.995	1.847
731	1.508	1.704	1.902	1.853	1.723
732	1.537	1.698	1.85	1.984	1.866
733	1.505	1.618	1.691	1.972	1.851
734	1.621	1.641	1.876	2.169	1.878
735	1.604	1.587	1.844	1.794	1.945
736	1.5	1.495	1.805	1.915	1.97
737	1.535	1.59	1.877	1.807	1.813
738	1.567	1.546	1.94	1.838	1.839
739	1.623	1.578	1.924	1.647	1.707
740	1.479	1.639	1.746	2.026	1.848
741	1.6	1.624	1.853	1.859	1.75
742	1.467	1.658	1.855	1.941	1.787
743	1.527	1.668	1.915	2.069	1.873
744	1.491	1.717	1.786	1.911	1.789
745	1.506	1.675	1.752	1.94	1.662
746	1.507	1.623	1.802	2.054	1.752
747	1.706	1.663	1.828	1.959	1.666
748	1.666	1.552	1.907	2.043	1.658
749	1.607	1.528	1.813	1.998	1.918
750	1.472	1.556	1.966	1.902	1.781
751	1.569	1.579	1.746	2.049	1.822
752	1.675	1.458	1.735	2.075	1.788
753	1.645	1.66	1.796	1.981	1.766
754	1.491	1.752	1.726	1.931	1.744
755	1.437	1.438	1.815	1.949	1.767
756	1.613	1.587	1.838	2.074	1.755
757	1.534	1.395	1.771	1.986	1.735
758	1.579	1.552	1.93	2.2	1.893
759	1.574	1.854	1.788	2.264	1.814
760	1.63	1.575	1.839	2.017	1.831
761	1.568	1.597	1.976	2.042	1.882
762	1.56	1.544	1.807	1.999	1.817
763	1.57	1.613	1.835	2.037	1.666
764	1.606	1.675	1.799	2.055	1.689
765	1.633	1.624	1.867	2.038	1.747
766	1.499	1.703	1.699	1.91	1.712
767	1.578	1.63	1.749	2.019	1.844
768	1.541	1.655	1.842	1.83	1.719
769	1.518	1.546	1.706	1.844	1.601
770	1.464	1.545	1.875	2.08	1.601
771	1.567	1.598	1.825	1.994	1.698
772	1.759	1.798	1.863	1.774	1.76
773	1.668	1.673	1.821	1.689	1.71
774	1.582	1.609	1.952	1.769	1.703
775	1.588	1.611	1.89	1.835	1.617
776	1.564	1.74	1.785	1.868	1.669
777	1.664	1.566	1.759	1.976	1.705
778	1.546	1.799	1.814	1.869	1.646
779	1.623	1.624	1.726	1.863	1.716
780	1.664	1.697	1.772	1.865	1.7
781	1.493	1.792	1.827	1.992	1.786
782	1.45	1.958	1.644	1.825	1.841
783	1.574	1.848	1.719	1.673	1.812
784	1.545	1.897	1.916	1.858	1.634
785	1.671	1.746	1.776	1.833	1.753
786	1.593	1.68	1.739	1.815	1.688
787	1.543	1.655	1.739	1.841	1.718
788	1.549	1.791	1.656	1.793	1.832
789	1.49	1.745	1.639	1.841	1.765
790	1.727	1.761	1.712	1.823	1.761
791	1.714	1.814	1.775	1.724	1.74
792	1.633	1.741	1.962	1.857	1.701
793	1.594	1.88	1.631	1.828	1.646
794	1.826	1.885	1.754	1.738	1.754
795	1.804	1.787	1.779	1.873	1.778
796	1.821	1.831	1.778	1.917	1.821
797	1.945	1.882	1.733	1.866	1.866
798	1.864	1.738	1.745	1.82	1.798
799	1.735	1.851	1.764	1.807	1.811
800	1.673	2.034	1.77	1.922	1.78
801	1.694	1.682	1.681	1.863	1.729
802	1.686	1.915	1.871	1.93	1.808
803	1.724	1.89	1.758	1.713	1.741
804	1.599	1.766	1.677	1.72	1.809
805	1.608	1.838	1.59	1.655	1.76
806	1.718	1.746	1.69	1.73	1.677
807	1.647	1.723	1.732	1.589	1.799
808	1.576	1.852	1.693	1.787	1.809
809	1.642	1.851	1.862	1.72	1.78
810	1.765	1.86	1.794	1.751	1.659
811	1.772	1.728	2.049	1.781	1.787
812	1.802	1.875	1.73	1.804	1.923
813	1.725	1.864	1.828	1.804	1.803
814	1.794	1.851	1.707	1.772	1.843
815	1.64	1.83	1.844	1.788	1.888
816	1.697	1.852	1.834	1.789	1.829
817	1.576	1.875	1.883	1.716	1.719
818	1.701	1.88	1.819	1.807	1.778
819	1.621	1.944	1.879	1.869	1.808
820	1.724	1.788	1.793	1.946	1.744
821	1.686	1.871	1.778	1.95	1.717
822	1.715	1.826	1.71	1.947	1.742
823	1.8	1.796	1.879	1.731	1.784
824	1.943	1.754	1.78	1.89	1.761
825	1.731	1.912	1.792	1.962	1.713
826	1.559	1.793	1.812	1.88	1.606
827	1.588	1.808	1.796	2.021	1.604
828	1.699	1.885	1.765	2.056	1.502
829	1.711	1.876	1.81	1.917	1.608
830	1.801	1.828	1.764	1.98	1.661
831	1.843	1.991	1.716	1.85	1.684
832	1.897	1.988	1.831	1.722	1.655
833	1.846	1.952	1.873	1.9	1.686
834	1.808	1.845	1.866	1.921	1.659
835	1.798	1.825	1.967	1.799	1.809
836	1.82	1.879	1.867	1.881	1.836
837	1.893	1.963	1.889	1.953	1.73
838	1.856	1.956	1.749	1.824	1.637
839	1.799	2.009	1.836	1.859	1.683
840	1.803	1.88	1.795	1.798	1.755
841	1.824	2.016	1.957	1.73	1.681
842	1.79	1.794	1.772	1.846	1.665
843	1.782	1.857	1.747	1.677	1.704
844	1.734	1.948	1.657	1.89	1.805
845	1.872	1.915	1.826	1.978	1.534
846	1.779	1.986	1.695	1.731	1.597
847	1.818	1.872	1.83	1.738	1.631
848	1.801	1.968	1.766	1.746	1.683
849	1.764	2.041	1.666	1.871	1.667
850	1.841	1.954	1.726	1.881	1.636
851	1.944	1.892	1.882	1.972	1.864
852	1.886	1.885	1.813	1.814	1.702
853	2.12	1.947	1.915	1.876	1.799
854	1.917	1.97	1.644	1.901	1.699
855	2.011	2.006	1.8	1.845	1.756
856	2.05	1.899	1.789	1.92	1.693
857	1.892	2.112	1.817	1.944	1.539
858	1.825	1.964	1.865	2.061	1.587
859	1.817	2.255	1.769	1.996	1.596
860	1.882	1.956	1.99	1.764	1.685
861	1.939	2.085	1.739	2.031	1.682
862	1.882	2.011	1.684	1.825	1.76
863	1.822	1.893	1.818	1.758	1.623
864	1.958	1.953	1.786	1.852	1.544
865	1.674	2.242	1.793	1.924	1.659
866	1.775	1.94	1.604	2.046	1.779
867	1.926	1.916	1.809	1.856	1.647
868	1.824	1.85	1.731	1.987	1.763
869	1.852	1.907	1.991	1.845	1.622
870	1.765	1.975	1.645	1.906	1.807
871	1.788	1.869	1.675	1.827	1.795
872	1.883	1.88	1.846	1.993	1.539
873	1.888	1.879	1.701	1.872	1.593
874	2.058	1.864	1.651	1.86	1.57
875	1.832	2.028	1.661	1.928	1.601
876	1.955	2.12	1.834	1.938	1.696
877	1.954	1.892	1.785	1.796	1.708
878	1.984	1.909	1.67	1.795	1.583
879	1.981	1.775	1.684	1.903	1.61
880	1.904	1.802	1.807	1.653	1.629
881	1.913	1.875	1.769	1.874	1.678
882	1.847	1.955	1.931	1.863	1.804
883	1.87	1.934	1.826	1.966	1.681
884	1.866	1.857	1.924	1.956	1.635
885	1.927	1.761	1.75	1.999	1.677
886	2.016	1.971	1.756	1.789	1.57
887	2.068	2.045	1.754	1.924	1.645
888	2.097	1.919	1.704	1.843	1.715
889	1.836	1.765	1.703	1.774	1.758
890	1.921	1.895	1.702	2.046	1.807
891	2.056	2.067	1.679	2.039	1.714
892	1.984	1.888	1.663	1.958	1.812
893	1.848	2.011	1.692	2.014	1.714
894	1.921	1.901	1.693	2.097	1.777
895	1.958	1.899	1.754	1.993	1.777
896	1.826	1.946	1.681	2.107	1.619
897	1.778	1.995	1.763	2.061	1.924
898	1.727	1.856	1.608	1.952	1.86
899	1.878	1.964	1.66	2.057	1.811
900	1.842	2.009	1.731	2.018	1.66
901	1.839	2.078	1.701	2.088	1.754
902	1.841	2.134	1.731	2.012	1.739
903	1.926	2.009	1.763	1.872	1.663
904	1.924	1.832	1.682	1.777	1.648
905	1.992	1.962	1.886	1.94	1.772
906	1.945	1.984	1.688	1.922	1.891
907	2.024	1.96	1.673	2.053	1.789
908	2.16	1.782	1.777	1.94	1.86
909	2.062	1.94	1.834	1.877	1.865
910	1.91	1.861	1.737	1.872	1.757
911	1.806	1.797	1.863	1.92	1.87
912	1.897	1.9	1.804	1.8	1.88
913	1.766	1.866	1.811	1.922	1.846
914	1.833	1.819	1.873	1.793	1.804
915	1.932	1.971	1.966	2.013	1.806
916	2.007	1.828	1.734	2.016	1.675
917	2.072	1.901	1.741	1.892	1.696
918	1.887	1.761	1.675	1.943	1.792
919	1.819	1.842	1.796	1.931	1.649
920	2.007	1.869	1.824	1.896	1.804
921	1.908	1.857	1.646	2.004	1.708
922	1.863	1.931	1.856	1.859	1.797
923	1.832	1.778	1.752	1.941	1.708
924	1.879	1.862	1.75	1.837	1.843
925	1.708	1.894	1.86	1.773	1.77
926	1.828	2.093	1.717	1.891	1.801
927	1.688	1.816	1.866	1.954	1.796
928	1.879	2.033	1.687	1.788	1.71
929	1.845	2.14	1.763	1.913	1.546
930	1.948	1.829	1.76	1.804	1.736
931	1.861	2.072	1.61	1.882	1.633
932	1.686	2.024	1.677	1.936	1.743
933	1.838	2.029	1.8	1.981	1.795
934	1.731	2.003	1.684	1.933	1.645
935	1.888	2.05	1.687	1.93	1.639
936	1.922	1.896	1.68	1.793	1.708
937	1.759	1.764	1.622	1.939	1.727
938	1.853	1.791	1.729	1.937	1.727
939	1.765	1.777	1.735	1.991	1.712
940	1.807	1.964	1.69	1.94	1.767
941	1.924	1.866	1.772	2.024	1.789
942	1.698	1.873	1.648	2.077	1.641
943	1.81	1.901	1.764	1.921	1.638
944	1.77	1.932	1.601	2.026	1.562
945	1.896	1.987	1.738	2.014	1.736
946	1.771	2.02	1.808	2.046	1.713
947	1.749	2.104	1.747	2.026	1.814
948	1.675	2.118	1.826	1.859	1.805
949	1.736	1.939	1.76	1.92	1.746
950	1.778	1.993	1.691	2.072	1.726
951	1.669	2.006	1.854	1.972	1.734
952	2.036	2.063	1.869	1.974	1.897
953	1.891	1.862	1.699	1.841	1.785
954	1.854	1.857	1.846	1.859	1.75
955	1.853	1.963	1.771	1.975	1.689
956	1.76	2.017	1.842	1.931	1.669
957	1.838	1.979	1.666	1.931	1.833
958	1.74	1.92	1.958	1.839	1.701
959	1.87	1.837	1.744	1.936	1.752
960	1.781	1.92	1.722	1.986	1.73
961	1.666	1.944	1.752	1.942	1.654
962	1.745	1.964	1.768	2.028	1.696
963	1.688	2.006	1.768	1.965	1.675
964	1.684	1.937	1.898	1.918	1.776
965	1.708	2.004	1.825	1.856	1.859
966	1.697	2.062	1.627	1.765	1.725
967	1.854	1.885	1.953	1.895	1.84
968	1.622	2.007	1.761	1.914	1.77
969	1.711	2.084	1.863	1.955	1.765
970	1.716	1.933	1.903	1.835	1.888
971	1.496	1.939	1.708	1.91	1.798
972	1.715	2.045	1.785	1.76	1.804
973	1.626	1.99	1.793	1.93	1.735
974	1.657	1.898	1.775	1.666	1.792
975	1.707	2.109	1.898	1.978	1.787
976	1.758	2.012	1.749	1.719	1.788
977	1.598	1.986	1.801	1.78	1.888
978	1.49	2.068	1.847	1.833	1.851
979	1.721	2.115	1.835	1.869	1.797
980	1.734	1.908	1.796	1.843	1.871
981	1.68	2.078	1.891	2.017	1.935
982	1.613	2.048	1.812	1.828	1.724
983	1.661	2.095	1.757	1.702	1.842
984	1.763	1.976	1.906	1.888	1.725
985	1.692	1.96	1.7	1.77	1.742
986	1.848	2.107	1.656	1.89	1.692
987	2.058	2.233	1.894	1.851	1.874
988	1.871	2.019	1.686	1.948	1.773
989	1.835	1.992	1.848	1.903	1.864
990	1.753	2	1.782	1.914	1.716
991	1.738	2.191	1.766	1.974	1.729
992	1.687	2.177	1.888	1.975	1.686
993	1.791	1.983	1.738	2.059	1.674
994	1.705	2.133	1.791	2.006	1.837
995	1.772	2.089	1.596	2.006	1.685
996	1.727	2.134	1.717	1.909	1.783
997	1.871	2.035	1.679	1.857	1.768
998	1.772	1.958	1.636	1.814	1.829
999	1.812	2.196	1.716	1.74	1.784
1000	1.686	2.348	1.846	1.864	1.642
1001	1.788	2.338	1.799	1.827	1.657
