# Supplementary material for: Cheminformatics-based screening and evaluation of phytochemicals as CDK2 inhibitors in colorectal cancer therapy
Source: PLoS One. 2025 Sep 3;20(9):e0331438. doi: 10.1371/journal.pone.0331438 (PMC12407419; doi:10.1371/journal.pone.0331438)
Supplement: S1 File — (ZIP) [file pone.0331438.s001.zip › S6_Ligand RMSD, Rg, SASA, H-bond.xlsx]

## Sheet: CID 10469828
	Frame	RMSD	rGyr	intraHB	MolSA	SASA	PSA
	0	0	4.782	0	298.166	62.841	147.984
	1	0.455	4.645	0	297.672	59.575	145.498
	2	0.427	4.871	0	300.22	71.611	143.175
	3	0.244	4.712	0	297.534	64.699	148.366
	4	0.24	4.737	0	297.732	56.324	148.613
	5	0.604	4.848	0	300.79	57.19	150.312
	6	0.393	4.753	0	299.445	81.128	148.985
	7	0.527	4.868	0	298.463	57.33	146.194
	8	0.359	4.766	0	299.695	61.618	147.178
	9	0.375	4.792	0	301.949	62.966	149.468
	10	0.409	4.759	0	299.295	56.093	148.602
	11	0.662	4.865	0	300.09	90.412	149.738
	12	0.457	4.777	0	296.86	70.917	147.518
	13	0.583	4.753	0	298.908	53.459	146.433
	14	0.482	4.753	0	300.079	61.068	144.844
	15	0.375	4.797	0	298.818	50.022	148.969
	16	0.321	4.743	0	299.092	44.097	152.433
	17	0.261	4.752	0	299.709	66.003	149.77
	18	0.433	4.705	0	296.428	63.439	150.446
	19	0.317	4.84	0	300.397	55.831	146.879
	20	0.362	4.77	0	297.264	40.904	144.528
	21	0.499	4.737	0	297.715	58.836	149.542
	22	0.403	4.811	0	299.574	64.533	149.241
	23	0.412	4.757	0	298.239	75.131	144.735
	24	0.466	4.714	0	300.214	55.86	149.711
	25	0.463	4.779	0	300.715	50.919	149.637
	26	0.47	4.759	0	297.488	60.913	142.957
	27	0.406	4.671	0	298.576	49.027	150.469
	28	0.312	4.75	0	299.083	43.669	153.032
	29	0.437	4.808	0	298.77	50.42	149.655
	30	0.583	4.803	0	298.662	50.059	149.713
	31	0.435	4.711	0	297.28	63.369	149.489
	32	0.589	4.666	0	299.229	65.327	144.232
	33	0.514	4.907	0	302.261	61.611	152.413
	34	0.492	4.635	0	298.523	47.303	150.57
	35	0.477	4.665	0	298.744	44.366	148.745
	36	0.441	4.715	0	299.622	57.721	151.65
	37	0.356	4.742	0	295.073	36.506	148.858
	38	0.473	4.675	0	299.087	39.392	152.321
	39	0.43	4.691	0	300.413	55.893	151.556
	40	0.418	4.634	0	299.07	52.461	152.911
	41	0.569	4.752	0	301.447	66.593	152.482
	42	0.457	4.64	0	297.936	48.552	153.025
	43	0.351	4.836	0	299.887	81.167	148.074
	44	0.444	4.837	0	299.859	50.701	143.989
	45	0.4	4.829	0	299.425	52.437	146.232
	46	0.407	4.777	0	299.612	51.944	153.5
	47	0.426	4.685	0	297.978	62.244	153.973
	48	0.455	4.662	0	297.25	51.237	149.564
	49	0.442	4.734	0	300.074	44.609	146.452
	50	0.455	4.67	0	302.766	54.152	154.848
	51	0.519	4.604	0	296.843	46.901	150.376
	52	0.202	4.783	0	298.714	47.108	147.642
	53	0.33	4.748	0	299.87	36.598	148.668
	54	0.391	4.705	0	298.015	24.69	147.584
	55	0.416	4.766	0	296.898	29.242	143.52
	56	0.33	4.692	0	297.519	33.476	150.439
	57	0.539	4.83	0	300.237	40.287	149.475
	58	0.43	4.69	0	299.854	58.109	145.58
	59	0.449	4.819	0	301.87	49.859	151.001
	60	0.65	4.682	0	299.432	50.299	149.34
	61	0.369	4.736	0	300.839	57.026	153.15
	62	0.519	4.687	0	298.067	43.126	151.468
	63	0.504	4.753	0	301.543	58.844	149.166
	64	0.413	4.588	0	298.184	55.952	152.751
	65	0.427	4.617	0	300.335	68.351	152.807
	66	0.494	4.581	0	299.976	64.103	151.994
	67	0.599	4.476	0	298.438	58.506	153.148
	68	0.622	4.455	0	296.574	45.331	150.465
	69	0.536	4.557	0	301.37	53.362	149.75
	70	0.422	4.635	0	298.707	61.923	151.822
	71	0.291	4.698	0	299.052	55.241	148.905
	72	0.6	4.48	0	299.333	40.122	151.238
	73	0.519	4.566	0	297.018	62.712	149.714
	74	0.575	4.611	0	300.425	66.344	145.304
	75	0.503	4.698	0	297.837	39.81	145.729
	76	0.545	4.578	0	299.25	62.718	146.303
	77	0.407	4.614	0	297.872	40.973	148.72
	78	0.44	4.726	0	298.326	54.995	152.349
	79	0.43	4.667	0	301.206	51.013	153.691
	80	0.664	4.465	0	296.407	40.725	148.58
	81	0.538	4.56	0	299.85	57.408	150.698
	82	0.681	4.524	0	299.021	45.87	152.987
	83	0.583	4.592	0	298.235	62.841	148.652
	84	0.596	4.611	0	298.475	79.365	145.352
	85	0.506	4.626	0	300.613	80.479	149.194
	86	0.414	4.734	0	299.421	81.049	147.169
	87	0.424	4.649	0	298.331	54.529	146.38
	88	0.384	4.715	0	299.313	64.624	153.624
	89	0.554	4.615	0	297.674	83.346	145.101
	90	0.549	4.538	0	299.545	73.285	153.03
	91	0.502	4.547	0	298.346	64.466	151.766
	92	0.342	4.788	0	298.439	77.844	145.363
	93	0.536	4.647	0	299.959	63.829	146.106
	94	0.635	4.567	0	297.408	54.098	146.315
	95	0.769	4.516	0	297.677	85.8	147.953
	96	0.426	4.73	0	300.834	87.251	147.891
	97	0.551	4.645	0	301.172	65.742	145.4
	98	0.582	4.657	0	297.676	74.825	150.385
	99	0.596	4.596	0	300.472	73.786	147.67
	100	0.615	4.615	0	298.971	66.235	147.387
	101	0.57	4.615	0	300.535	65.245	143.881
	102	0.619	4.64	0	300.164	79.153	150.622
	103	0.624	4.542	0	299.6	80.256	148.704
	104	0.455	4.748	0	298.193	93.982	148.9
	105	0.446	4.693	0	298.867	68.109	149.721
	106	0.631	4.583	0	297.947	68.333	146.486
	107	0.654	4.679	0	299.067	62.424	143.647
	108	0.584	4.609	0	299.775	77.427	146.194
	109	0.46	4.64	0	299.942	76.051	150.697
	110	0.47	4.791	0	299.354	70.487	146.48
	111	0.385	4.757	0	298.75	76	149.16
	112	0.273	4.77	0	298.594	81.859	144.663
	113	0.423	4.701	0	299.446	58.81	141.03
	114	0.498	4.687	0	301.334	65.718	146.947
	115	0.592	4.647	0	297.257	66.044	145.237
	116	0.533	4.743	0	299.241	81.242	146.657
	117	0.62	4.662	0	299.532	81.251	146.678
	118	0.623	4.754	0	299.606	66.602	150.644
	119	0.75	4.522	0	299.033	62.709	149.095
	120	0.464	4.663	0	298.371	76.09	144.829
	121	0.592	4.547	0	298.553	59.639	143.531
	122	0.426	4.769	0	299.311	79.271	145.037
	123	0.587	4.685	0	301.589	90.475	145.953
	124	0.558	4.765	0	299.295	75.837	148.74
	125	0.538	4.697	0	301.357	73.693	146.421
	126	0.443	4.609	0	300.659	62.098	149.108
	127	0.196	4.794	0	301.121	74.025	150.495
	128	0.251	4.75	0	297.614	87.592	148.381
	129	0.247	4.785	0	301.525	61.316	148.549
	130	0.322	4.777	0	299.961	73.383	145.496
	131	0.477	4.655	0	298.246	76.609	148.767
	132	0.473	4.778	0	300.256	72.548	145.098
	133	0.382	4.678	0	299.772	66.798	152.77
	134	0.456	4.852	0	296.853	75.824	144.819
	135	0.247	4.826	0	301.373	79.174	150.749
	136	0.455	4.607	0	297.816	75.704	146.884
	137	0.376	4.732	0	299.404	71.053	146.488
	138	0.33	4.663	0	297.747	58.138	147.546
	139	0.452	4.634	0	298.792	50.336	147.986
	140	0.456	4.618	0	298.304	39.544	148.662
	141	0.284	4.699	0	299.4	57.787	152.986
	142	0.345	4.715	0	302.044	52.094	150.901
	143	0.575	4.581	0	298.641	60.429	147.9
	144	0.304	4.698	0	297.867	63.528	148.827
	145	0.551	4.58	0	301.265	49.755	151.702
	146	0.566	4.616	0	301.016	53.046	150.25
	147	0.559	4.604	0	297.789	53.938	147.058
	148	0.54	4.607	0	300.837	63.53	147.955
	149	0.359	4.691	0	299.904	42.679	147.888
	150	0.315	4.638	0	297.2	41.821	145.512
	151	0.412	4.701	0	298.981	47.202	146.484
	152	0.361	4.751	0	300.759	63.191	150.4
	153	0.401	4.803	0	300.908	69.223	145.144
	154	0.61	4.552	0	299.495	70.577	147.904
	155	0.756	4.461	0	299.5	71.155	149.895
	156	0.515	4.658	0	299.216	70.68	149.056
	157	0.46	4.704	0	300.421	74.291	146.817
	158	0.416	4.665	0	297.903	88.144	147.487
	159	0.432	4.672	0	300.136	80.492	145.558
	160	0.535	4.571	0	296.256	57.255	145.281
	161	0.515	4.683	0	299.72	74.011	145.785
	162	0.729	4.434	0	296.746	52.976	151.636
	163	0.583	4.658	0	298.697	72.009	144.885
	164	0.437	4.739	0	299.035	74.752	145.476
	165	0.531	4.601	0	298.114	63.645	148.066
	166	0.412	4.846	0	298.126	63.348	144.33
	167	0.487	4.534	0	298.817	61.896	151.629
	168	0.421	4.7	0	297.57	63.22	143.552
	169	0.523	4.621	0	300.057	68.416	150.133
	170	0.566	4.494	0	295.81	48.139	148.318
	171	0.407	4.675	0	301.529	45.435	149.971
	172	0.517	4.597	0	298.137	73.268	147.138
	173	0.196	4.73	0	299.087	72.535	150.034
	174	0.315	4.646	0	299.123	62.285	148.298
	175	0.216	4.753	0	297.24	54.638	149.059
	176	0.526	4.761	0	299.459	55.725	144.036
	177	0.642	4.644	0	299.874	74.103	145.224
	178	0.542	4.584	0	296.756	68.841	149.581
	179	0.516	4.847	0	299.759	75.086	145.763
	180	0.422	4.589	0	296.17	50.211	148.587
	181	0.524	4.647	0	299.205	64.593	150.627
	182	0.614	4.503	0	299.021	51.228	149.279
	183	0.382	4.632	0	298.7	77.189	146.269
	184	0.406	4.691	0	298.281	52.042	146.795
	185	0.486	4.673	0	299.287	41.069	147.922
	186	0.648	4.496	0	297.835	46.419	151.07
	187	0.532	4.798	0	299.316	65.378	144.236
	188	0.457	4.741	0	299.25	58.838	152.979
	189	0.573	4.596	0	296.606	40.641	149.982
	190	0.451	4.657	0	298.913	55.511	148.898
	191	0.475	4.741	0	298.426	90.417	144.599
	192	0.488	4.587	0	298.224	75.414	146.416
	193	0.564	4.638	0	297.71	65.032	144.244
	194	0.39	4.749	0	299.054	74.995	144.725
	195	0.448	4.714	0	298.703	80.111	146.562
	196	0.385	4.781	0	301.462	71.297	147.468
	197	0.4	4.781	0	299.817	75.793	148.491
	198	0.528	4.581	0	297.666	56.218	150.589
	199	0.398	4.773	0	299.523	51.905	146.854
	200	0.177	4.752	0	299.493	77.23	146.231
	201	0.302	4.706	0	297.165	76.876	146.437
	202	0.382	4.655	0	298.657	90.517	147.629
	203	0.704	4.569	0	300.063	63.77	151.168
	204	0.262	4.819	0	300.48	58.625	149.632
	205	0.529	4.678	0	297.598	72.491	145.53
	206	0.534	4.527	0	298.255	44.627	151.757
	207	0.679	4.536	0	298.404	50.103	147.157
	208	0.482	4.625	0	299.521	52.523	149.192
	209	0.286	4.763	0	302.362	28.296	150.202
	210	0.493	4.657	0	297.916	42.941	147.593
	211	0.42	4.769	0	298.912	38.463	146.523
	212	0.462	4.694	0	298.853	45.086	145.098
	213	0.41	4.699	0	297.967	42.458	151.853
	214	0.426	4.706	0	299.792	48.749	149.335
	215	0.363	4.707	0	298.044	37.239	151.037
	216	0.258	4.744	0	298.136	48.598	147.329
	217	0.456	4.693	0	299.388	37.1	147.836
	218	0.372	4.712	0	298.756	52.37	146.249
	219	0.408	4.703	0	298.177	41.196	145.987
	220	0.531	4.636	0	299.708	63.852	149.527
	221	0.345	4.702	0	298.799	39.133	150.311
	222	0.412	4.675	0	300.707	46.789	152.666
	223	0.422	4.81	0	300.57	49.639	146.634
	224	0.326	4.69	0	298.389	63.044	148.993
	225	0.368	4.741	0	299.346	65.359	149.641
	226	0.464	4.688	0	299.935	51.71	149.41
	227	0.548	4.576	0	299.148	54.221	147.176
	228	0.518	4.62	0	297.079	48.457	145.002
	229	0.312	4.737	0	296.753	73.433	148.541
	230	0.44	4.679	0	299.127	38.744	148.6
	231	0.405	4.712	0	298.67	51.142	149.5
	232	0.385	4.738	0	301.276	43.094	148.215
	233	0.55	4.609	0	297.807	35.646	145.332
	234	0.442	4.717	0	297.837	40.593	145.628
	235	0.311	4.668	0	299.484	48.388	146.358
	236	0.251	4.686	0	297.502	44.067	149.419
	237	0.295	4.799	0	299.75	42.812	145.371
	238	0.468	4.692	0	298.383	24.474	145.68
	239	0.333	4.771	0	299.593	51.449	145.36
	240	0.318	4.689	0	296.837	29.525	147.476
	241	0.236	4.728	0	299.28	40.71	148.201
	242	0.263	4.718	0	298.318	43.55	145.675
	243	0.195	4.803	0	300.554	34.772	147.078
	244	0.33	4.798	0	300.958	27.369	147.037
	245	0.506	4.699	0	297.885	34.977	145.65
	246	0.29	4.743	0	300.663	32.394	148.159
	247	0.359	4.726	0	300.139	34.042	148.885
	248	0.326	4.804	0	299.569	43.12	149.55
	249	0.188	4.802	0	298.719	32.814	151.708
	250	0.257	4.815	0	299.157	36.219	144.213
	251	0.354	4.75	0	301.032	37.484	149.199
	252	0.272	4.754	0	299.456	39.25	148.373
	253	0.309	4.778	0	300.119	45.796	151.872
	254	0.248	4.721	0	298.035	30.393	146.493
	255	0.172	4.752	0	298.428	29.606	147.193
	256	0.291	4.697	0	297.984	41.674	148.555
	257	0.292	4.776	0	298.479	45.98	146.305
	258	0.268	4.742	0	297.295	28.578	148.618
	259	0.304	4.833	0	299.943	42.171	147.392
	260	0.167	4.716	0	297.859	36.392	148.996
	261	0.247	4.763	0	298.782	45.665	148.323
	262	0.306	4.692	0	296.479	43.868	150.355
	263	0.383	4.604	0	299.115	64.501	150.05
	264	0.291	4.722	0	299.609	42.688	149.291
	265	0.242	4.679	0	296.645	44.315	148.976
	266	0.293	4.777	0	299.856	38.029	148.331
	267	0.231	4.76	0	297.58	31.774	146.07
	268	0.363	4.807	0	298.217	39.351	148.28
	269	0.204	4.741	0	298.171	45.113	147.171
	270	0.219	4.76	0	299.28	61.807	148.38
	271	0.286	4.838	0	300.484	53.216	151.263
	272	0.381	4.782	0	298.054	57.678	149.239
	273	0.485	4.799	0	299.907	61.599	146.199
	274	0.219	4.845	0	299.578	49.142	146.638
	275	0.293	4.784	0	301.503	47.272	149.482
	276	0.299	4.912	0	300.76	60.433	147.102
	277	0.476	4.795	0	299.765	43.8	146.922
	278	0.391	4.789	0	299.322	56.48	149.72
	279	0.307	4.743	0	298.54	46.616	150.054
	280	0.175	4.788	0	299.472	41.845	149.707
	281	0.205	4.833	0	301.248	53.608	147.037
	282	0.54	4.893	0	302.901	54.082	145.583
	283	0.257	4.81	0	302.851	51.29	147.846
	284	0.239	4.871	0	299.15	64.946	148.045
	285	0.421	4.757	0	297.112	49.086	150.797
	286	0.372	4.815	0	298.659	50.2	147.16
	287	0.296	4.688	0	296.568	56.003	148.236
	288	0.302	4.691	0	300.187	42.299	149.993
	289	0.357	4.771	0	298.002	50.449	149.815
	290	0.235	4.823	0	297.405	58.303	144.814
	291	0.401	4.789	0	301.29	56.511	146.189
	292	0.233	4.81	0	299.018	43.545	146.186
	293	0.478	4.818	0	300.425	56.875	138.732
	294	0.467	4.722	0	300.652	31.55	145.664
	295	0.426	4.806	0	300.174	45.838	143.989
	296	0.402	4.865	0	299.338	49.666	145.959
	297	0.386	4.666	0	299.158	47.739	150.854
	298	0.465	4.749	0	300.881	40.674	147.004
	299	0.542	4.718	0	299.122	52.375	145.962
	300	0.473	4.783	0	298.424	74.736	146.594
	301	0.463	4.831	0	299.93	56.824	148.879
	302	0.3	4.786	0	300.074	57.838	148.52
	303	0.471	4.854	0	297.684	63.848	145.495
	304	0.599	4.792	0	298.291	37.267	148.096
	305	0.553	4.87	0	299.716	72.326	139.942
	306	0.497	4.923	0	299.625	75.512	146.774
	307	0.608	4.945	0	298.283	61.228	142.765
	308	0.41	4.837	0	299.252	57.462	144.698
	309	0.664	4.984	0	300.579	57.761	147.917
	310	0.471	4.738	0	297.229	52.345	144.033
	311	0.499	4.845	0	300.371	56.701	146.714
	312	0.469	4.758	0	299.979	42.286	149.686
	313	0.401	4.673	0	297.719	53.713	146.223
	314	0.228	4.744	0	298.441	35.528	146.138
	315	0.483	4.748	0	297.372	53.086	147.239
	316	0.532	4.682	0	299.382	61.673	139.745
	317	0.324	4.689	0	299.022	40.038	148.769
	318	0.462	4.805	0	298.778	52.419	148.804
	319	0.277	4.708	0	298.704	49.524	146.41
	320	0.419	4.756	0	297.773	38.845	146.66
	321	0.529	4.611	0	301.472	64.849	148.953
	322	0.274	4.737	0	300.803	51.054	149.067
	323	0.564	4.598	0	298.039	65.173	150.006
	324	0.331	4.664	0	297.824	70.647	149.291
	325	0.368	4.696	0	299.17	69.584	148.581
	326	0.469	4.713	0	298.878	68.044	149.95
	327	0.518	4.674	0	300.989	62.475	150.665
	328	0.504	4.677	0	298.809	65.555	150.507
	329	0.429	4.671	0	299.758	52.633	151.07
	330	0.53	4.633	0	297.184	47.726	143.888
	331	0.478	4.639	0	297.243	36.046	147.357
	332	0.413	4.719	0	301.595	52.137	148.159
	333	0.629	4.607	0	299.768	35.489	146.53
	334	0.262	4.813	0	299.019	57.787	147.77
	335	0.419	4.78	0	298.28	47.88	147.461
	336	0.416	4.741	0	298.946	38.875	149.85
	337	0.285	4.748	0	299.014	36.089	146.681
	338	0.324	4.69	0	297.982	48.963	148.758
	339	0.224	4.758	0	298.244	36.877	147.341
	340	0.565	4.782	0	300.898	48.335	144.254
	341	0.441	4.718	0	297.885	35.619	146.576
	342	0.415	4.786	0	300.074	43.728	149.759
	343	0.551	4.757	0	296.922	41.244	141.787
	344	0.506	4.745	0	298.841	60.481	147.346
	345	0.399	4.82	0	300.484	46.867	147.684
	346	0.372	4.807	0	299.044	47.899	142.485
	347	0.289	4.775	0	298.905	39.342	147.286
	348	0.49	4.725	0	299.189	54.059	148.581
	349	0.249	4.699	0	297.326	42.464	147.234
	350	0.468	4.837	0	301.051	42.884	145.977
	351	0.359	4.727	0	299.267	40.934	149.684
	352	0.374	4.627	0	298.748	44.219	149.968
	353	0.526	4.629	0	298.754	54.619	145.733
	354	0.414	4.679	0	296.677	34.048	145.701
	355	0.548	4.621	0	299.537	36.236	148.076
	356	0.551	4.735	0	299.679	50.173	147.594
	357	0.367	4.681	0	298.338	28.793	151.316
	358	0.48	4.709	0	299.958	53.326	146.864
	359	0.261	4.813	0	299.585	36.93	150.231
	360	0.235	4.742	0	297.207	54.003	146.277
	361	0.251	4.698	0	298.221	43.957	149.367
	362	0.531	4.657	0	297.602	44.871	146.947
	363	0.59	4.558	0	298.822	40.741	145.821
	364	0.541	4.716	0	299.274	51.276	148.235
	365	0.409	4.596	0	297.704	46.772	147.866
	366	0.505	4.856	0	298.463	45.649	145.809
	367	0.495	4.664	0	298.825	62.265	150.16
	368	0.472	4.635	0	298.671	63.506	146.975
	369	0.427	4.79	0	299.651	56.261	141.701
	370	0.458	4.837	0	299.271	51.35	148.581
	371	0.389	4.749	0	297.741	46.641	144.914
	372	0.314	4.718	0	298.404	57.566	151.324
	373	0.284	4.859	0	300.189	51.986	148.188
	374	0.362	4.81	0	298.839	58.326	143.982
	375	0.476	4.9	0	299.753	57.347	142.898
	376	0.443	4.908	0	301.031	60.093	146.318
	377	0.467	4.803	0	298.023	36.782	143.213
	378	0.475	4.751	0	297.584	47.377	145.91
	379	0.546	4.907	0	300.971	53.44	145.392
	380	0.428	4.924	0	301.21	57.823	144.827
	381	0.446	4.79	0	298.766	44.898	143.627
	382	0.373	4.782	0	300.146	47.238	146.262
	383	0.254	4.879	0	299.916	48.555	144.878
	384	0.435	4.723	0	295.725	57.587	143.773
	385	0.469	4.685	0	298.201	42.553	147.104
	386	0.457	4.652	0	299.902	44.07	143.848
	387	0.747	4.509	0	297.076	40.324	144.791
	388	0.546	4.643	0	300.349	61.407	147.398
	389	0.512	4.564	0	298.054	54.485	147.096
	390	0.587	4.608	0	300.024	49.789	144.835
	391	0.403	4.761	0	300.481	45.404	149.248
	392	0.56	4.546	0	293.887	40.257	148.683
	393	0.465	4.704	0	298.926	46.068	147.949
	394	0.526	4.635	0	299.204	48.746	147.325
	395	0.515	4.666	0	296.549	40.529	145.578
	396	0.512	4.615	0	298.872	39.377	146.325
	397	0.566	4.627	0	298.561	42.611	148.345
	398	0.461	4.652	0	299.532	53.086	146.517
	399	0.444	4.709	0	298.912	50.901	146.301
	400	0.426	4.745	0	298.466	44.936	145.396
	401	0.408	4.808	0	299.512	52.617	146.965
	402	0.509	4.833	0	296.347	74.628	140.775
	403	0.65	4.574	0	300.946	42.179	146.767
	404	0.366	4.802	0	299.951	49.266	145.9
	405	0.373	4.779	0	299.738	68.137	148.503
	406	0.474	4.781	0	299.29	70.154	145.446
	407	0.276	4.789	0	300.531	42.334	144.448
	408	0.398	4.865	0	299.313	40.575	150.402
	409	0.611	4.589	0	299.972	56.956	151.308
	410	0.456	4.591	0	297.974	38.301	150.898
	411	0.26	4.715	0	298.737	37.457	145.748
	412	0.381	4.736	0	298.236	46.981	147.907
	413	0.357	4.686	0	297.9	43.886	146.838
	414	0.426	4.718	0	299.094	43.58	148.451
	415	0.455	4.608	0	297.014	59.663	146.972
	416	0.283	4.717	0	298.096	63.679	152.213
	417	0.408	4.732	0	301.144	48.19	145.563
	418	0.327	4.63	0	296.979	53.452	148.583
	419	0.442	4.677	0	298.213	48.334	151.202
	420	0.531	4.733	0	299.394	59.403	149.366
	421	0.408	4.747	0	298.782	40.85	145.93
	422	0.268	4.876	0	301.318	50.298	149.262
	423	0.238	4.876	0	301.618	52.656	149.739
	424	0.568	4.624	0	298.916	42.725	144.366
	425	0.265	4.708	0	299.526	30.238	148.434
	426	0.257	4.727	0	296.796	35.906	145.735
	427	0.384	4.71	0	297.582	54.013	147.989
	428	0.413	4.769	0	299.49	39.47	147.408
	429	0.464	4.612	0	297.789	37.088	146.304
	430	0.545	4.593	0	297.795	41.154	142.68
	431	0.401	4.622	0	297.491	33.722	147.553
	432	0.47	4.644	0	298.352	44.692	148.616
	433	0.367	4.604	0	296.873	41.908	149.884
	434	0.399	4.618	0	297.739	39.705	147.646
	435	0.505	4.691	0	301.081	60.085	149.003
	436	0.358	4.671	0	300.994	42.031	148.564
	437	0.374	4.787	0	300.579	61.465	145.054
	438	0.363	4.721	0	298.163	55.306	148.632
	439	0.357	4.73	0	299.43	43.208	147.766
	440	0.452	4.678	0	299.442	39.5	152.503
	441	0.324	4.7	0	299.337	33.611	149.779
	442	0.26	4.756	0	301.023	37.596	149.526
	443	0.398	4.705	0	299.044	63.748	149.259
	444	0.514	4.654	0	299.129	45.786	143.236
	445	0.412	4.752	0	299.744	52.985	146.712
	446	0.337	4.759	0	299.405	67.849	147.077
	447	0.588	4.687	0	299.565	54.657	153.147
	448	0.362	4.718	0	299.008	50.478	149.562
	449	0.471	4.677	0	298.189	54.243	146.419
	450	0.311	4.679	0	299.804	48.014	149.309
	451	0.475	4.674	0	296.275	56.613	148.6
	452	0.498	4.638	0	299.712	65.738	148.144
	453	0.28	4.744	0	297.679	40.465	145.239
	454	0.273	4.658	0	297.889	31.135	146.73
	455	0.262	4.86	0	300.91	53.131	145.538
	456	0.288	4.698	0	300.673	33.535	148.415
	457	0.497	4.638	0	298.525	35.718	143.635
	458	0.304	4.778	0	297.945	43.125	144.646
	459	0.362	4.772	0	299.357	54.852	146.661
	460	0.468	4.769	0	299.248	46.04	145.351
	461	0.537	4.656	0	299.266	53.623	147.739
	462	0.293	4.707	0	299.452	40.991	149.943
	463	0.294	4.72	0	299.263	42.785	147.157
	464	0.368	4.713	0	296.121	43.591	146.333
	465	0.509	4.621	0	298.867	55.384	150.792
	466	0.316	4.75	0	299.665	49.65	148.679
	467	0.22	4.714	0	298.899	33.598	149.548
	468	0.452	4.66	0	297.183	27.918	149.501
	469	0.252	4.738	0	299.514	36.937	147.734
	470	0.487	4.749	0	299.411	23.673	147.938
	471	0.477	4.659	0	301.592	49.753	150.663
	472	0.289	4.737	0	297.062	31.684	149.893
	473	0.24	4.747	0	298.696	43.587	148.54
	474	0.436	4.665	0	298.859	43.298	146.73
	475	0.345	4.67	0	298.253	28.642	149.772
	476	0.292	4.714	0	297.384	30.143	150.186
	477	0.385	4.623	0	299.332	36.731	147.781
	478	0.415	4.659	0	298.48	38.907	151.733
	479	0.61	4.603	0	299.747	38.913	151.413
	480	0.302	4.786	0	300.236	45.238	146.846
	481	0.305	4.722	0	298.017	49.408	147.411
	482	0.242	4.667	0	296.512	39.758	145.294
	483	0.397	4.725	0	300.902	45.641	147.98
	484	0.308	4.774	0	299.215	48.006	148.73
	485	0.667	4.608	0	299.051	36.344	148.734
	486	0.512	4.597	0	298.327	42.936	147.679
	487	0.454	4.645	0	296.756	53.147	144.99
	488	0.477	4.662	0	300.812	53.39	148.104
	489	0.557	4.591	0	298.919	48.333	143.68
	490	0.52	4.573	0	296.449	58.548	145.936
	491	0.541	4.58	0	296.829	57.932	149.874
	492	0.6	4.625	0	298.356	49.841	148.687
	493	0.414	4.777	0	298.884	80.276	143.599
	494	0.58	4.549	0	298.494	34.259	144.135
	495	0.458	4.702	0	299.645	63.3	148.145
	496	0.545	4.662	0	300.589	40.61	148.442
	497	0.389	4.815	0	301.14	72.053	149.166
	498	0.445	4.736	0	299.146	61.796	145.655
	499	0.446	4.769	0	297.909	67.256	149.204
	500	0.367	4.652	0	298.191	59.668	150.495
	501	0.378	4.64	0	299.561	42.265	148.203
	502	0.376	4.7	0	297.624	58.084	150.147
	503	0.316	4.689	0	300.045	40.939	147.401
	504	0.611	4.542	0	298.302	28.545	147.452
	505	0.32	4.676	0	298.136	43.943	148.034
	506	0.243	4.729	0	298.221	46.403	145.854
	507	0.283	4.748	0	300.322	58.123	146.309
	508	0.458	4.643	0	297.507	41.816	146.44
	509	0.492	4.662	0	299.302	49.818	146.151
	510	0.642	4.558	0	299.015	61.382	147.152
	511	0.321	4.692	0	297.91	49.828	148.449
	512	0.367	4.779	0	300.267	53.786	146.137
	513	0.429	4.608	0	298.603	57.636	148.447
	514	0.4	4.805	0	302.273	62.511	150.702
	515	0.55	4.708	0	301.289	55.98	150.232
	516	0.764	4.454	0	300.264	61.447	150.756
	517	0.484	4.635	0	297.107	64.558	145.117
	518	0.577	4.567	0	297.428	69.837	143.788
	519	0.455	4.585	0	298.852	69.36	148.526
	520	0.603	4.517	0	297.756	43.443	150.856
	521	0.448	4.611	0	299.466	60.042	148.256
	522	0.303	4.689	0	299.357	39.781	148.796
	523	0.356	4.694	0	297.961	64.981	146.571
	524	0.496	4.666	0	296.052	57.29	146.088
	525	0.485	4.597	0	300.411	65.502	151.327
	526	0.546	4.52	0	298.396	50.559	152.491
	527	0.6	4.705	0	298.738	43.81	146.36
	528	0.562	4.583	0	297.926	53.345	146.385
	529	0.423	4.627	0	298.897	39.127	151.353
	530	0.557	4.654	0	299.918	47.974	144.498
	531	0.547	4.607	0	297.713	30.911	142.032
	532	0.513	4.677	0	300.862	49.287	149.11
	533	0.645	4.588	0	297.693	41.396	145.71
	534	0.679	4.646	0	297.375	48.938	147.058
	535	0.339	4.802	0	299.828	54.951	147.124
	536	0.492	4.747	0	298.672	71.475	149.137
	537	0.5	4.678	0	300.121	71.12	144.878
	538	0.445	4.703	0	297.297	63.069	142.372
	539	0.324	4.788	0	297.207	64.995	149.654
	540	0.476	4.772	0	297.048	59.533	145.05
	541	0.18	4.8	0	301.021	64.184	143.214
	542	0.367	4.718	0	298.205	68.525	147.015
	543	0.433	4.763	0	302.279	70.056	145.895
	544	0.449	4.85	0	298.567	69.379	148.346
	545	0.468	4.781	0	297.486	76.391	148.973
	546	0.487	4.714	0	298.16	73.666	144.433
	547	0.451	4.724	0	298.334	77.474	151.156
	548	0.516	4.651	0	299.578	74.661	146.598
	549	0.244	4.717	0	300.04	35.841	147.513
	550	0.484	4.636	0	300.923	36.998	151.627
	551	0.453	4.623	0	295.992	52.42	143.372
	552	0.625	4.623	0	299.762	43.831	144.719
	553	0.457	4.655	0	300.142	58.602	148.971
	554	0.518	4.524	0	298.465	66.943	149.895
	555	0.554	4.68	0	301.45	61.832	151.815
	556	0.407	4.656	0	299.172	62.297	146.508
	557	0.449	4.64	0	298.421	55.831	150.386
	558	0.457	4.689	0	297.32	61.043	143.563
	559	0.711	4.596	0	299.135	55.031	146.478
	560	0.41	4.758	0	300.61	46.145	144.566
	561	0.401	4.665	0	299.061	40.568	149.743
	562	0.421	4.706	0	297.793	57.787	145.664
	563	0.557	4.648	0	298.329	42.21	150.953
	564	0.289	4.783	0	298.299	49.523	151.207
	565	0.456	4.7	0	298.981	55.151	146.263
	566	0.394	4.78	0	299.725	68.561	144.899
	567	0.386	4.709	0	300.252	45.336	152.195
	568	0.398	4.627	0	296.664	41.205	149.104
	569	0.442	4.609	0	297.978	63.435	148.783
	570	0.371	4.646	0	297.91	55.639	152.1
	571	0.429	4.652	0	300.421	55.747	147.994
	572	0.608	4.549	0	300.512	57.295	150.056
	573	0.487	4.709	0	299.085	53.942	150.452
	574	0.388	4.719	0	299.301	68.502	147.168
	575	0.459	4.604	0	298.644	46.295	147.667
	576	0.529	4.588	0	299.619	46.396	149.903
	577	0.611	4.528	0	296.611	49.925	146.076
	578	0.499	4.571	0	298.478	63.826	149.336
	579	0.358	4.637	0	298.155	56.159	149.163
	580	0.33	4.666	0	298.819	39.866	148.824
	581	0.321	4.752	0	298.632	44.845	150.012
	582	0.296	4.739	0	300.134	29.951	145.445
	583	0.376	4.633	0	297.737	36.094	147.702
	584	0.522	4.66	0	298.99	48.435	149.178
	585	0.413	4.674	0	298.382	46.854	147.626
	586	0.502	4.624	0	300.242	52.877	148.466
	587	0.31	4.739	0	297.944	46.889	147.738
	588	0.21	4.772	0	301.216	46.39	146.338
	589	0.473	4.666	0	297.629	57.314	149.18
	590	0.524	4.627	0	298.397	40.322	149.704
	591	0.405	4.716	0	300.348	40.944	150.308
	592	0.24	4.735	0	297.343	59.146	147.841
	593	0.63	4.504	0	300.268	64.124	150.6
	594	0.508	4.55	0	298.403	58.11	148.407
	595	0.424	4.677	0	300.415	80.442	149.193
	596	0.429	4.678	0	297.636	52.933	147.456
	597	0.469	4.692	0	298.081	70.823	146.148
	598	0.342	4.688	0	297.352	58.741	149.56
	599	0.582	4.632	0	301.639	51.467	146.994
	600	0.585	4.558	0	297.122	64.839	142.975
	601	0.394	4.801	0	297.748	60.278	145.871
	602	0.592	4.584	0	298.706	77.417	144.798
	603	0.449	4.854	0	300.874	92.052	149.195
	604	0.468	4.73	0	300.394	69.772	148.459
	605	0.482	4.785	0	300.964	56.896	148.681
	606	0.409	4.741	0	299.662	57.161	145.869
	607	0.291	4.73	0	297.522	41.934	147.376
	608	0.307	4.675	0	298.159	51.371	147.362
	609	0.333	4.742	0	298.842	41.279	146.132
	610	0.528	4.727	0	300.237	53.779	149.741
	611	0.27	4.826	0	299.393	57.134	148.948
	612	0.437	4.842	0	300.121	42.511	147.605
	613	0.536	4.69	0	298.38	47.627	148.113
	614	0.515	4.622	0	297.53	40.782	147.206
	615	0.672	4.687	0	299.703	47.653	148.617
	616	0.458	4.757	0	299.38	49.774	146.213
	617	0.51	4.715	0	297.554	55.199	141.53
	618	0.442	4.747	0	299.989	57.522	143.163
	619	0.433	4.826	0	298.993	48.541	147.17
	620	0.446	4.84	0	299.414	41.454	144.22
	621	0.364	4.792	0	299.886	51.866	148.417
	622	0.557	4.648	0	299.612	59.143	146.224
	623	0.563	4.691	0	300.085	38.913	146.995
	624	0.31	4.685	0	297.73	42.815	149.331
	625	0.366	4.697	0	298.872	42.38	148.38
	626	0.473	4.686	0	297.054	37.332	145.707
	627	0.341	4.631	0	297.199	31.042	150.457
	628	0.722	4.639	0	300.135	50.708	147.28
	629	0.378	4.67	0	296.05	32.271	149.432
	630	0.43	4.637	0	298.662	42.338	150.178
	631	0.318	4.67	0	296.828	31.623	146.04
	632	0.198	4.758	0	298.782	35.902	149.966
	633	0.43	4.754	0	300.008	57.739	146.716
	634	0.578	4.595	0	298.168	26.732	143.916
	635	0.461	4.757	0	298.669	37.228	147.096
	636	0.259	4.773	0	297.212	20.87	145.84
	637	0.442	4.802	0	299.373	58.225	147.331
	638	0.464	4.674	0	297.912	34.419	142.497
	639	0.425	4.758	0	300.421	43.333	147.733
	640	0.413	4.733	0	296.788	37.965	146.104
	641	0.285	4.686	0	297.647	35.532	146.574
	642	0.318	4.727	0	299.298	36.494	148.053
	643	0.323	4.666	0	299.673	52.878	145.914
	644	0.428	4.718	0	298.736	60.051	146.077
	645	0.388	4.698	0	298.416	55.278	147.717
	646	0.326	4.667	0	298.181	48.885	149.626
	647	0.345	4.755	0	297.456	61.23	152.839
	648	0.24	4.753	0	297.32	43.331	146.019
	649	0.361	4.676	0	300.292	42.104	146.861
	650	0.27	4.678	0	299.923	45.322	150.277
	651	0.277	4.802	0	298.775	49.437	149.321
	652	0.2	4.739	0	298.685	38.835	148.011
	653	0.369	4.71	0	297.467	40.109	148.465
	654	0.345	4.822	0	299.552	39.577	146.827
	655	0.39	4.66	0	299.301	54.834	147.51
	656	0.299	4.793	0	299.801	32.921	146.371
	657	0.485	4.627	0	298.431	46.108	148.437
	658	0.249	4.805	0	299.509	35.318	146.721
	659	0.401	4.668	0	299.962	44.858	147.602
	660	0.389	4.696	0	299.069	39.77	150.637
	661	0.331	4.691	0	296.61	54.72	145.914
	662	0.338	4.737	0	298.703	59.24	147.113
	663	0.32	4.839	0	299.389	57.463	148.453
	664	0.268	4.808	0	300.475	49.656	147.402
	665	0.568	4.625	0	298.463	49.654	147.341
	666	0.342	4.706	0	299.531	59.273	150.359
	667	0.434	4.609	0	299.275	59.21	151.272
	668	0.456	4.88	0	299.535	51.413	145.086
	669	0.232	4.729	0	297.633	42.761	149.166
	670	0.45	4.697	0	298.81	44.298	149.072
	671	0.554	4.591	0	297.518	45.164	146.205
	672	0.407	4.738	0	300.233	40.246	150.15
	673	0.27	4.782	0	298.688	35.72	146.823
	674	0.391	4.647	0	297.337	42.891	146.711
	675	0.513	4.579	0	300.105	39.901	151.746
	676	0.491	4.643	0	300.372	36.134	149.541
	677	0.409	4.715	0	301.028	36.113	147.551
	678	0.343	4.668	0	297.966	40.357	147.441
	679	0.519	4.599	0	298.146	47.818	151.682
	680	0.29	4.69	0	298.686	38.408	149.422
	681	0.58	4.58	0	298.044	37.399	144.649
	682	0.629	4.591	0	300.615	19.969	146.576
	683	0.283	4.705	0	299.923	42.271	147.646
	684	0.379	4.631	0	297.533	34.95	148.418
	685	0.556	4.703	0	299.245	46.903	147.1
	686	0.387	4.645	0	298.881	50.689	151.827
	687	0.528	4.625	0	298.906	33.947	143.146
	688	0.484	4.686	0	298.503	52.679	142.578
	689	0.438	4.624	0	298.235	48.636	149.526
	690	0.374	4.668	0	300.018	46.598	146.425
	691	0.235	4.695	0	298.231	56.412	148.658
	692	0.453	4.754	0	297.682	47.795	145.686
	693	0.245	4.748	0	297.607	28.995	148.856
	694	0.482	4.592	0	298.026	41.6	148.17
	695	0.505	4.753	0	300.614	46.954	147.383
	696	0.26	4.71	0	297.482	29.892	146.206
	697	0.456	4.598	0	298.903	28.863	148.729
	698	0.558	4.507	0	296.778	31.738	147.699
	699	0.414	4.699	0	298.552	41.83	149.373
	700	0.379	4.749	0	296.456	42.696	144.823
	701	0.325	4.675	0	298.599	33.057	152.074
	702	0.631	4.659	0	301.17	41.491	150.722
	703	0.586	4.661	0	296.797	49.369	144.439
	704	0.473	4.717	0	296.753	44.925	148.059
	705	0.523	4.735	0	297.235	48.135	144.946
	706	0.467	4.762	0	299.78	49.242	145.938
	707	0.45	4.689	0	297.725	58.609	144.093
	708	0.484	4.706	0	298.682	49.598	144.366
	709	0.548	4.689	0	300.209	39.02	149.4
	710	0.533	4.633	0	297.867	45.63	146.663
	711	0.491	4.639	0	297.113	44.927	149.346
	712	0.409	4.7	0	297.592	37.56	146.103
	713	0.294	4.69	0	299.132	43.613	148.412
	714	0.515	4.661	0	298.222	44.529	148.464
	715	0.254	4.689	0	299.533	34.672	148.966
	716	0.419	4.781	0	298.535	73.029	146.86
	717	0.496	4.615	0	298.898	55.199	144.831
	718	0.391	4.652	0	299.814	66.601	149.444
	719	0.419	4.706	0	299.063	48.4	149.259
	720	0.672	4.513	0	298.735	35.09	145.988
	721	0.487	4.649	0	301.354	60.934	149.715
	722	0.48	4.636	0	299.257	43.254	147.607
	723	0.38	4.771	0	299.737	46.089	150.009
	724	0.437	4.713	0	298.961	60.042	147.887
	725	0.444	4.678	0	299.649	49.133	148.382
	726	0.371	4.697	0	297.422	42.645	148.605
	727	0.485	4.584	0	298.802	34.73	151.068
	728	0.435	4.713	0	299.349	52.302	146.805
	729	0.52	4.668	0	299.328	51.765	145.961
	730	0.74	4.507	0	297.629	36.847	145.047
	731	0.51	4.652	0	298.152	34.465	145.015
	732	0.565	4.563	0	296.019	46.526	150.461
	733	0.51	4.736	0	299.901	34.064	150.164
	734	0.455	4.804	0	300.146	47.74	146.361
	735	0.665	4.611	0	300.674	41.341	145.745
	736	0.619	4.621	0	299.314	31.031	148.17
	737	0.479	4.785	0	299.07	55.827	142.139
	738	0.722	4.612	0	299.771	52.331	144.192
	739	0.474	4.746	0	298.733	65.14	145.39
	740	0.397	4.775	0	296.543	55.561	143.161
	741	0.53	4.69	0	301.97	56.926	143.922
	742	0.327	4.71	0	299.435	36.212	147.499
	743	0.531	4.603	0	297.24	49.407	147.804
	744	0.529	4.741	0	299.785	34.008	140.948
	745	0.382	4.616	0	296.75	39.989	146.545
	746	0.546	4.588	0	297.348	46.258	148.321
	747	0.413	4.671	0	299.233	66.857	151.381
	748	0.47	4.558	0	296.673	40.308	145.29
	749	0.326	4.668	0	298.007	36.274	146.293
	750	0.252	4.712	0	299.528	37.884	145.831
	751	0.414	4.596	0	298.09	33.316	148.815
	752	0.415	4.648	0	296.107	32.464	151.366
	753	0.417	4.677	0	300.102	57.769	147.551
	754	0.398	4.686	0	299.656	33.586	150.684
	755	0.32	4.674	0	298.713	38.564	146.879
	756	0.261	4.728	0	298.02	28.333	148.986
	757	0.457	4.668	0	298.042	42.58	150.902
	758	0.452	4.594	0	299.054	40.968	151.007
	759	0.278	4.702	0	299.917	38.772	151.891
	760	0.549	4.78	0	298.39	47.649	147.525
	761	0.299	4.747	0	298.314	38.6	148.019
	762	0.216	4.77	0	299.43	51.451	149.723
	763	0.505	4.618	0	298.941	42.873	149.882
	764	0.415	4.638	0	296.903	30.471	147.614
	765	0.4	4.807	0	298.454	48.841	142.459
	766	0.4	4.784	0	300.029	59.029	145.423
	767	0.183	4.803	0	298.779	57.096	145.287
	768	0.626	4.895	0	298.951	60.816	146.893
	769	0.504	4.889	0	298.408	51.017	141.061
	770	0.391	4.765	0	298.565	65.264	145.423
	771	0.431	4.781	0	300.149	47.556	148.05
	772	0.438	4.823	0	298.889	63.709	148.604
	773	0.412	4.8	0	299.611	54.023	149.417
	774	0.353	4.691	0	299.274	57.046	149.514
	775	0.43	4.755	0	298.238	43.25	147.938
	776	0.411	4.734	0	300.618	44.623	142.59
	777	0.36	4.772	0	297.389	51.256	146.909
	778	0.474	4.84	0	297.436	51.469	144.19
	779	0.448	4.799	0	300.186	42.627	143.469
	780	0.441	4.821	0	298.217	45.387	146.222
	781	0.334	4.75	0	299.324	52.977	150.465
	782	0.451	4.849	0	299.772	55.158	145.602
	783	0.421	4.834	0	297.724	66.903	150.091
	784	0.428	4.853	0	299.128	46.813	144.387
	785	0.4	4.677	0	299.233	28.622	148.112
	786	0.351	4.819	0	299.437	45.306	148.533
	787	0.292	4.779	0	296.894	38.083	147.073
	788	0.457	4.742	0	299.796	33.472	147.716
	789	0.536	4.722	0	296.498	40.749	144.971
	790	0.475	4.739	0	297.976	46.424	146.653
	791	0.302	4.735	0	297.657	62.625	148.439
	792	0.223	4.76	0	297.166	53.089	149.758
	793	0.412	4.646	0	298.545	51.589	146.993
	794	0.453	4.813	0	298.46	53.008	143.126
	795	0.468	4.789	0	300.581	46.957	145.953
	796	0.291	4.721	0	298.554	38.642	150.73
	797	0.466	4.831	0	299.926	52.607	147.034
	798	0.442	4.677	0	299.106	30.218	149.4
	799	0.442	4.587	0	296.725	35.017	152.081
	800	0.296	4.683	0	298.522	49.502	148.003
	801	0.34	4.714	0	299.715	46.519	146.807
	802	0.535	4.66	0	298.54	41.545	149.841
	803	0.492	4.599	0	300.323	36.237	150.265
	804	0.504	4.583	0	299.725	25.551	149
	805	0.466	4.631	0	297.56	41.35	146.847
	806	0.433	4.694	0	298.752	49.946	150.936
	807	0.384	4.622	0	297.974	57.611	147.236
	808	0.293	4.735	0	298.366	49.844	150.274
	809	0.314	4.899	0	300.457	72.162	148.049
	810	0.386	4.708	0	300.795	57.556	146.749
	811	0.501	4.744	0	298.147	52.096	143.2
	812	0.358	4.717	0	299.981	43.119	150.433
	813	0.42	4.764	0	298.259	56.41	149.869
	814	0.363	4.826	0	299.081	59.076	147.088
	815	0.552	4.664	0	300.046	65.081	147.995
	816	0.36	4.726	0	298.842	51.772	145.723
	817	0.472	4.667	0	299.915	63.933	151.609
	818	0.53	4.703	0	298.017	59.344	144.255
	819	0.571	4.668	0	298.848	48.8	146.087
	820	0.495	4.817	0	298.694	51.823	143.384
	821	0.448	4.686	0	298.675	55.955	145.408
	822	0.43	4.808	0	299.099	54.327	146.918
	823	0.592	4.6	0	298.543	56.469	147.325
	824	0.479	4.687	0	298.609	48.594	145.344
	825	0.536	4.694	0	297.637	53.498	140.686
	826	0.516	4.846	0	299.306	80.581	147.889
	827	0.502	4.762	0	298.616	60.091	145.697
	828	0.547	4.736	0	300.415	65.845	149.452
	829	0.426	4.72	0	301.022	36.47	151.219
	830	0.433	4.71	0	298.441	45.218	144.877
	831	0.429	4.783	0	300.303	39.244	147.752
	832	0.512	4.683	0	299.303	49.99	145.31
	833	0.745	4.519	0	297.532	48.743	144.567
	834	0.552	4.648	0	299.277	49.272	150.405
	835	0.377	4.774	0	300.614	51.323	147.765
	836	0.552	4.754	0	299.042	35.3	147.066
	837	0.544	4.643	0	298.507	50.144	144.679
	838	0.349	4.741	0	299.331	42.904	147.077
	839	0.246	4.796	0	298.237	55.79	147.294
	840	0.481	4.661	0	299.741	63.052	147.6
	841	0.498	4.729	0	297.645	49.011	144.799
	842	0.469	4.799	0	299.928	41.122	147.531
	843	0.441	4.652	0	296.135	40.381	144.392
	844	0.575	4.606	0	299.176	47.872	149.3
	845	0.457	4.739	0	299.099	48.046	144.336
	846	0.406	4.74	0	301.027	47.628	148.755
	847	0.536	4.705	0	299.126	46.397	142.365
	848	0.603	4.706	0	300.183	36.498	148.931
	849	0.432	4.777	0	297.261	37.057	144.859
	850	0.461	4.749	0	299.87	58.445	145.749
	851	0.594	4.555	0	297.06	67.267	144.92
	852	0.502	4.766	0	297.278	78.647	143.095
	853	0.491	4.804	0	298.932	67.3	146.962
	854	0.777	4.456	0	299.076	45.292	152.908
	855	0.495	4.655	0	298.802	45.875	146.755
	856	0.528	4.645	0	297.154	35.82	149.423
	857	0.397	4.629	0	295.988	38.586	147.423
	858	0.388	4.659	0	297.954	43.745	151.133
	859	0.375	4.772	0	298.321	52.778	146.429
	860	0.509	4.655	0	298.072	52.916	148.451
	861	0.464	4.922	0	300.299	53.901	142.592
	862	0.458	4.669	0	297.028	37.127	148.815
	863	0.401	4.83	0	299.416	66.557	148.422
	864	0.576	4.612	0	297.167	54.936	145.67
	865	0.396	4.772	0	296.271	56.464	148.937
	866	0.479	4.752	0	300.061	60.483	145.042
	867	0.495	4.776	0	300.642	45.229	145.458
	868	0.409	4.754	0	298.898	57.589	150.716
	869	0.416	4.78	0	298.941	62.106	146.09
	870	0.457	4.766	0	299.613	54.599	149.707
	871	0.433	4.803	0	297.208	70.066	145.441
	872	0.424	4.768	0	301.272	41.597	147.29
	873	0.425	4.762	0	299.325	36.605	144.97
	874	0.574	4.673	0	297.24	44.774	143.722
	875	0.501	4.765	0	299.99	40.197	143.24
	876	0.571	4.658	0	296.691	45.223	143.233
	877	0.427	4.715	0	299.86	37.051	154.308
	878	0.542	4.802	0	300.613	37.974	146.945
	879	0.475	4.763	0	296.799	52.927	143.78
	880	0.346	4.813	0	298.711	58.579	145.919
	881	0.493	4.742	0	299.651	56.609	148.159
	882	0.303	4.916	0	298.909	51.914	146.482
	883	0.439	4.784	0	298.432	55.504	142.81
	884	0.504	4.755	0	297.428	69.6	145.668
	885	0.441	4.859	0	298.337	67.295	144.536
	886	0.441	4.692	0	297.56	49.857	143.432
	887	0.524	4.687	0	299.327	54.223	148.445
	888	0.511	4.624	0	298.849	51.546	145.51
	889	0.407	4.659	0	299.286	62.945	147.429
	890	0.371	4.714	0	299.718	39.788	150.006
	891	0.33	4.7	0	297.931	44.053	148.028
	892	0.314	4.687	0	298.875	43.334	149.158
	893	0.72	4.653	0	298.678	38.752	147.224
	894	0.499	4.743	0	300.392	48.606	147.318
	895	0.455	4.789	0	302.063	48.782	146.966
	896	0.373	4.68	0	299.251	55.544	145.738
	897	0.544	4.58	0	297.517	47.427	147.5
	898	0.404	4.763	0	300.529	48.185	149.05
	899	0.432	4.69	0	297.338	46.937	151.146
	900	0.502	4.819	0	298.927	57.546	144.692
	901	0.464	4.766	0	300.274	42.968	146.427
	902	0.42	4.701	0	297.879	45.232	146.84
	903	0.304	4.697	0	298.18	37.717	147.244
	904	0.404	4.726	0	298.362	35.362	145.94
	905	0.403	4.76	0	298.194	46.561	149.08
	906	0.461	4.671	0	296.356	39.715	148.309
	907	0.251	4.702	0	299.249	51.187	148.107
	908	0.502	4.64	0	298.064	37.444	145.325
	909	0.272	4.754	0	295.952	37.279	145.679
	910	0.337	4.692	0	297.853	46.933	148.85
	911	0.411	4.633	0	297.902	56.208	146.218
	912	0.273	4.664	0	298.561	53.184	149.512
	913	0.375	4.726	0	300.631	53.05	150.277
	914	0.448	4.672	0	298.013	58.718	150.211
	915	0.403	4.646	0	298.812	31.97	148.683
	916	0.452	4.639	0	299.479	41.641	148.844
	917	0.402	4.665	0	299.16	38.866	147.6
	918	0.33	4.718	0	298.974	26.382	149.134
	919	0.442	4.652	0	298.153	42.773	151.348
	920	0.442	4.647	0	300.084	38.604	149.101
	921	0.499	4.758	0	300.657	52.621	147.948
	922	0.406	4.675	0	299.817	52.959	147.212
	923	0.483	4.615	0	298.309	58.906	145.896
	924	0.508	4.718	0	299.249	59.282	150.465
	925	0.457	4.606	0	300.043	53.689	149.768
	926	0.561	4.601	0	298.308	42.326	150.41
	927	0.486	4.633	0	298.346	44.597	146.48
	928	0.361	4.631	0	297.284	55.234	147.663
	929	0.403	4.657	0	300.275	41.918	151.397
	930	0.217	4.707	0	300.487	53.263	148.007
	931	0.43	4.578	0	298.604	43.878	150.081
	932	0.634	4.499	0	299.402	48.007	152.723
	933	0.199	4.718	0	298.931	53.523	146.958
	934	0.495	4.629	0	297.375	53.107	147.54
	935	0.473	4.706	0	298.106	35.21	144.834
	936	0.416	4.669	0	299.784	53.592	147.142
	937	0.338	4.639	0	298.8	49.11	150.105
	938	0.476	4.658	0	297.104	68.237	147.996
	939	0.6	4.708	0	298.562	44.292	149.256
	940	0.259	4.697	0	297.507	43.747	147.745
	941	0.524	4.629	0	298.487	57.516	149.781
	942	0.316	4.682	0	297.715	42.696	147.039
	943	0.347	4.801	0	300.038	46.861	148.161
	944	0.302	4.72	0	297.339	40.569	145.703
	945	0.409	4.588	0	298.429	33.78	149.386
	946	0.375	4.652	0	298.97	51.886	151.908
	947	0.366	4.688	0	299.299	54.849	148.836
	948	0.521	4.697	0	300.461	44.46	145.645
	949	0.475	4.671	0	298.119	47.148	146.803
	950	0.41	4.722	0	298.928	46.459	150.773
	951	0.501	4.601	0	298.27	30.712	146.177
	952	0.4	4.662	0	300.593	38.346	151.596
	953	0.549	4.651	0	298.525	48.439	149.223
	954	0.367	4.764	0	299.572	35.969	144.776
	955	0.331	4.791	0	298.853	39.552	149.346
	956	0.534	4.608	0	299.101	49.742	148.023
	957	0.283	4.814	0	298.001	56.355	149.567
	958	0.394	4.67	0	298.189	55.062	148.779
	959	0.541	4.679	0	298.651	45.975	147.505
	960	0.408	4.709	0	298.998	52.006	148.294
	961	0.358	4.777	0	298.534	44.053	147.158
	962	0.382	4.616	0	298.7	36.093	151.044
	963	0.573	4.689	0	297.215	24.301	149.553
	964	0.502	4.704	0	297.835	48.887	149.159
	965	0.427	4.718	0	299.762	41.846	144.967
	966	0.32	4.745	0	299.864	38.747	148.556
	967	0.437	4.754	0	301.108	29.493	144.381
	968	0.365	4.773	0	300.121	40.676	148.193
	969	0.525	4.644	0	299.02	57.575	149.637
	970	0.303	4.745	0	298.68	50.457	146.631
	971	0.292	4.739	0	299.786	49.081	146.036
	972	0.464	4.639	0	297.368	31.523	144.44
	973	0.453	4.661	0	297.943	57.163	148.026
	974	0.35	4.67	0	297.516	41.746	148.406
	975	0.323	4.753	0	302.051	45.727	148.861
	976	0.293	4.787	0	299.231	39.166	145.518
	977	0.316	4.696	0	299.244	46.222	147.366
	978	0.327	4.786	0	297.923	31.204	149.786
	979	0.395	4.785	0	299.698	52.899	148.968
	980	0.358	4.764	0	298.464	69.863	148.365
	981	0.365	4.712	0	299	63.897	148.882
	982	0.418	4.634	0	298.033	61.983	150.187
	983	0.216	4.749	0	299.624	47.268	151.126
	984	0.282	4.812	0	300.058	52.115	149.909
	985	0.322	4.67	0	299.299	36.503	150.519
	986	0.471	4.629	0	299.197	44.849	149.638
	987	0.398	4.641	0	298.129	46.852	146.697
	988	0.332	4.787	0	300.573	35.486	148.337
	989	0.352	4.705	0	297.791	40.746	148.883
	990	0.487	4.738	0	296.811	48.104	144.228
	991	0.392	4.759	0	300.447	39.653	145.855
	992	0.391	4.753	0	297.683	57.382	146.509
	993	0.449	4.652	0	297.466	36.622	147.582
	994	0.441	4.804	0	298.866	56.475	148.613
	995	0.534	4.785	0	298.719	60.696	145.416
	996	0.355	4.714	0	295.907	49.203	149.299
	997	0.545	4.654	0	300.607	51.579	146.717
	998	0.459	4.719	0	297.815	54.302	147.877
	999	0.388	4.776	0	298.071	40.71	146.304
	1000	0.528	4.633	0	297.713	38.225	151.048
	1001	0.263	4.776	0	300.12	35.261	147.643

## Sheet: CID 6474893
	Frame	RMSD	rGyr	intraHB	MolSA	SASA	PSA
	0	0	4.995	0	325.465	79.5	154.574
	1	0.526	5.168	0	323.657	126.486	147.921
	2	0.402	5.095	0	328.456	53.497	150.138
	3	0.421	5.064	0	325.663	65.891	149.458
	4	0.354	5.08	0	329.265	72.393	147.413
	5	0.344	4.872	0	325.423	64.376	155.171
	6	0.542	5.062	0	323.769	81.156	152.044
	7	0.583	5.139	0	324.947	113.964	154.35
	8	0.438	5.104	0	325.448	92.384	149.889
	9	0.469	4.979	0	324.605	107.954	147.462
	10	0.636	5.221	0	326.863	77.276	146.308
	11	0.573	5.208	0	326.123	117.203	151.388
	12	0.739	5.054	0	327.332	116.286	154.957
	13	0.387	5.045	0	327.322	88.928	157.401
	14	0.401	5.04	0	326.561	90.029	158.599
	15	0.517	4.989	0	326.622	84.385	150.133
	16	0.519	5.053	0	323.865	79.002	153.909
	17	0.556	5.184	0	326.73	102.748	151.245
	18	0.449	5.078	0	326.459	91.271	153.697
	19	0.38	5.032	0	327.768	106.004	152.563
	20	0.37	5.113	0	324.836	95.411	153.859
	21	0.442	5.043	0	327.218	84.535	151.639
	22	0.405	5.175	0	326.552	107.795	152.051
	23	0.553	5.146	0	328.095	85.879	156.362
	24	0.361	4.991	0	326.678	100.667	151.449
	25	0.362	5.049	0	325.64	61.97	152.006
	26	0.546	5.224	0	326.349	85.331	148.262
	27	0.299	5.024	0	324.234	86.342	153.186
	28	0.477	5.084	0	324.389	87.157	157.088
	29	0.479	5.104	0	326.273	108.054	154.698
	30	0.582	5.117	0	328.06	95.316	154.783
	31	0.766	5.131	0	325.489	112.598	148.819
	32	0.875	5.06	0	324.13	105.141	156.815
	33	0.773	5.204	0	326.577	108.197	153.387
	34	0.669	5.077	0	326.938	102.936	151.483
	35	0.549	5.122	0	326.751	94.263	153.227
	36	0.407	5.107	0	326.333	77.849	155.7
	37	0.559	5.192	0	327.699	89.844	152.814
	38	0.447	5.063	0	324.769	89.63	150.217
	39	0.454	5.071	0	323.817	69.491	157.201
	40	0.259	5.058	0	328.861	78.249	152.209
	41	0.402	5.217	0	328.56	88.234	152.204
	42	0.25	5.09	0	328.236	77.199	153.689
	43	0.325	5.11	0	325.965	81.795	153.3
	44	0.27	5.088	0	326.362	92.949	150.651
	45	0.76	5.268	0	324.287	114.971	147.72
	46	0.779	5.071	0	326.854	113.757	156.973
	47	0.32	5.049	0	324.659	85.814	152.718
	48	0.425	5.06	0	325.401	85.936	150.472
	49	0.334	5.152	0	324.033	87.301	150.991
	50	0.528	5.073	0	325.291	78.684	151.123
	51	0.356	5.076	0	325.095	86.774	151.799
	52	0.447	5.183	0	325.358	68.607	151.518
	53	0.402	5.045	0	326.59	98.678	154.632
	54	0.437	5.129	0	328.008	86.237	150.48
	55	0.523	5.132	0	327.247	80.721	155.639
	56	0.392	5.002	0	325.203	70.77	154.639
	57	0.419	5.027	0	327.748	103.596	152.089
	58	0.502	5.063	0	325.493	103.396	151.414
	59	0.57	5.147	0	326.933	91.55	155.93
	60	0.488	5.04	0	324.278	98.385	149.176
	61	0.467	5.018	0	326.012	101.269	154.947
	62	0.371	5.111	0	325.338	84.934	154.845
	63	0.506	5.091	0	324.909	96.855	151.758
	64	0.352	5.1	0	325.912	89.631	149.986
	65	0.776	5.276	0	326.372	117.064	149.773
	66	0.286	4.952	0	326.177	69.633	153.293
	67	0.528	4.817	0	325.524	55.395	155.66
	68	0.469	4.877	0	325.433	78.611	151.947
	69	0.401	4.916	0	323.403	86.588	155.407
	70	0.625	4.9	0	327.655	91.329	158.239
	71	0.468	4.931	0	324.375	85.274	153.031
	72	0.702	4.825	0	325.619	73.959	155.708
	73	0.546	4.853	0	324.458	80.891	151.571
	74	0.425	4.97	0	327.19	86.45	150.188
	75	0.448	4.959	0	325.757	84.344	155.035
	76	0.603	4.889	0	326.384	77.336	148.689
	77	0.531	5.014	0	328.135	88.37	151.7
	78	0.519	4.913	0	325.91	84.941	152.448
	79	0.376	4.816	0	323.806	101.466	151.96
	80	0.583	4.719	0	322.862	92.135	157.203
	81	0.437	4.974	0	328.128	77.535	159.37
	82	0.471	4.932	0	325.722	96.284	149.963
	83	0.431	4.789	0	325.616	87.504	153.454
	84	0.458	4.8	0	325.686	89.749	156.938
	85	0.631	4.998	0	325.209	90.622	148.49
	86	0.676	4.743	0	323.621	69.138	153.334
	87	0.273	4.879	0	325.319	76.326	156.653
	88	0.5	4.956	0	326.944	60.195	151.492
	89	0.574	4.912	0	326.216	87.13	151.581
	90	0.559	5.015	0	327.109	93.58	151.106
	91	0.385	4.932	0	327.397	42.774	151.496
	92	0.518	4.906	0	326.977	92.328	149.549
	93	0.733	5.051	0	330.02	94.533	154.385
	94	0.518	5.017	0	327.8	89.41	150.452
	95	0.436	5.071	0	327.321	62.464	149.488
	96	0.492	4.927	0	327.732	73.347	156.255
	97	0.524	4.966	0	326.406	76.183	148.403
	98	0.406	5	0	325.073	61.192	150.872
	99	0.603	5.022	0	326.368	86.231	146.277
	100	0.415	5.042	0	324.888	89.797	150.669
	101	0.561	5.002	0	326.44	67.771	151.678
	102	0.599	4.85	0	326.294	70.882	148.325
	103	0.617	5.104	0	326.813	70.637	144.758
	104	0.666	4.964	0	323.735	79.176	146.55
	105	0.526	4.904	0	324.834	92.932	147.255
	106	0.414	4.982	0	327.243	60.341	152.845
	107	0.654	4.877	0	326.578	86.43	151.687
	108	0.692	4.811	0	325.492	62.087	153.287
	109	0.489	4.989	0	327.819	77.62	154.001
	110	0.292	4.981	0	329.363	65.175	153.376
	111	0.272	5.023	0	327.395	55.903	158.959
	112	0.63	5.237	0	328.541	59.993	152.428
	113	0.719	4.927	0	326.691	65.27	151.159
	114	0.467	4.914	0	325.932	70.332	151.777
	115	0.453	5.022	0	325.664	46.645	147.518
	116	0.498	5.066	0	325.989	39.325	154.037
	117	0.347	4.941	0	325.188	48.162	150.87
	118	0.419	5.01	0	327.447	70.321	155.32
	119	0.613	5.001	0	326.368	55.646	150.454
	120	0.49	5.028	0	326.055	62.88	149.733
	121	0.485	5.017	0	323.027	61.164	149.618
	122	0.606	4.902	0	325.466	89.768	156.886
	123	0.502	4.973	0	325.801	68.418	149.723
	124	0.462	4.983	0	326.956	67.772	155.549
	125	0.686	4.805	0	325.513	82.662	148.98
	126	0.52	5.024	0	327.11	64.029	147.128
	127	0.525	5.034	0	326.266	73.793	153.011
	128	0.464	5.026	0	324.722	71.916	150.568
	129	0.399	4.963	0	325.172	49.837	151.7
	130	0.384	4.967	0	326.819	64.813	157.62
	131	0.49	4.972	0	326.633	68.073	151.315
	132	0.371	5.02	0	325.67	74.097	150.103
	133	0.413	4.93	0	325.883	63.329	149.973
	134	0.535	4.927	0	323.548	64.623	155.875
	135	0.46	4.89	0	323.865	65.319	152.775
	136	0.341	4.903	0	325.312	71.35	155.449
	137	0.39	4.929	0	325.598	79.78	151.203
	138	0.273	5.006	0	327.635	65.945	157.183
	139	0.629	4.942	0	324.962	80.723	146.768
	140	0.474	4.826	0	326.499	56.806	150.296
	141	0.432	5.108	0	326.636	62.348	153.45
	142	0.476	5.108	0	325.518	80.61	153.551
	143	0.442	4.803	0	325.038	62.789	154.567
	144	0.414	5.034	0	327.324	62.834	151.481
	145	0.515	5.025	0	327.103	71.718	150.64
	146	0.623	4.924	0	323.939	84.999	148.431
	147	0.778	4.781	0	322.604	79.192	147.14
	148	0.367	4.963	0	324.358	58.254	153.727
	149	0.624	4.977	0	328.94	72.784	151.482
	150	0.311	4.957	0	326.592	71.114	151.639
	151	0.315	4.964	0	325.517	74.746	154.931
	152	0.505	4.87	0	325.674	72.6	153.794
	153	0.431	5.073	0	325.026	57.982	151.643
	154	0.471	5.136	0	324.256	53.638	145.009
	155	0.387	5.094	0	326.235	63.822	147.253
	156	0.488	5.065	0	327.36	62.404	149.811
	157	0.399	5.096	0	324.702	70.769	151.473
	158	0.414	5.131	0	324.986	56.163	144.543
	159	0.467	5.1	0	325.27	41.29	151.809
	160	0.329	5.064	0	325.057	54.617	152.123
	161	0.384	5.012	0	326.656	69.589	152.643
	162	0.351	5.057	0	324.179	50.092	145.621
	163	0.618	5.238	0	326.729	60.568	148.842
	164	0.482	4.997	0	325.906	40.532	152.311
	165	0.458	5.159	0	327.184	59.08	147.978
	166	0.419	5.071	0	327.745	63.377	155.409
	167	0.494	5.05	0	328.258	57.842	151.842
	168	0.395	5.007	0	322.324	61.031	146.75
	169	0.381	5.072	0	327.924	64.98	157.122
	170	0.334	5.049	0	325.732	73.438	151.548
	171	0.305	5.051	0	328.307	66.192	156.406
	172	0.528	5.171	0	325.947	69.577	152.786
	173	0.495	5.126	0	323.791	48.429	151.453
	174	0.465	5.001	0	323.048	73.683	145.901
	175	0.368	5.061	0	322.763	68.316	154.711
	176	0.477	5.074	0	325.258	50.185	144.704
	177	0.345	5.093	0	326.85	66.718	146.456
	178	0.656	5.232	0	324.86	70.032	151.547
	179	0.658	5.19	0	324.222	67.284	152.362
	180	0.621	5.161	0	325.005	62.766	151.033
	181	0.561	5.138	0	328.077	49.215	153.096
	182	0.601	5.171	0	325.988	65.2	150.549
	183	0.584	5.093	0	324.556	60.134	151.777
	184	0.618	5.191	0	323.943	60.031	151.01
	185	0.663	5.174	0	327.131	50.095	153.384
	186	0.621	5.2	0	326.417	69.527	151.077
	187	0.485	5.116	0	325.701	52.062	150.175
	188	0.631	5.194	0	324.837	74.68	145.007
	189	0.63	5.15	0	324.219	81.597	145.542
	190	0.585	5.134	0	326.964	66.248	151.606
	191	0.556	5.158	0	325.532	84.514	154.568
	192	0.576	5.123	0	327.237	58.842	150.97
	193	0.566	5.097	0	324.397	94.795	148.784
	194	0.694	5.239	0	328.107	64.419	151.365
	195	0.495	5.158	0	326.711	85.057	145.189
	196	0.655	5.237	0	327.975	55.737	150.444
	197	0.536	5.158	0	325.036	66.847	145.163
	198	0.549	5.181	0	326.678	57.721	151.264
	199	0.776	5.284	0	325.869	65.849	149.43
	200	0.616	5.034	0	328.457	59.508	146.306
	201	0.632	5.235	0	327.274	66.144	149.255
	202	0.709	5.244	0	325.125	53.955	147.857
	203	0.492	5.046	0	328.218	60.645	152.075
	204	0.571	5.13	0	326.445	61.391	151.472
	205	0.623	5.08	0	326.199	72.553	149.791
	206	0.533	5.031	0	325.579	46.926	147.568
	207	0.52	5.124	0	326.143	72.772	149.852
	208	0.778	5.199	0	325.964	89.537	150.913
	209	0.602	5.097	0	326.762	73.831	147.724
	210	0.702	5.104	0	324.261	85.183	151.063
	211	0.569	5.103	0	325.387	61.481	147.351
	212	0.584	5.177	0	323.99	60.974	150.073
	213	0.628	5.172	0	325.854	75.141	151.902
	214	0.641	5.186	0	325.315	59.306	149.678
	215	0.532	5.085	0	325.165	52.962	149.944
	216	0.577	5.087	0	324.469	60.896	151.104
	217	0.688	5.101	0	326.387	82.795	152.445
	218	0.667	5.164	0	322.476	73.738	146.339
	219	0.543	4.936	0	324.82	55.364	150.599
	220	0.661	4.936	0	326.599	102.085	152.138
	221	0.569	5.111	0	324.261	68.111	147.905
	222	0.501	4.999	0	326.103	52.206	151.703
	223	0.543	5.131	0	323.961	59.438	147.845
	224	0.525	5.077	0	325.955	78.553	146.247
	225	0.443	5.008	0	325.307	58.157	146.938
	226	0.645	5.132	0	326.083	52.177	149.315
	227	0.53	5.127	0	328.192	51.27	151.595
	228	0.586	5.219	0	327.214	60.613	147.456
	229	0.546	5.097	0	323.718	47.725	151.168
	230	0.558	5.186	0	327.332	61.957	145.969
	231	0.527	5.081	0	322.405	58.875	146.951
	232	0.583	5.119	0	326.098	49.464	149.618
	233	0.622	5.151	0	326.788	68.484	146.26
	234	0.508	5.105	0	326.413	70.556	149.242
	235	0.477	5.09	0	325.81	59.769	150.445
	236	0.51	5.07	0	327.064	70.948	153.005
	237	0.53	4.953	0	324.858	55.637	152.536
	238	0.494	5.147	0	327.778	50.319	145.841
	239	0.576	5.212	0	328.611	67.896	150.345
	240	0.527	5.079	0	325.179	71.52	156.542
	241	0.521	5.099	0	325.496	46.853	151.829
	242	0.542	5.137	0	328.284	62.567	148.702
	243	0.542	4.997	0	325.667	54.796	152.473
	244	0.518	5.089	0	325.719	79.952	154.641
	245	0.502	4.992	0	323.437	60.074	150.662
	246	0.492	5.054	0	326.935	61.083	147.734
	247	0.526	5.077	0	326.024	56.545	151.429
	248	0.518	5.161	0	328.857	77.891	148.899
	249	0.568	5.134	0	323.196	64.591	151.126
	250	0.482	5.049	0	326.228	59.486	148.799
	251	0.434	5.071	0	327.422	52.831	147.479
	252	0.493	5.074	0	327.1	83.781	153.146
	253	0.486	5.044	0	327.074	61.467	141.671
	254	0.462	4.953	0	325.286	64.279	141.32
	255	0.481	5.055	0	326.291	68.101	152.129
	256	0.564	5.197	0	326.638	64.266	148.674
	257	0.502	5.077	0	324.171	61.121	151.409
	258	0.602	5.137	0	324.442	55.346	152.011
	259	0.49	5.083	0	326.585	39.551	147.476
	260	0.599	5.168	0	325.643	54.261	150.453
	261	0.47	5.022	0	327.686	64.166	148.935
	262	0.532	5.009	0	324.481	51.556	152.311
	263	0.675	5.186	0	325.233	64.002	151.891
	264	0.629	5.119	0	325.629	55.653	144.316
	265	0.608	5.077	0	322.306	91.078	151.346
	266	0.602	5.118	0	328.997	62.733	148.967
	267	0.539	5.054	0	326.112	66.32	147.922
	268	0.559	5.089	0	325.623	68.253	148.258
	269	0.537	5.153	0	324.958	59.903	148.888
	270	0.652	5.241	0	324.615	86.402	151.197
	271	0.609	5.164	0	326.197	62.821	152.209
	272	0.332	5.07	0	326.947	59.532	149.776
	273	0.423	5.116	0	326.517	52.021	149.397
	274	0.398	5.123	0	326.906	45.855	146.561
	275	0.438	5.059	0	325.062	55.732	147.049
	276	0.44	5.097	0	326.25	52.668	147.367
	277	0.487	5.139	0	326.79	59.555	146.711
	278	0.467	5.192	0	325.55	55.752	149.766
	279	0.334	5.002	0	323.545	64.412	149.511
	280	0.374	5.008	0	325.677	59.98	149.529
	281	0.409	5.139	0	326.02	60.954	150.251
	282	0.405	5.079	0	325.25	42.618	148.919
	283	0.537	5.041	0	326.037	91.778	150.147
	284	0.53	5.137	0	327	62.354	150.638
	285	0.581	5.105	0	325.613	46.153	152.131
	286	0.54	5.054	0	325.719	52.578	151.368
	287	0.584	5.169	0	326.543	69.215	153.778
	288	0.553	5.076	0	328.185	59.089	150.415
	289	0.592	5.128	0	327.099	77.949	149.25
	290	0.488	5.095	0	327.327	63.588	152.512
	291	0.704	5.258	0	325.665	82.929	147.257
	292	0.729	5.216	0	328.485	96.777	150.572
	293	0.633	5.067	0	326.688	75.098	147.455
	294	0.576	5.143	0	322.336	71.079	147.103
	295	0.652	5.273	0	327.201	80.15	146.864
	296	0.619	5.147	0	322.158	88.281	149.445
	297	0.534	5.088	0	327.214	68.134	150.647
	298	0.681	5.152	0	324.203	78.926	147.155
	299	0.684	5.267	0	326.382	66.164	150.943
	300	0.601	5.191	0	324.478	78.939	149.228
	301	0.751	5.183	0	324.714	59.707	152.103
	302	0.668	5.201	0	325.791	64.555	150.107
	303	0.634	5.126	0	325.111	66.727	149.199
	304	0.48	5.077	0	326.012	56.611	151.784
	305	0.781	5.327	0	327.755	87.779	153.787
	306	0.732	5.277	0	327.82	61.291	151.359
	307	0.598	5.259	0	327.806	76.615	145.344
	308	0.615	5.119	0	326.059	73.503	147.927
	309	0.612	5.128	0	325.654	75.476	150.313
	310	0.689	5.124	0	326.336	51.782	153.262
	311	0.579	5.049	0	324.979	53.729	152.278
	312	0.558	5.13	0	326.716	54.533	150.295
	313	0.637	5.136	0	326.325	52.364	152.008
	314	0.856	5.244	0	325.856	76.685	150.85
	315	0.707	5.27	0	325.874	74.934	152.426
	316	0.586	5.172	0	325.987	69.426	148.667
	317	0.622	5.205	0	324.503	83.188	147.596
	318	0.612	5.134	0	327.432	62.347	151.424
	319	0.58	5.065	0	325.813	74.33	153.017
	320	0.677	5.181	0	325.546	88.478	152.572
	321	0.587	5.185	0	326.293	79.27	151.752
	322	0.67	5.101	0	327.248	60.264	156.198
	323	0.718	5.142	0	326.561	43.955	150.565
	324	0.687	5.218	0	326.796	70.837	149.529
	325	0.661	5.033	0	323.672	52.985	147.546
	326	0.599	5.036	0	325.844	68.07	150.696
	327	0.7	5.25	0	326.249	70.534	151.429
	328	0.636	5.222	0	324.582	77.93	149.648
	329	0.62	5.115	0	324.631	42.823	151.858
	330	0.756	5.129	0	324.755	45.676	150.855
	331	0.596	5.067	0	324.354	41.928	153.72
	332	0.597	5.103	0	326.37	52.533	153.555
	333	0.656	5.097	0	324.557	57.49	147.615
	334	0.712	5.278	0	328.279	74.809	150.248
	335	0.756	5.24	0	325.304	75.811	143.71
	336	0.582	5.044	0	328.176	52.274	146.681
	337	0.631	5.048	0	327.416	36.69	146.203
	338	0.708	5.087	0	325.503	50.511	149.046
	339	0.765	5.199	0	327.4	84.287	153.856
	340	0.652	5.118	0	324.929	63.404	150.934
	341	0.722	5.164	0	324.43	58.781	151.383
	342	0.613	5.137	0	327.496	78.829	152.664
	343	0.677	5.206	0	324.225	84.113	152.69
	344	0.627	5.184	0	326.537	72.715	152.909
	345	0.601	5.22	0	324.772	56.242	146.352
	346	0.652	5.079	0	324.167	46.56	156.823
	347	0.591	5.087	0	325.671	70.523	155.368
	348	0.711	5.199	0	325.798	73.286	152.702
	349	0.693	5.178	0	322.383	60.351	152.011
	350	0.631	5.067	0	325.233	45.477	149.302
	351	0.505	5.124	0	325.128	68.977	151.877
	352	0.794	5.139	0	325.447	60.073	153.077
	353	0.564	5.045	0	324.612	48.498	148.745
	354	0.618	5.145	0	324.01	75.375	149.271
	355	0.47	5.059	0	323.96	76.975	147.844
	356	0.499	5.039	0	323.324	56.088	150.745
	357	0.764	5.241	0	326.165	54.206	147.863
	358	0.579	5.145	0	324.679	47.484	147.124
	359	0.818	5.144	0	325.349	52.542	148.82
	360	0.542	5.182	0	327.428	96.098	150.047
	361	0.763	5.327	0	326.921	73.652	143.632
	362	0.702	5.034	0	325.557	59.523	152.859
	363	0.764	5.109	0	327.169	41.439	146.357
	364	0.592	5.103	0	324.955	72.186	153.09
	365	0.655	5.118	0	325.947	84.812	148.564
	366	0.606	5.165	0	324.847	83.245	153.967
	367	0.61	5.171	0	324.092	89.479	144.612
	368	0.618	4.997	0	326.419	52.534	151.823
	369	0.757	4.956	0	328.654	51.626	151.319
	370	0.605	5.18	0	323.78	81.264	145.757
	371	0.617	5.142	0	323.888	46.937	151.589
	372	0.614	5.157	0	326.103	75.093	152.431
	373	0.547	5.183	0	326.197	69.659	149.403
	374	0.549	5.121	0	327.742	80.63	151.396
	375	0.538	5.061	0	326.585	72.906	150.332
	376	0.665	5.235	0	326.284	82.199	148.914
	377	0.622	5.212	0	325.974	65.341	148.764
	378	0.572	5.067	0	325.245	63.89	147.819
	379	0.988	5.075	0	328.908	88.964	154.858
	380	0.558	5.214	0	324.037	78.39	143.735
	381	0.949	5.172	0	323.986	84.787	150.797
	382	0.637	5.145	0	324.841	93.996	151.999
	383	0.621	5.192	0	328.358	75.658	147.871
	384	0.478	5.086	0	325.623	69.228	149.966
	385	0.682	5.245	0	325.806	78.946	147.5
	386	0.721	5.184	0	324.903	89.885	150.003
	387	0.591	5.167	0	324.903	78.593	149.162
	388	0.701	5.187	0	326.556	97.892	152.982
	389	0.675	5.132	0	325.089	82.008	153.215
	390	0.813	5.29	0	328.351	69.944	152.002
	391	0.526	5.099	0	325.983	69.955	151.353
	392	0.894	5.034	0	326.018	85.866	151.345
	393	0.497	5.043	0	327.618	82.183	150.2
	394	0.665	5.086	0	323.395	69.788	152.992
	395	0.507	5.121	0	324.932	59.385	145.104
	396	0.647	5.187	0	325.576	65.325	150.237
	397	0.631	5.19	0	328.946	80.475	145.068
	398	0.522	5.143	0	325.031	65.413	149.155
	399	0.644	5.216	0	326.975	98.183	146.039
	400	0.625	5.215	0	325.349	60.393	150.875
	401	0.679	5.212	0	327.308	67.8	151.339
	402	0.575	5.061	0	322.308	63.515	150.591
	403	0.633	5.128	0	323.35	81.061	149.236
	404	0.678	5.19	0	323.72	75.914	152.265
	405	0.541	5.146	0	326.014	73.905	149.856
	406	0.457	5.154	0	327.839	66.581	146.359
	407	0.5	5.172	0	326.672	68.157	146.547
	408	0.453	5.174	0	325.555	71.055	146.099
	409	0.463	5.153	0	325.756	68.218	148.405
	410	0.576	5.182	0	328.213	80.433	147.133
	411	0.386	5.089	0	324.911	82.32	147.583
	412	0.452	5.185	0	329.396	68.161	153.117
	413	0.375	5.139	0	327.248	81.03	150.528
	414	0.445	5.175	0	325.34	77.055	152.27
	415	0.512	5.092	0	328.884	88.11	148.661
	416	0.541	5.176	0	327.536	68.168	146.813
	417	0.395	5.063	0	327.032	47.64	148.306
	418	0.724	5.082	0	329.292	87.474	158.374
	419	0.563	5.052	0	324.123	74.273	151.604
	420	0.454	4.958	0	327.634	63.282	148.539
	421	0.412	5.018	0	326.804	85.996	148.9
	422	0.58	4.959	0	326.111	72.708	153.263
	423	0.386	4.979	0	325.088	74.918	157.481
	424	0.407	5.039	0	326.148	73.376	152.247
	425	0.581	5.061	0	324.613	78.218	149.151
	426	0.462	4.866	0	323.058	83.102	152.295
	427	0.464	5.102	0	324.558	69.411	145.71
	428	0.444	5.039	0	324.458	64.404	146.56
	429	0.547	4.918	0	324.88	49.273	154.466
	430	0.48	4.947	0	324.986	41.844	149.097
	431	0.482	5.12	0	327.862	48.711	151.105
	432	0.466	5.145	0	325.514	70.675	147.555
	433	0.493	5.037	0	325.884	63.513	150.78
	434	0.515	5.08	0	325.663	52.807	149.273
	435	0.532	5.106	0	325.165	70.847	146.488
	436	0.553	5.153	0	326.753	32.771	151.333
	437	0.508	5.139	0	327.274	71.208	149.269
	438	0.514	4.966	0	325.149	59.016	151.072
	439	0.591	5.123	0	325.758	66.614	150.419
	440	0.561	5.11	0	325.874	54.942	150.172
	441	0.528	5.158	0	327.053	50.459	149.135
	442	0.391	5.102	0	325.169	70.73	147.364
	443	0.514	5.155	0	327.51	72.36	149.014
	444	0.563	5.066	0	324.633	83.868	154.346
	445	0.744	4.969	0	326.864	77.248	150.324
	446	0.617	5.077	0	325.741	78.734	144.305
	447	0.466	5.103	0	326.663	78.334	147.044
	448	0.633	5.047	0	326.862	71.406	145.598
	449	0.679	5.144	0	327.32	55.53	154.121
	450	0.379	4.979	0	326.132	74.352	154.727
	451	0.49	5.066	0	327.045	72.109	150.758
	452	0.47	4.976	0	325.055	60.954	149.353
	453	0.593	5.007	0	323.528	48.576	152.196
	454	0.66	4.937	0	324.847	52.232	151.47
	455	0.653	4.995	0	328.288	54.226	147.666
	456	0.691	5.007	0	326.732	54.605	152.063
	457	0.641	5.035	0	326.351	75.654	147.516
	458	0.597	4.928	0	326.232	61.808	149.325
	459	0.589	5.16	0	324.729	78.017	150.291
	460	0.439	5.12	0	324.503	46.049	145.747
	461	0.343	5.111	0	324.985	69.13	146.305
	462	0.471	5.154	0	328.533	60.803	146.835
	463	0.329	5.031	0	327.492	49.954	147.389
	464	0.529	5.12	0	327.379	61.598	154.237
	465	0.425	5.087	0	323.537	49.933	148.587
	466	0.441	5.131	0	327.835	70.841	151.797
	467	0.404	5.086	0	325.16	71.666	147.871
	468	0.532	5.149	0	327.723	65.589	143.455
	469	0.545	5.14	0	325.684	55.443	147.71
	470	0.529	5.202	0	324.973	82.816	150.488
	471	0.47	5.114	0	325.168	76.675	151.224
	472	0.508	5.194	0	326.628	82.861	150.008
	473	0.52	5.143	0	325.455	78.339	148.404
	474	0.461	4.988	0	323.641	71.472	151.434
	475	0.467	5.087	0	326.086	72.528	148.865
	476	0.466	5.097	0	324.892	58.01	153.279
	477	0.572	4.969	0	324.825	64.505	146.953
	478	0.464	5.158	0	326.637	51.518	146.42
	479	0.491	5.012	0	326.96	60.995	153.081
	480	0.398	5.031	0	326.468	44.239	146.67
	481	0.448	5.085	0	325.746	57.353	151.297
	482	0.475	5.083	0	326.325	72.971	145.614
	483	0.296	5.029	0	325.44	63.519	153.428
	484	0.42	5.104	0	328.834	68.761	148.055
	485	0.45	5.17	0	327.85	63.848	149.023
	486	0.515	5.098	0	326.906	74.225	150.844
	487	0.474	5.049	0	326.766	86.271	144.904
	488	0.45	5.134	0	326.083	101.937	148.11
	489	0.383	5.119	0	324.854	66.144	148.826
	490	0.487	5.106	0	325.211	65.561	145.465
	491	0.378	5.018	0	325.033	83.968	147.982
	492	0.624	5.279	0	326.505	75.703	144.087
	493	0.487	5.188	0	327.16	59.841	143.248
	494	0.425	5.143	0	325.957	57.047	147.475
	495	0.387	5.072	0	325.392	63.605	149.107
	496	0.361	5.101	0	324.921	59.849	147.57
	497	0.633	5.274	0	326.312	66.871	149.935
	498	0.405	5.143	0	325.029	67.354	150.421
	499	0.618	5.178	0	323.581	78.105	145.968
	500	0.353	5.06	0	321.706	64.266	147.993
	501	0.45	4.979	0	325.216	68.499	146.315
	502	0.432	5.034	0	325.361	63.826	151.889
	503	0.511	5	0	325.856	69.507	149.857
	504	0.418	4.889	0	322.869	58.561	144.608
	505	0.533	5.068	0	323.385	64.771	148.251
	506	0.39	5.014	0	324.898	72.71	145.882
	507	0.592	4.977	0	324.862	49.86	150.261
	508	0.376	5.041	0	325.334	62.086	153.963
	509	0.532	5.055	0	328.025	63.092	147.717
	510	0.554	4.996	0	327.303	79.382	151.585
	511	0.517	5.188	0	326.68	53.326	150.683
	512	0.256	5.066	0	329.013	63.122	154.028
	513	0.499	5.106	0	324.864	50.34	149.967
	514	0.33	5.059	0	325.499	45.24	150.726
	515	0.342	5.123	0	328.159	55.633	146.764
	516	0.441	5.033	0	326.733	67.177	150.503
	517	0.529	4.984	0	323.421	61.963	149.764
	518	0.513	4.93	0	325.235	47.296	145.57
	519	0.416	4.889	0	324.857	39.95	157.949
	520	0.532	4.988	0	328.254	69.171	146.436
	521	0.514	5.118	0	327.909	56.7	148.748
	522	0.487	4.916	0	326.306	66.942	148.966
	523	0.465	5.011	0	326.82	65.683	147.682
	524	0.408	5.007	0	326.605	62.332	152.723
	525	0.631	4.969	0	327.656	55.091	152.11
	526	0.529	5.047	0	325.494	69.737	151.375
	527	0.452	5.039	0	327.396	44.869	154.22
	528	0.418	5.081	0	324.245	50.774	145.836
	529	0.38	5.051	0	322.691	52.297	148.891
	530	0.546	5.129	0	325.915	82.177	151.699
	531	0.561	5.187	0	326.255	67.803	150.394
	532	0.464	4.904	0	325.628	59.927	153.954
	533	0.545	5.073	0	326.291	84.269	150.611
	534	0.664	5.228	0	327.213	74.634	154.338
	535	0.541	5.115	0	326.446	81.482	154.109
	536	0.567	4.978	0	323.257	95.504	158.138
	537	0.589	5.13	0	327.937	73.732	146.785
	538	0.692	5.184	0	325.819	90.585	143.95
	539	0.513	5.021	0	326.184	94.193	148.449
	540	0.627	4.976	0	326.492	59.594	150.013
	541	0.618	4.975	0	326.532	74.932	153.239
	542	0.54	5.117	0	324.282	120.857	149.315
	543	0.456	4.969	0	327.014	83.072	154.744
	544	0.72	4.944	0	326.407	72.801	146.427
	545	0.598	4.926	0	324.781	59.937	149.67
	546	0.424	4.93	0	327.121	68.793	151.235
	547	0.568	4.957	0	325.303	48.001	145.784
	548	0.566	4.953	0	323.472	37.904	149.44
	549	0.611	4.928	0	325.577	46.587	154.109
	550	0.494	5.026	0	327.782	59.98	153.048
	551	0.63	4.83	0	326.88	59.232	150.692
	552	0.476	5.045	0	324.82	44.606	156.592
	553	0.536	4.963	0	323.24	55.419	154.279
	554	0.543	5.02	0	326.293	60.675	155.2
	555	0.506	5.073	0	325.134	60.781	149.597
	556	0.523	5.064	0	325.779	61.497	153.55
	557	0.467	5.002	0	324.178	53.8	152.27
	558	0.573	5.03	0	326.536	72.33	150.096
	559	0.561	4.958	0	324.286	57.839	154.604
	560	0.494	5.026	0	324.338	81.781	153.445
	561	0.479	4.993	0	326.453	62.91	152.693
	562	0.527	4.961	0	325.024	70.69	154.001
	563	0.504	4.952	0	326.738	64.641	152.823
	564	0.438	4.98	0	327.52	101.19	153.286
	565	0.481	5.025	0	326.094	37.58	149.828
	566	0.575	4.864	0	326.57	68.099	153.408
	567	0.508	4.961	0	326.244	61.924	151.373
	568	0.659	4.821	0	326.895	62.834	154.481
	569	0.526	4.938	0	326.174	46.973	155.006
	570	0.519	5.115	0	325.397	52.733	147.557
	571	0.491	4.891	0	325.485	57.771	157.951
	572	0.574	5.021	0	324.761	61.097	151.787
	573	0.501	4.948	0	324.988	98.554	151.376
	574	0.613	4.857	0	326.428	65.22	157.02
	575	0.711	4.871	0	325.284	64.626	157.448
	576	0.542	5.002	0	326.675	71.92	152.088
	577	0.591	4.98	0	323.137	48.456	152.638
	578	0.439	4.993	0	325.263	81.201	157.212
	579	0.507	4.998	0	325.795	66.119	150.153
	580	0.625	5.182	0	327.02	64.312	152.446
	581	0.644	4.874	0	327.262	63.166	151.708
	582	0.771	4.858	0	326.162	76.853	155.383
	583	0.638	5.056	0	327.499	75.043	151.276
	584	0.602	4.982	0	326.134	83	152.574
	585	0.403	5.064	0	326.271	56.806	152.367
	586	0.733	4.866	0	326.033	85.064	148.947
	587	0.561	4.9	0	326.419	70.157	156.145
	588	0.509	4.908	0	327.624	74.61	152.516
	589	0.643	5.036	0	326.248	61.342	150.176
	590	0.397	4.861	0	325.433	39.831	153.3
	591	0.55	4.912	0	325.757	78.384	156.352
	592	0.488	4.88	0	327.989	69.816	157.686
	593	0.618	4.976	0	326.671	79.513	149.735
	594	0.611	4.965	0	326.246	87.242	157.426
	595	0.456	4.974	0	325.189	58.389	150.288
	596	0.506	5.003	0	325.542	73.947	154.788
	597	0.579	4.91	0	327.884	85.448	154.802
	598	0.514	5.129	0	327.33	81.544	150.848
	599	0.354	5.06	0	325.145	72.195	152.289
	600	0.577	4.924	0	325.031	72.877	153.733
	601	0.487	5.025	0	324.219	102.549	152.416
	602	0.576	4.917	0	324.786	83.259	152.841
	603	0.471	4.97	0	325.029	63.574	151.672
	604	0.575	5.18	0	327.249	98.814	148.952
	605	0.404	5.022	0	327.493	107.195	153.419
	606	0.427	4.937	0	324.769	69.191	153.804
	607	0.517	4.969	0	329.208	81.168	155.42
	608	0.631	5.077	0	328.242	79.618	150.722
	609	0.383	5.102	0	327.331	64.66	147.993
	610	0.711	4.929	0	329.898	74.911	150.852
	611	0.397	4.997	0	325.994	55.915	148.792
	612	0.616	5.126	0	325.942	68.026	152.438
	613	0.558	5.152	0	324.519	66.52	146.178
	614	0.521	5.038	0	326.832	70.995	152.602
	615	0.476	5.006	0	324.953	66.927	152.471
	616	0.608	4.9	0	328.06	79.295	150.065
	617	0.411	5.063	0	328.425	86.602	152.724
	618	0.591	4.914	0	325.801	51.016	152.337
	619	0.565	4.951	0	325.758	74.484	156.091
	620	0.458	5.061	0	324.543	63.34	150.409
	621	0.468	5.142	0	324.466	79.24	145.279
	622	0.485	4.938	0	326.191	87.896	148.841
	623	0.604	4.968	0	324.921	84.747	145.846
	624	0.45	4.938	0	326.499	74.111	149.544
	625	0.349	4.976	0	322.821	63.639	146.985
	626	0.476	4.926	0	325.277	70.992	149.759
	627	0.374	4.95	0	327.738	85.218	154.367
	628	0.497	5.018	0	326.833	72.692	152.105
	629	0.532	4.904	0	325.218	75.553	148.201
	630	0.438	5.021	0	328.643	68.559	154.252
	631	0.455	4.94	0	324.633	65.763	152.562
	632	0.405	5.001	0	326.322	49.837	158.596
	633	0.521	4.949	0	326.274	58.028	145.849
	634	0.532	4.979	0	325.961	87.928	154.3
	635	0.6	4.872	0	325.565	64.66	148.722
	636	0.561	5.038	0	324.09	97.245	148.763
	637	0.494	5.033	0	327.764	90.539	160.324
	638	0.355	4.975	0	325.176	77.336	152.782
	639	0.631	5.006	0	328.204	64.555	149.089
	640	0.764	5.114	0	325.414	93.17	150.203
	641	0.528	4.9	0	324.156	70.865	151.794
	642	0.738	5.067	0	325.665	74.792	147.376
	643	0.474	5.003	0	324.582	73.196	153.074
	644	0.588	4.972	0	326.597	79.676	143.211
	645	0.528	5.037	0	326.01	62.59	150.915
	646	0.472	5.02	0	326.963	76.601	149.95
	647	0.443	4.993	0	325.71	56.736	151.143
	648	0.457	4.984	0	326.256	62.445	148.884
	649	0.529	4.946	0	327.409	78.796	150.734
	650	0.624	4.867	0	324.625	75.776	148.968
	651	0.551	4.968	0	325.904	78.957	151.914
	652	0.643	5.036	0	324.705	93.216	150.397
	653	0.547	5.005	0	326.548	64.53	150.844
	654	0.628	4.996	0	325.303	77.943	148.238
	655	0.553	4.889	0	326.318	49.22	155.874
	656	0.448	4.972	0	326.298	79.825	152.116
	657	0.579	4.857	0	325.153	81.424	149.549
	658	0.411	4.977	0	324.271	78.338	152.288
	659	0.62	4.994	0	324.964	67.748	151.222
	660	0.481	4.976	0	327.418	67.768	149.344
	661	0.44	4.968	0	322.931	56.086	147.929
	662	0.547	4.895	0	327.03	44.887	152.601
	663	0.61	5.056	0	325.861	73.096	146.263
	664	0.567	5.077	0	325.506	82.424	150.256
	665	0.486	5.063	0	325.23	66.692	153.101
	666	0.336	5.023	0	324.966	81.066	153.411
	667	0.729	4.839	0	325.649	63.278	154.148
	668	0.742	4.755	0	323.942	82.432	155.764
	669	0.472	4.982	0	326.319	77.313	150.975
	670	0.483	4.933	0	325.911	58.817	147.653
	671	0.65	5.239	0	328.118	71.06	147.065
	672	0.557	5.178	0	325.257	68.287	158.15
	673	0.747	5.23	0	326.446	59.578	150.938
	674	0.599	5.233	0	326.929	78.996	151.086
	675	0.445	5.152	0	326.544	102.014	145.36
	676	0.536	5.154	0	328.357	73.724	148.615
	677	0.438	5.128	0	325.888	92.194	152.015
	678	0.523	5.094	0	323.609	76.497	154.726
	679	0.554	5.083	0	323.924	71.536	143.244
	680	0.492	5.038	0	326.559	76.237	149.212
	681	0.437	4.987	0	325.46	56.341	153.824
	682	0.556	5.008	0	327.544	32.414	153.755
	683	0.532	5.126	0	327.97	71.22	149.45
	684	0.516	4.938	0	325.498	61.359	148.995
	685	0.453	5.012	0	324.518	60.792	151.171
	686	0.326	4.94	0	324.985	80.756	151.588
	687	0.343	4.88	0	323.799	87.769	158.226
	688	0.52	5.142	0	327.731	89.361	153.059
	689	0.701	4.827	0	324.068	67.754	149.697
	690	0.598	4.8	0	323.724	73.724	152.682
	691	0.622	4.92	0	326.165	77.902	147.538
	692	0.484	4.988	0	325.782	62.101	153.249
	693	0.435	4.912	0	326.03	80.872	153.773
	694	0.464	4.945	0	326.602	92.977	153.978
	695	0.521	4.926	0	325.684	71.453	151.99
	696	0.717	4.776	0	327.453	71.038	157.515
	697	0.642	4.816	0	325.15	81.257	148.321
	698	0.686	4.815	0	324.645	75.914	153.595
	699	0.45	4.837	0	328.412	81.327	158.189
	700	0.448	4.982	0	327.518	83.017	154.311
	701	0.593	4.883	0	325.111	64.325	151.303
	702	0.559	4.911	0	324.669	77.314	150.846
	703	0.572	4.826	0	323.416	67.567	154.016
	704	0.358	5.025	0	325.279	72.035	154.823
	705	0.559	4.882	0	327.677	71.179	151.554
	706	0.59	5.015	0	327.712	73.227	151.433
	707	0.485	5.012	0	326.449	77.035	150.442
	708	0.646	5.01	0	327.329	81.261	152.16
	709	0.69	4.936	0	327.35	86.117	154.463
	710	0.664	5.031	0	322.961	87.187	154.767
	711	0.474	5.081	0	326.02	75.519	147.267
	712	0.748	5.114	0	328.386	77.638	147.08
	713	0.472	4.854	0	325.96	56.21	148.996
	714	0.421	5.096	0	323.794	73.529	150.596
	715	0.382	4.971	0	324.723	64.274	157.447
	716	0.507	4.976	0	324.381	69.101	148.649
	717	0.613	4.967	0	326.961	72.137	156.134
	718	0.478	4.975	0	327.614	75.645	152.763
	719	0.385	5.062	0	326.8	83.658	150.778
	720	0.63	4.942	0	326.147	83.552	151.631
	721	0.51	4.882	0	324.528	66.732	158.114
	722	0.404	4.86	0	326.023	66.712	154.587
	723	0.489	4.911	0	326.578	76.41	150.401
	724	0.63	4.984	0	323.668	63.262	153.172
	725	0.505	4.938	0	328.391	58.708	150.239
	726	0.661	4.821	0	324.795	76.958	153.708
	727	0.641	4.882	0	326.991	57.349	148.604
	728	0.663	4.949	0	328.167	61.065	146.535
	729	0.513	4.888	0	327.097	50.87	154.875
	730	0.533	4.953	0	325.675	58.799	155.209
	731	0.685	4.94	0	327.447	91.204	150.157
	732	0.592	4.939	0	326.282	51.707	153.128
	733	0.345	4.969	0	325.104	67.396	157.708
	734	0.626	4.828	0	322.655	75.759	154.051
	735	0.584	4.886	0	325.847	69.087	153.426
	736	0.409	4.93	0	325.888	68.314	156.258
	737	0.463	4.851	0	321.781	73.517	158.975
	738	0.588	4.95	0	326.965	60.692	148.222
	739	0.714	4.868	0	324.864	65.483	151.737
	740	0.465	4.931	0	325.606	48.379	150.574
	741	0.631	4.931	0	327.421	47.712	151.033
	742	0.725	5	0	328.343	69.523	149.111
	743	0.563	4.937	0	326.627	50.395	152.07
	744	0.472	4.939	0	326.497	65.247	151.648
	745	0.61	4.743	0	325.677	55.686	153.753
	746	0.765	4.671	0	327.122	45.218	156.561
	747	0.839	4.595	0	325.063	51.766	160.865
	748	0.877	4.549	0	324.24	67.316	156.035
	749	0.893	4.575	0	323.75	52.055	158.685
	750	0.893	4.554	0	321.807	49.913	155.305
	751	1.009	4.556	0	323.908	82.315	158.873
	752	0.792	4.581	0	321.01	58.459	155.198
	753	0.807	4.761	0	324.595	58.563	151.983
	754	0.802	4.644	0	324.359	67.969	154.549
	755	0.885	4.638	0	324.188	55.836	158.671
	756	0.915	4.504	0	321.153	46.403	154.807
	757	0.813	4.655	0	323.287	51.374	156.633
	758	0.897	4.564	0	320.893	63.349	154.225
	759	0.738	4.614	0	324.204	50.462	152.847
	760	0.826	4.587	0	322.504	42.362	149.044
	761	0.971	4.538	0	324.269	45.159	157.139
	762	0.809	4.659	0	323.049	56.094	154.398
	763	1.035	4.435	0	324.453	51.265	155.377
	764	0.732	4.679	0	322.534	60.307	155.294
	765	0.906	4.553	0	325.869	54.931	155.988
	766	0.837	4.657	0	323.206	44.639	152.396
	767	0.867	4.61	0	324.743	44.543	153.331
	768	0.989	4.558	0	325.661	48.814	153.125
	769	0.945	4.559	0	320.729	34.549	151.422
	770	0.947	4.559	0	323.143	46.005	152.026
	771	0.91	4.602	0	322.087	51.176	156.449
	772	0.894	4.553	0	323.093	47.15	154.724
	773	0.766	4.737	0	327.286	55.103	152.237
	774	0.847	4.638	0	322.479	54.534	150.474
	775	0.898	4.539	0	324.184	53.024	155.295
	776	0.892	4.618	0	324.366	55.088	155.585
	777	0.825	4.584	0	323.271	40.147	152.218
	778	0.728	4.675	0	326.405	65.256	154.876
	779	0.759	4.728	0	324.98	59.011	154.105
	780	0.835	4.658	0	324.865	52.466	155.745
	781	0.825	4.686	0	325.134	63.692	152.729
	782	0.854	4.654	0	325.166	51.997	159.316
	783	0.797	4.699	0	320.476	64.065	153.385
	784	0.9	4.574	0	323.282	57.209	159.38
	785	0.777	4.711	0	326.595	58.635	150.597
	786	0.81	4.657	0	321.745	41.247	150.23
	787	0.905	4.704	0	323.645	50.081	154.89
	788	0.738	4.694	0	324.15	75.265	154.4
	789	0.767	4.645	0	325.974	64.552	158.016
	790	0.904	4.587	0	322.299	50.074	154.022
	791	0.972	4.502	0	323.689	76.583	157.835
	792	0.768	4.577	0	323.18	43.331	155.492
	793	0.783	4.663	0	325.753	56.629	154.064
	794	0.87	4.598	0	329.91	40.414	159.14
	795	0.981	4.507	0	323.348	55.283	153.979
	796	0.847	4.544	0	322.917	48.45	160.358
	797	0.767	4.632	0	323.726	59.134	154.896
	798	0.925	4.54	0	323.214	52.628	158.86
	799	0.728	4.65	0	324.422	58.87	153.916
	800	0.93	4.54	0	323.398	59.057	155.003
	801	0.835	4.596	0	323.993	60.335	153.087
	802	0.766	4.67	0	323.413	60.182	148.718
	803	0.944	4.564	0	325.137	48.325	155.784
	804	0.919	4.59	0	323.002	63.837	155.639
	805	0.835	4.589	0	321.431	37.979	155.443
	806	1.051	4.46	0	323.575	56.125	151.822
	807	0.852	4.573	0	324.063	67.402	158.446
	808	0.741	4.697	0	324.933	60.207	155.241
	809	0.721	4.651	0	323.826	64.204	154.278
	810	0.914	4.488	0	323.326	77.408	153.376
	811	0.746	4.643	0	323.069	79.009	152.947
	812	0.74	4.648	0	325.198	53.125	153.953
	813	0.796	4.633	0	326.002	60.577	155.531
	814	0.711	4.68	0	324.503	66.333	150.91
	815	0.874	4.593	0	323.255	45.727	151.63
	816	0.74	4.706	0	324.426	42.461	154.3
	817	0.787	4.692	0	324.162	54.279	153.962
	818	0.795	4.581	0	323.026	50.572	152.026
	819	0.954	4.503	0	322.764	63.67	151.692
	820	0.889	4.608	0	325.113	58.897	159.771
	821	0.767	4.681	0	324.906	79.127	153.616
	822	0.834	4.665	0	322.366	51.864	147.554
	823	0.663	4.758	0	325.374	69.907	153.303
	824	0.842	4.654	0	324.021	72.16	153.203
	825	0.729	4.744	0	323.981	78.64	154.824
	826	0.763	4.721	0	324.913	66.205	151.401
	827	0.732	4.736	0	325.942	63.499	157.329
	828	0.907	4.613	0	324.575	40.17	151.411
	829	0.94	4.472	0	321.378	53.085	150.261
	830	0.736	4.795	0	324.265	60.509	151.265
	831	0.841	4.598	0	324.189	62.553	152.079
	832	0.923	4.575	0	323.721	47.416	154.857
	833	0.825	4.627	0	323.493	42.192	157.197
	834	0.73	4.695	0	325.791	52.925	154.807
	835	0.844	4.659	0	326.527	50.323	153.27
	836	0.923	4.493	0	321.94	65.247	150.974
	837	0.869	4.632	0	322.692	48.014	150.126
	838	1.049	4.436	0	325.066	62.178	151.117
	839	0.936	4.549	0	320.269	58.876	151.928
	840	0.823	4.539	0	321.61	49.215	158.765
	841	0.695	4.658	0	327.115	72.183	155.258
	842	0.639	4.664	0	321.149	71.012	155.287
	843	0.847	4.536	0	322.748	63.381	155.372
	844	0.852	4.607	0	325.025	76.324	153.581
	845	0.736	4.565	0	321.401	45.601	159.16
	846	0.785	4.621	0	323.399	52.998	160.177
	847	0.852	4.649	0	323.503	34.604	152.108
	848	0.7	4.631	0	321.196	81.013	154.64
	849	0.975	4.485	0	320.151	60.705	154.006
	850	0.868	4.569	0	322.629	58.671	150.489
	851	0.892	4.58	0	323.033	57.835	147.066
	852	0.686	4.677	0	323.943	79.937	155.873
	853	0.758	4.668	0	322.691	63.259	151.376
	854	0.832	4.539	0	323.789	75.361	159.662
	855	0.851	4.56	0	321.653	46.69	153.128
	856	0.769	4.642	0	326.77	51.093	160.218
	857	0.786	4.659	0	323.357	67.01	151.913
	858	0.741	4.645	0	325.503	76.688	160.207
	859	0.95	4.514	0	320.767	63.219	155.042
	860	0.826	4.709	0	326.396	66.215	154.961
	861	0.93	4.603	0	324.649	69.336	156.58
	862	0.804	4.666	0	322.37	68.744	156.298
	863	0.931	4.502	0	324.316	47.551	160.849
	864	0.913	4.54	0	323.315	52.839	151.792
	865	0.852	4.55	0	320.679	58.93	156.197
	866	0.721	4.673	0	323.794	55.448	150.028
	867	0.824	4.647	0	321.802	62.053	153.918
	868	0.758	4.658	0	324.157	67.563	157.281
	869	0.808	4.61	0	323.214	54.713	155.356
	870	0.79	4.629	0	322.31	54.098	154.573
	871	0.835	4.558	0	323.845	51.964	155.919
	872	0.816	4.572	0	320.751	51.438	151.485
	873	0.86	4.625	0	322.18	57.921	154.764
	874	0.947	4.507	0	320.055	58.281	156.169
	875	0.83	4.563	0	323.693	54.879	153.426
	876	0.711	4.729	0	325.716	84.417	154.496
	877	0.749	4.672	0	327.214	51.392	153.524
	878	0.814	4.696	0	326.98	52.796	153.413
	879	0.734	4.634	0	321.385	59.778	157.336
	880	0.969	4.679	0	326.044	71.69	154.625
	881	0.861	4.528	0	322.039	51.486	154.443
	882	0.779	4.709	0	323.549	43.676	152.668
	883	0.927	4.526	0	323.689	55.786	154.932
	884	0.866	4.558	0	321.944	54.183	156.39
	885	0.922	4.54	0	320.495	56.751	152.042
	886	0.86	4.676	0	324.647	47.504	158.069
	887	0.876	4.551	0	319.173	49.355	154.125
	888	0.937	4.618	0	326.209	62.399	152.895
	889	0.905	4.52	0	322.189	60.005	156.928
	890	0.864	4.66	0	326.651	58.972	155.121
	891	0.837	4.651	0	327.212	56.647	154.896
	892	0.948	4.548	0	322.52	48.44	155.692
	893	1.006	4.465	0	321.806	39.509	154.347
	894	0.852	4.552	0	323.588	30.121	154.495
	895	0.752	4.666	0	325.127	55.197	157.01
	896	0.742	4.686	0	323.962	55.992	152.428
	897	0.9	4.54	0	321.612	52.441	154.684
	898	0.968	4.48	0	321.619	59.927	157.098
	899	0.813	4.67	0	325.736	63.659	152.667
	900	0.822	4.614	0	322.029	87.041	157.581
	901	0.925	4.526	0	325.261	69.525	151.768
	902	0.812	4.624	0	322.267	76.642	158.13
	903	0.898	4.512	0	322.66	60.392	154.672
	904	0.858	4.602	0	322.727	67.667	152.54
	905	0.853	4.611	0	324.339	60.329	153.103
	906	0.883	4.69	0	323.22	83.736	153.967
	907	0.781	4.755	0	326.558	60.781	149.335
	908	0.857	4.531	0	322.488	73.84	152.438
	909	0.801	4.677	0	323.08	64.441	152.084
	910	0.81	4.696	0	323.707	61.723	156.049
	911	0.758	4.713	0	323.621	68.329	157.215
	912	0.887	4.603	0	324.083	71.042	153.54
	913	0.721	4.636	0	323.067	78.646	151.781
	914	0.887	4.652	0	325.453	66.774	153.133
	915	0.832	4.664	0	325.189	81.655	154.77
	916	0.811	4.781	0	323.857	58.373	151.451
	917	0.716	4.714	0	326.119	85.065	155.942
	918	0.93	4.696	0	324.605	79.916	153.451
	919	1.039	4.466	0	325.176	65.723	158.284
	920	0.869	4.584	0	322.237	51.941	152.641
	921	0.865	4.562	0	326.514	42.577	159.601
	922	0.849	4.661	0	325.472	59.616	154.454
	923	0.922	4.551	0	320.676	56.179	150.347
	924	0.858	4.684	0	326.067	71.516	155.51
	925	0.926	4.547	0	320.797	63.873	155.492
	926	0.858	4.644	0	322.976	45.736	155.584
	927	0.811	4.697	0	324.565	53.211	154.589
	928	0.668	4.725	0	326.849	60.44	157.025
	929	0.906	4.566	0	323.517	46.379	155.053
	930	0.929	4.555	0	324.184	75.626	152.409
	931	0.758	4.633	0	328.613	62.912	159.772
	932	0.748	4.637	0	322.918	71.797	150.246
	933	0.771	4.638	0	326.728	71.558	156.547
	934	0.8	4.584	0	325.658	47.389	159.112
	935	0.828	4.658	0	327.331	75.028	157.167
	936	0.818	4.599	0	323.886	95.734	156.828
	937	0.787	4.685	0	327.093	74.373	158.607
	938	0.699	4.679	0	325.02	73.663	155.542
	939	0.922	4.561	0	323.121	72.888	152.766
	940	0.909	4.6	0	320.343	64.509	148.734
	941	1.009	4.485	0	322.778	73.046	157.629
	942	0.773	4.647	0	325.932	62.304	154.607
	943	0.908	4.616	0	324.681	58.806	149.151
	944	0.878	4.615	0	324.671	71.93	151.672
	945	0.722	4.712	0	325.155	59.046	155.344
	946	0.787	4.654	0	323.207	50.993	151.29
	947	0.772	4.667	0	325.937	50.022	153.712
	948	0.806	4.646	0	322.978	50.485	152.953
	949	0.85	4.638	0	325.141	66.658	155.336
	950	0.808	4.545	0	321.93	52.549	152.918
	951	0.729	4.723	0	324.862	47.334	155.66
	952	0.733	4.659	0	325.443	71.44	156.075
	953	0.824	4.595	0	323.584	70.511	154.801
	954	0.711	4.628	0	322.56	61.298	160.043
	955	0.995	4.499	0	323.721	51.62	155.19
	956	0.758	4.64	0	324.253	53.991	158.523
	957	0.946	4.589	0	323.421	55.547	151.797
	958	0.817	4.695	0	325.614	53.12	152.482
	959	0.816	4.639	0	325.397	49.071	157.686
	960	0.889	4.587	0	325.625	59.092	156.733
	961	0.788	4.626	0	322.568	52.902	152.299
	962	0.902	4.624	0	324.341	54.706	155.362
	963	0.845	4.603	0	324.495	53.515	155.563
	964	0.811	4.584	0	323.914	44.699	152.636
	965	0.785	4.708	0	325.592	61.788	154.313
	966	0.852	4.547	0	322.152	55.294	159.216
	967	0.709	4.694	0	323.67	60.783	153.711
	968	0.919	4.532	0	322.139	61.569	153.519
	969	0.724	4.688	0	320.948	88.233	148.949
	970	0.92	4.545	0	323.298	57.794	156.402
	971	0.748	4.622	0	323.394	66.94	156.375
	972	0.906	4.538	0	325.209	68.408	155.872
	973	0.921	4.49	0	323.787	74.495	155.019
	974	0.957	4.591	0	323.167	62.388	152.163
	975	0.894	4.586	0	324.664	56.761	154.56
	976	0.745	4.658	0	324.166	51.388	153.343
	977	0.766	4.669	0	324.285	70.957	154.963
	978	0.918	4.533	0	322.724	58.828	152.7
	979	0.964	4.56	0	325.56	65.204	156.639
	980	0.622	4.716	0	323.011	58.904	155.914
	981	0.89	4.606	0	326.54	51.332	156.816
	982	0.801	4.613	0	323.43	44.962	154.035
	983	0.85	4.576	0	322.007	62.293	152.1
	984	0.931	4.505	0	321.877	59.424	156.614
	985	0.964	4.529	0	325.07	54.185	153.968
	986	0.744	4.674	0	326.143	41.637	158.058
	987	0.828	4.602	0	321.973	69.804	154.924
	988	0.875	4.577	0	323.255	67.048	153.559
	989	0.822	4.676	0	327.876	56.637	158.858
	990	0.672	4.738	0	325.963	63.919	157.992
	991	0.634	4.713	0	320.267	81.436	158.196
	992	0.919	4.575	0	323.747	75.455	156.635
	993	1.117	4.422	0	320.77	63.839	156.56
	994	0.982	4.545	0	325.082	63.152	156.998
	995	0.863	4.513	0	322.068	70.231	160.092
	996	0.939	4.512	0	322.82	67.264	155.255
	997	0.924	4.597	0	320.986	47.906	157.42
	998	0.675	4.775	0	324.813	72.246	149.411
	999	0.877	4.556	0	321.599	68.382	154.274
	1000	0.859	4.607	0	323.709	61.938	159.983
	1001	0.934	4.569	0	327.144	64.339	157.35

## Sheet: CID 135438111
	Frame	RMSD	rGyr	intraHB	MolSA	SASA	PSA
	0	0	3.108	0	207.514	26.753	122.34
	1	0.648	3.161	0	209.938	44.73	124.844
	2	0.774	2.966	0	205.57	49.652	112.443
	3	0.72	3	0	206.293	49.46	116.278
	4	0.611	3.161	0	209.565	30.358	119.885
	5	0.592	3.168	0	206.178	36.002	119.633
	6	0.644	3.136	0	209.17	27.434	118.29
	7	0.647	3.1	0	206.39	23.192	121.413
	8	0.649	3.05	0	205.741	46.278	117.226
	9	0.616	3.184	0	209.712	40.128	118.344
	10	0.637	3.158	0	210.45	40.478	122.162
	11	0.501	3.157	0	206.992	22.444	124.516
	12	0.336	3.238	0	208.935	21.366	124.367
	13	0.505	3.169	0	207.841	32.917	122.483
	14	0.523	3.144	0	207.645	23.034	119.46
	15	0.448	3.12	0	208.311	41.663	120.486
	16	0.479	3.167	0	206.926	28.265	120.956
	17	0.342	3.142	0	208.633	31.858	122.029
	18	0.335	3.208	0	208.764	30.579	124.115
	19	0.304	3.193	0	208.601	32.528	121.955
	20	0.478	3.095	0	206.226	26.744	120.488
	21	0.795	2.931	0	205.455	41.783	111.77
	22	0.575	3.023	0	207.099	40.801	121.458
	23	0.631	2.897	0	203.755	41.29	117.403
	24	0.575	2.909	0	203.91	50.235	118.209
	25	0.462	2.998	0	207.648	47.232	118.07
	26	1.156	2.989	0	204.583	60.493	118.343
	27	0.585	3.127	0	207.175	62.76	120.898
	28	1.045	3.036	0	208.504	56.885	120.219
	29	0.84	3.153	0	207.223	54.295	124.068
	30	0.888	3.049	0	207.761	46.903	124.565
	31	0.981	2.948	0	204.824	51.126	118.363
	32	0.591	3.212	0	209.575	62.053	126.921
	33	0.416	3.157	0	209.287	29.176	121.984
	34	0.631	3.166	0	208.325	45.797	120.212
	35	0.625	3.156	0	208.023	39.346	119.547
	36	0.592	3.195	0	209.513	30.942	120.599
	37	0.619	3.127	0	207.051	34.146	119.056
	38	0.596	3.146	0	207.847	19.637	119.655
	39	0.644	3.144	0	208.791	11.873	118.971
	40	0.653	3.138	0	207.687	21.278	121.834
	41	0.589	3.203	0	209.691	19.098	123.249
	42	0.683	3.03	0	206.176	25.303	118.312
	43	0.676	3.168	0	207.897	48.878	120.515
	44	1.124	3.016	0	207.129	40.199	121.078
	45	0.319	3.114	0	206.277	39.336	119.749
	46	0.461	3.134	0	206.87	41.21	117.519
	47	1.062	2.87	0	203.763	42.819	106.648
	48	1.016	2.994	0	206.344	32.799	117.899
	49	1.031	2.951	0	205.717	30.856	111.626
	50	1.079	2.904	0	203.756	48.441	110.452
	51	1.01	2.979	0	207.993	37.201	118.465
	52	0.949	2.947	0	205.728	5.213	114.17
	53	1.053	2.968	0	206.57	32.208	111.934
	54	1.043	2.906	0	205.27	44.473	110.908
	55	1.019	2.94	0	204.842	44.953	113.216
	56	1.053	2.933	0	204.037	35.476	111.088
	57	0.914	3.024	0	207.948	40.393	116.781
	58	0.98	3.014	0	207.684	34.095	117.492
	59	0.895	3.249	0	210.069	36.383	124.658
	60	0.882	3.114	0	205.649	51.367	124.094
	61	0.875	3.196	0	208.639	15.018	126.99
	62	0.733	3.196	0	208.7	33.752	125.934
	63	0.71	3.23	0	208.882	61.135	125.063
	64	0.717	3.173	0	208.101	41.216	123.842
	65	0.7	3.217	0	209.19	31.94	128.49
	66	0.861	3.111	0	208.315	39.218	119.424
	67	0.711	3.171	0	208.802	42.54	125.61
	68	0.796	3.189	0	207.238	29.639	124.408
	69	0.798	3.225	0	208.77	39.905	126.195
	70	0.762	3.195	0	209.27	47.205	125.847
	71	0.661	3.124	0	208.237	42.577	118.192
	72	0.884	2.808	0	204.43	37.338	107.353
	73	0.688	3.186	0	209.244	59.912	120.882
	74	0.613	3.181	0	210.524	67.558	120.275
	75	0.507	3.022	0	205.38	52.464	116.434
	76	0.615	2.971	0	206.516	37.388	115.436
	77	0.579	3.183	0	208.425	34.559	118.132
	78	0.601	3.137	0	208.95	39.462	117.149
	79	0.617	3.124	0	206.148	22.14	117.599
	80	0.606	3.161	0	209.31	32.522	116.564
	81	0.592	3.165	0	208.041	24.522	118.922
	82	0.656	3.016	0	207.162	25.015	114.763
	83	0.64	3.21	0	209.448	28.779	120.913
	84	0.623	3.121	0	208.237	19.854	118.631
	85	0.591	3.177	0	207.902	12.492	121.986
	86	0.725	3.184	0	210.534	25.55	124.696
	87	0.759	3.217	0	209.237	25.307	126.078
	88	0.769	3.17	0	206.437	28.675	124.415
	89	0.753	3.22	0	210.086	34.736	125.904
	90	0.824	3.175	0	206.294	23.324	124.362
	91	0.718	3.242	0	209.604	29.693	128.162
	92	0.541	3.166	0	208.409	28.396	119.623
	93	0.586	3.172	0	208.178	33.145	119.397
	94	0.641	3.166	0	208.787	23.026	121.676
	95	0.663	3.09	0	209.665	37.324	117.774
	96	0.753	3.018	0	206.807	42.031	119.567
	97	0.824	3.158	0	208.473	19.819	119.812
	98	0.811	2.968	0	207.039	34.137	114.426
	99	0.782	3.169	0	208.044	24.494	124.934
	100	0.593	3.145	0	207.993	25.235	115.842
	101	0.597	3.172	0	207.604	27.514	119.912
	102	0.743	3.138	0	208.801	28.418	120.715
	103	0.601	3.195	0	210.318	24.773	118.515
	104	0.669	3.164	0	209.146	27.236	122.541
	105	0.65	3.172	0	207.057	28.413	126.029
	106	0.681	3.204	0	206.931	31.462	126.135
	107	0.798	3.239	0	210.725	27.631	124.819
	108	0.812	3.176	0	208.365	29.564	126.83
	109	0.73	3.168	0	207.578	25.048	123.702
	110	0.604	3.201	0	209.814	37.992	125.864
	111	0.739	3.193	0	208.899	38.177	126.988
	112	0.64	3.218	0	209.984	24.314	125.575
	113	0.782	3.171	0	209.144	40.321	124.919
	114	0.774	3.141	0	208.008	21.805	120.577
	115	0.673	3.156	0	208.065	19.641	118.19
	116	0.589	3.172	0	208.517	18.168	117.603
	117	0.572	3.148	0	207.983	34.806	120.912
	118	0.648	3.186	0	209.125	25.408	121.064
	119	0.688	3.15	0	208.13	28.247	120.223
	120	0.604	3.182	0	207.974	21.272	118.714
	121	0.614	3.22	0	209.701	23.225	121.381
	122	0.652	3.106	0	206.383	28.501	116.766
	123	0.581	3.15	0	208.67	30.279	119.037
	124	0.931	3.168	0	206.684	32.982	122.625
	125	0.87	3.141	0	207.851	31.235	123.767
	126	0.631	3.194	0	209.4	36.154	122.204
	127	0.567	3.21	0	211.177	25.265	124.451
	128	0.819	3.044	0	207.708	39.257	123.614
	129	0.761	3.257	0	210.395	44.949	127.757
	130	0.635	3.17	0	207.891	43.69	114.248
	131	0.63	3.16	0	207.233	29.758	120.333
	132	0.622	3.194	0	209.117	25.79	120.037
	133	0.606	3.162	0	208.295	23.631	119.597
	134	0.614	3.181	0	209.322	30.305	120.172
	135	0.667	3.135	0	207.806	27.372	118.302
	136	0.626	3.139	0	206.722	38.734	115.897
	137	0.778	3.214	0	208.738	30.06	125.457
	138	0.727	3.172	0	209.141	32.495	124.17
	139	0.792	3.233	0	209.894	39.8	126.419
	140	0.755	3.25	0	210.81	32.39	127.357
	141	0.594	3.145	0	208.628	41.979	118.898
	142	0.67	3.228	0	210.78	39.318	126.342
	143	0.756	3.171	0	206.959	25.895	125.566
	144	0.75	3.235	0	210.797	46.191	127.24
	145	0.736	3.19	0	208.91	35.09	127.088
	146	0.851	3.212	0	207.356	31.579	122.86
	147	0.679	3.173	0	208.522	22.708	121.188
	148	0.659	3.113	0	206.309	19.301	118.435
	149	0.778	3.06	0	210.084	28.642	119.828
	150	0.63	3.107	0	207.838	17.778	119.491
	151	0.724	3.127	0	207.788	16.853	117.353
	152	0.777	3.175	0	208.884	21.304	123.433
	153	0.656	3.119	0	208.486	21.777	121.175
	154	0.597	3.174	0	208.995	16.641	121.664
	155	0.639	3.179	0	209.286	28.973	118.844
	156	0.596	3.169	0	208.286	29.076	122.36
	157	1.072	3.036	0	206.899	39.06	118.911
	158	0.839	3.209	0	209.226	21.764	127.747
	159	0.628	3.136	0	208.373	35.865	120.547
	160	0.641	3.19	0	208.804	35.977	119.382
	161	0.628	3.155	0	208.049	20.27	117.797
	162	0.839	3.203	0	209.55	36.575	126.107
	163	0.537	3.186	0	209.252	29.538	120.82
	164	0.838	2.979	0	206.327	33.108	116.088
	165	0.987	2.992	0	206.162	31.981	115.789
	166	0.99	2.926	0	204.388	37.187	113.04
	167	0.989	2.972	0	206.228	31.729	113.183
	168	1.119	2.891	0	202.856	28.303	114.773
	169	1.007	2.932	0	204.553	29.746	115.245
	170	1.141	2.838	0	202.708	28.282	109.361
	171	1.064	2.881	0	202.944	30.319	109.762
	172	1.073	2.904	0	204.522	39.753	112.143
	173	0.985	2.968	0	206.062	40.155	112.775
	174	1.048	2.915	0	203.202	29.261	111.879
	175	1.054	2.964	0	205.445	37.485	117.2
	176	0.613	3.174	0	210.105	45.086	117.983
	177	0.494	3.185	0	208.62	42.044	119.136
	178	0.544	3.147	0	208.173	52.398	120.371
	179	0.611	3.17	0	209.219	38.081	123.724
	180	0.757	3.097	0	206.892	39.317	118.778
	181	0.677	3.112	0	206.813	26.745	116.908
	182	0.77	2.976	0	206.528	37.973	118.241
	183	0.392	3.177	0	207.156	31.616	122.838
	184	0.476	3.128	0	207.36	40.698	120.938
	185	0.637	3.208	0	210.595	33.987	123.61
	186	0.777	3.158	0	207.814	34.993	124.985
	187	0.795	3.139	0	208.16	32.347	121.604
	188	0.931	3.171	0	209.386	27.809	125.308
	189	0.813	3.214	0	208.53	25.199	128.092
	190	0.769	3.197	0	206.917	27.544	126.429
	191	0.814	3.181	0	208.822	21.63	123.87
	192	0.895	3.203	0	210.084	24.157	125.234
	193	0.622	3.168	0	208.294	26.644	120.202
	194	0.621	3.205	0	210.01	14.335	119.2
	195	0.644	3.156	0	207.25	14.66	120.002
	196	0.602	3.141	0	208.117	19.896	120.61
	197	0.618	3.164	0	207.585	25.289	117.517
	198	0.587	3.128	0	207.685	21.036	116.708
	199	0.665	3.149	0	207.014	21.332	117.858
	200	0.619	3.122	0	206.233	20.712	116.845
	201	0.598	3.196	0	210.485	31.604	124.221
	202	0.581	3.163	0	207.987	19.023	120.223
	203	0.589	3.156	0	207.285	25.349	117.992
	204	0.602	3.17	0	208.877	29.642	122.308
	205	0.616	3.146	0	208.195	28.51	116.766
	206	0.63	3.168	0	208.681	21.239	120.156
	207	0.685	3.194	0	208.612	26.699	127.385
	208	0.608	3.135	0	206.295	18.76	119.029
	209	0.819	3.2	0	208.74	25.946	125.955
	210	0.648	3.209	0	212.111	46.253	125
	211	0.631	3.203	0	209.385	16.567	120.506
	212	0.64	3.156	0	208.014	20.201	117.244
	213	0.624	3.146	0	208.728	20.221	119.065
	214	0.705	3.211	0	210.731	27.748	124.077
	215	0.729	3.111	0	206.136	40.614	119.562
	216	0.665	3.15	0	208.76	20.572	118.476
	217	0.61	3.165	0	207.958	29.339	119.248
	218	0.73	3.176	0	210.006	21.807	119.831
	219	0.618	3.17	0	209.648	34.93	116.741
	220	0.612	3.195	0	208.761	13.068	121.735
	221	0.649	3.19	0	209.566	27.11	120.226
	222	0.632	3.095	0	206.278	27.812	119.001
	223	0.616	3.168	0	209.307	26.663	120.85
	224	0.75	3.188	0	207.827	30.349	127.798
	225	0.826	3.199	0	208.767	26.723	127.042
	226	0.701	3.121	0	208.241	29.911	123.002
	227	0.653	3.15	0	207.196	26.481	118.649
	228	0.61	3.163	0	207.808	20.208	120.73
	229	0.618	3.189	0	208.851	20.992	120.924
	230	0.616	3.162	0	207.905	27.007	117.416
	231	0.604	3.142	0	208.709	17.552	119.982
	232	0.712	3.12	0	207.09	23.279	119.742
	233	0.7	3.108	0	206.819	18.558	119.58
	234	0.456	3.102	0	206.549	31.404	119.934
	235	0.414	3.203	0	210.129	24.547	124.447
	236	0.661	3.169	0	208.106	33.36	123.113
	237	0.507	3.184	0	208.848	30.108	123.775
	238	0.717	3.173	0	208.106	33.108	121.968
	239	0.715	3.216	0	209.9	29.324	125.411
	240	0.84	3.24	0	210.777	29.672	124.728
	241	0.715	3.195	0	207.807	19.979	124.132
	242	0.643	3.191	0	207.368	27.268	126.317
	243	0.78	3.218	0	209.541	17.744	123.504
	244	0.642	3.187	0	208.844	21.729	123.83
	245	0.833	3.171	0	209.54	23.091	126.372
	246	0.716	3.165	0	210.157	22.522	124.124
	247	0.627	3.19	0	209.015	23.897	120.961
	248	0.739	3.142	0	207.879	21.589	120.565
	249	0.583	3.17	0	209.511	26.283	118.959
	250	0.609	3.162	0	209.123	26.397	118.205
	251	0.67	3.105	0	206.979	21.618	118.486
	252	0.613	3.183	0	208.65	20.867	119.431
	253	0.771	3.12	0	206.586	19.258	120.247
	254	0.747	3.173	0	209.131	14.422	121.304
	255	0.762	3.217	0	208.387	17.628	121.585
	256	0.599	3.112	0	206.994	25.759	115.209
	257	0.722	3.027	0	208.9	35.929	120.501
	258	0.741	3.182	0	209.461	34.567	122.747
	259	0.592	3.188	0	209.294	29.242	121.521
	260	0.62	3.143	0	208.023	30.257	118.474
	261	0.608	3.21	0	209.126	25.41	125.486
	262	0.731	3.175	0	207.021	24.53	124.544
	263	0.726	3.231	0	210.132	23.131	123.865
	264	0.74	3.218	0	209.677	30.794	126.705
	265	0.703	3.251	0	209.853	34.07	127.014
	266	0.996	3.164	0	209.244	27.337	125.227
	267	0.618	3.119	0	209.731	20.555	117.292
	268	0.629	3.134	0	207.542	35.542	117.336
	269	0.734	3.147	0	207.939	25.584	125.918
	270	0.671	3.227	0	211.109	26.639	127.113
	271	0.685	3.214	0	209.34	24.218	126.764
	272	0.618	3.149	0	209.13	30.911	119.064
	273	0.635	3.164	0	206.9	30.06	125.219
	274	0.715	3.025	0	206.117	24.774	113.746
	275	0.8	3.101	0	208.605	23.053	123.646
	276	0.834	3.154	0	207.288	28.539	121.374
	277	0.953	3.139	0	206.787	33.939	119.231
	278	0.955	3.118	0	206.605	50.27	120.536
	279	0.957	3.123	0	206.192	21.98	118.793
	280	0.962	3.136	0	206.126	27.306	120.077
	281	0.857	3.183	0	208.841	24.093	123.185
	282	0.807	3.008	0	207.081	22.951	119.532
	283	0.685	3.126	0	208.258	25.888	118.652
	284	0.676	3.06	0	208.656	23.77	122.155
	285	0.738	3.177	0	207.748	30.71	119.713
	286	0.657	3.194	0	210.374	67.072	128.118
	287	0.825	3.031	0	208.928	33.358	119.73
	288	0.892	2.898	0	206.274	31.486	111.511
	289	0.808	2.941	0	206.688	48.97	117.023
	290	0.478	3.242	0	210.22	41.476	124.686
	291	0.625	3.02	0	207.012	34.102	112.933
	292	0.602	3.009	0	206.156	55.492	120.293
	293	0.877	3.026	0	206.896	52.911	120.389
	294	0.745	2.954	0	206.615	39.067	122.992
	295	0.614	3.201	0	209.124	53.642	126.441
	296	0.807	2.971	0	207.093	44.751	120.294
	297	0.691	3.2	0	209.247	37.354	122.794
	298	0.661	3.082	0	206.694	34.394	120.117
	299	0.769	2.98	0	208.318	43.195	122.784
	300	0.871	2.895	0	206.455	46.772	117.213
	301	0.618	2.988	0	206.13	48.369	119.605
	302	0.702	3.174	0	208.949	42.215	121.892
	303	0.367	3.216	0	210.111	74.142	124.415
	304	0.554	3.123	0	207.751	73.799	117.082
	305	0.707	3.149	0	209.338	96.784	119.622
	306	0.768	3.181	0	209.175	56.248	128.385
	307	0.616	3.162	0	208.617	68.24	121.62
	308	0.603	3.137	0	207.374	88.096	120.344
	309	0.672	3.178	0	209.41	86.497	123.324
	310	0.555	3.157	0	210.042	81.7	124.521
	311	0.597	3.185	0	209.139	81.647	126.389
	312	0.609	3.139	0	208.648	58.814	123.983
	313	0.556	3.152	0	208.263	102.427	126.349
	314	0.66	3.215	0	209.432	89.827	127.416
	315	0.51	3.265	0	211.372	96.006	127.65
	316	0.733	3.133	0	207.436	91.569	120.839
	317	0.657	3.168	0	210.071	101.742	120.762
	318	0.684	3.113	0	208.1	76.674	123.274
	319	0.699	3.014	0	207.36	78.791	122.966
	320	0.747	2.962	0	206.247	55.211	118.711
	321	0.749	3.001	0	209.756	78.568	124.694
	322	0.648	3.131	0	210.029	96.858	127.017
	323	0.852	3.145	0	208.228	86.197	121.43
	324	0.797	3.168	0	210.221	90.579	125.585
	325	0.758	3.174	0	210.028	83.383	122.074
	326	0.774	3.138	0	207.151	85.598	123.3
	327	0.808	3.166	0	208.575	73.952	119.752
	328	0.814	3.081	0	207.709	62.938	120.818
	329	0.7	3.087	0	207.246	81.132	120.129
	330	0.725	3.11	0	207.552	77.246	121.89
	331	0.911	3.096	0	207.507	63.632	120.562
	332	0.83	2.97	0	208.212	72.614	121.304
	333	0.661	3.187	0	209.409	85.68	127.59
	334	0.552	3.186	0	210.937	81.079	125.095
	335	0.526	3.169	0	209.522	78.021	123.534
	336	0.491	3.161	0	205.933	77.096	125.261
	337	0.452	3.239	0	210.245	87.009	127.683
	338	0.767	3.209	0	211.694	94.069	128.113
	339	0.597	3.193	0	208.984	50.741	126.777
	340	0.623	3.208	0	210.688	66.263	127.765
	341	0.838	3.119	0	206.5	70.525	119.773
	342	0.591	3.154	0	207.753	67.418	120.291
	343	0.383	3.14	0	206.175	48.751	118.929
	344	0.653	3.133	0	208.22	57.331	117.639
	345	0.676	3.214	0	210.966	75.512	126.486
	346	0.454	3.196	0	208.991	70.251	125.857
	347	0.647	3.135	0	208.185	69.428	119.255
	348	0.794	3.172	0	209.483	59.471	123.165
	349	0.347	3.143	0	209.471	71.702	119.869
	350	0.638	3.193	0	210.391	71.12	123.171
	351	0.55	3.153	0	208.721	55.45	118.212
	352	0.836	3.169	0	209.725	74.381	126.347
	353	0.694	3.173	0	208.55	49.26	123.603
	354	0.663	2.989	0	207.619	46.906	114.959
	355	0.651	2.953	0	207.248	62.801	115.046
	356	0.623	3.002	0	207.381	62.333	117.193
	357	0.716	2.968	0	207.185	52.55	115.504
	358	0.694	2.969	0	206.484	55.437	119.856
	359	0.578	3.18	0	210.04	62.409	123.156
	360	0.651	3.155	0	209.181	84.217	125.476
	361	0.554	3.158	0	208.433	77.334	124.172
	362	0.731	3.134	0	208.78	94.447	119.505
	363	0.74	3.185	0	208.522	58.194	126.349
	364	0.407	3.162	0	208.883	80.392	120.169
	365	0.713	3.181	0	210.786	69.472	125.06
	366	0.622	3.148	0	208.76	79.565	121.216
	367	0.785	3.171	0	208.736	83.59	123.308
	368	0.573	3.186	0	209.399	76.355	120.014
	369	0.677	3.118	0	207.977	72.424	120.089
	370	0.775	3.154	0	208.277	85.884	122.128
	371	0.508	3.218	0	209.641	62.339	126.089
	372	0.553	3.155	0	208.135	50.135	121.486
	373	0.877	3.084	0	207.754	44.699	119.233
	374	0.89	3.034	0	206.755	76.756	118.489
	375	0.686	3.01	0	208.696	77.839	119.735
	376	0.678	3.144	0	208.767	67.356	123.496
	377	0.704	3.193	0	210.106	68.933	123.246
	378	0.73	3.128	0	206.367	68.409	121.974
	379	0.684	3.214	0	210.982	71.573	128.553
	380	0.789	2.931	0	204.811	72.215	114.027
	381	0.827	2.922	0	205.664	51.569	117.14
	382	0.841	2.918	0	205.933	52.435	115.399
	383	0.831	2.926	0	206.413	53.877	115.212
	384	0.914	2.881	0	205.183	61.02	116.022
	385	0.795	2.933	0	205.333	70.715	113.165
	386	0.835	2.928	0	206.59	57.528	115.831
	387	0.777	2.953	0	206.318	51.668	117.91
	388	0.833	2.907	0	204.38	64.87	116.093
	389	0.785	2.938	0	205.619	56.368	115.998
	390	0.584	3.152	0	208.373	67.745	123.475
	391	0.735	3.175	0	209.696	66.085	128.045
	392	0.576	3.137	0	206.557	58.119	116.202
	393	0.498	3.203	0	208.896	49.423	128.368
	394	0.412	3.114	0	208.44	50.012	118.99
	395	0.586	3.16	0	209.241	56.208	123.679
	396	0.452	3.217	0	209.606	76.848	127.152
	397	0.721	3.03	0	208.015	57.039	123.137
	398	0.653	3.114	0	207.363	79.747	121.406
	399	0.768	3.152	0	208.243	72.369	121.17
	400	0.611	3.197	0	210.312	82.628	125.684
	401	0.749	2.962	0	205.807	70.084	118.736
	402	0.695	3.125	0	207.839	75.549	119.685
	403	0.442	3.215	0	210.677	84.208	123.71
	404	0.547	3.178	0	209.787	102.422	125.12
	405	0.799	2.936	0	206.258	80.84	115.916
	406	0.646	3	0	205.883	83.587	120.859
	407	0.703	3.246	0	211.054	77.422	128.888
	408	0.418	3.121	0	208.135	66.023	118.511
	409	0.771	3.156	0	208.874	90.42	120.584
	410	0.564	3.195	0	209.828	88.891	127.162
	411	0.663	3.171	0	208.974	89.794	120.105
	412	0.651	3.164	0	210.302	96.393	121.923
	413	0.534	3.151	0	209.305	99.059	127.239
	414	0.685	3.129	0	208.958	87.631	127.542
	415	0.652	2.944	0	206.894	67.89	115.219
	416	0.649	2.993	0	208.799	73.458	117.933
	417	0.648	2.93	0	205.868	42.766	111.832
	418	0.528	3.221	0	209.641	71.928	127.422
	419	0.652	3.011	0	207.185	43.43	120.563
	420	0.919	2.842	0	204.242	53.975	113.968
	421	0.543	3.135	0	208.232	49.194	119.454
	422	0.571	3.2	0	208.145	61.876	126.903
	423	0.729	3.182	0	209.799	58.419	126.647
	424	0.407	3.22	0	210.161	56.456	123.287
	425	0.558	3.233	0	211.592	89.647	128.014
	426	0.628	3.151	0	209.01	99.929	119.587
	427	0.661	3.181	0	210.434	61.109	128.112
	428	0.609	3.124	0	207.262	87.236	121.79
	429	0.425	3.169	0	209.832	102.088	119.891
	430	0.504	3.199	0	209.135	99.135	124.988
	431	0.779	3.176	0	209.233	109.502	123.157
	432	0.81	2.881	0	205.452	93.051	111.876
	433	0.661	2.928	0	204.67	99.004	116.92
	434	0.608	3.175	0	209.886	68.968	128.033
	435	0.719	3.018	0	207.824	79.35	123.954
	436	0.636	3.156	0	208.888	59.45	120.218
	437	0.568	3.158	0	208.987	59.919	118.966
	438	0.326	3.156	0	208.01	75.764	119.737
	439	0.624	3.195	0	210.195	66.923	128.369
	440	0.632	3.133	0	208.492	74.059	121.805
	441	0.435	3.165	0	210.838	79.175	122.355
	442	0.647	3.176	0	208.949	96.027	124.018
	443	0.645	3.164	0	211.061	78.685	122.235
	444	0.611	3.214	0	209.875	80.783	126.413
	445	0.396	3.157	0	208.054	76.819	124.444
	446	0.768	3.119	0	208.233	78.539	123.927
	447	0.834	3.083	0	208.101	71.227	116.83
	448	0.657	3.129	0	208.124	91.051	118.606
	449	0.684	3.092	0	208.777	53.76	120.372
	450	0.693	3.203	0	209.043	76.704	127.425
	451	0.694	3.144	0	207.192	87.998	119.842
	452	0.64	3.14	0	208.036	87.29	120.634
	453	0.709	3.171	0	210.737	76.087	123.017
	454	0.659	3.174	0	208.438	82.008	125.188
	455	0.677	3.202	0	209.766	88.786	120.037
	456	0.823	2.941	0	206.784	66.512	115.213
	457	0.796	2.935	0	205.506	67.084	115.376
	458	0.834	2.889	0	203.051	59.147	113.113
	459	0.826	2.889	0	203.822	52.111	112.316
	460	0.838	2.897	0	204.38	62.366	113.863
	461	0.853	2.984	0	208.178	78.085	121.255
	462	0.636	3.125	0	207.73	70.235	120.419
	463	0.572	3.155	0	208.78	55.924	125.278
	464	0.657	3.178	0	209.59	56.554	121.354
	465	0.678	3.128	0	207.639	58.097	121.73
	466	0.68	3.083	0	208.095	72.925	123.388
	467	0.665	3.178	0	209.75	77.747	125.309
	468	0.498	3.162	0	207.691	89.051	123.427
	469	0.843	3.097	0	207.414	89.276	123.2
	470	0.675	3.034	0	206.539	71.971	117.411
	471	0.753	3.165	0	208.399	72.359	120.581
	472	0.733	3.14	0	209.059	74.869	121.617
	473	0.697	3.199	0	209.562	70.799	129.214
	474	0.673	3.096	0	206.507	75.688	118.085
	475	0.767	3.169	0	209.606	71.646	123.974
	476	0.764	3.105	0	206.811	72.089	122.14
	477	0.388	3.19	0	208.181	85.451	125.431
	478	0.708	2.904	0	204.457	60.643	115.405
	479	0.631	2.981	0	208.653	68.669	119.068
	480	0.757	3.018	0	209.446	63.607	120.333
	481	0.591	3.154	0	208.408	69.32	124.905
	482	0.695	3.159	0	209.578	67.365	120.87
	483	0.6	3.136	0	209.482	81.115	121.116
	484	0.557	3.177	0	210.383	85.761	119.215
	485	0.632	3.159	0	207.724	55.513	121.359
	486	0.774	3.16	0	208.642	77.932	123.824
	487	0.664	3.161	0	208.375	69.57	121.99
	488	0.615	3.129	0	207.776	59.726	115.959
	489	0.731	3.122	0	206.85	79.259	118.46
	490	0.677	3.202	0	211.117	80.515	121.78
	491	0.798	3.161	0	209.06	79.36	123.968
	492	0.532	3.181	0	209.755	86.939	122.488
	493	0.717	3.131	0	208.092	82.893	120.936
	494	0.646	3.115	0	208.192	94.881	118.922
	495	0.74	3.074	0	206.902	74.54	122.739
	496	0.676	3.149	0	209.012	82.901	121.02
	497	0.674	3.215	0	212.183	77.579	123.433
	498	0.463	3.166	0	207.789	90.172	122.847
	499	0.752	3.04	0	208.697	68.993	122.471
	500	0.835	2.965	0	207.105	76.428	123.821
	501	0.692	2.946	0	206.947	59.848	111.437
	502	0.681	3	0	206.258	83.232	120.269
	503	0.713	2.976	0	206.014	69.964	117.459
	504	0.653	2.939	0	206.876	79.01	117.79
	505	0.57	3.146	0	208.382	83.384	126.412
	506	0.549	3.229	0	209.904	100.74	127.993
	507	0.636	3.173	0	207.122	64.941	122.405
	508	0.368	3.134	0	208.54	69.822	117.574
	509	0.565	3.131	0	209.189	78.66	126.085
	510	0.626	3.204	0	209.388	88.19	119.675
	511	0.652	3.121	0	207.401	80.622	119.071
	512	0.489	3.198	0	211.173	75.788	127.142
	513	0.852	3.161	0	208.728	73.784	122.987
	514	0.887	3.139	0	209.142	79.82	123.809
	515	0.696	3.221	0	210.101	90.887	127.943
	516	0.669	3.176	0	210.109	84.434	127.16
	517	0.844	2.978	0	208.635	71.817	122.474
	518	0.549	3.154	0	209.118	89.255	122.036
	519	0.65	3.216	0	211.343	100.869	122.429
	520	0.64	3.143	0	207.964	76.945	119.624
	521	0.563	3.199	0	209.618	79.246	120.385
	522	0.489	3.201	0	209.702	99.744	126.952
	523	0.703	2.974	0	207.551	70.966	119.783
	524	0.642	3.142	0	209.395	90.513	120.158
	525	0.687	3.081	0	206.897	84.579	120.546
	526	0.701	3.154	0	209.734	91.95	122.271
	527	0.693	3.221	0	210.68	92.953	126.778
	528	0.711	3.267	0	212.834	104.113	125.716
	529	0.749	3.148	0	207.911	115.548	123.123
	530	0.657	3.132	0	208.902	75.864	118.376
	531	0.683	3.159	0	208.211	115.21	119.672
	532	0.66	3.114	0	207.683	91.54	119.207
	533	0.47	3.128	0	208.635	71.211	119.441
	534	0.612	2.94	0	204.564	77.524	115.617
	535	0.612	3.136	0	207.835	91.205	122.343
	536	0.605	3.155	0	208.604	73.312	122.02
	537	0.696	3.119	0	207.934	78.175	124.117
	538	0.954	2.854	0	205.196	86.207	115.423
	539	0.572	3.075	0	208.204	66.942	119.204
	540	0.619	3.149	0	208.977	85.156	119.453
	541	0.712	3.116	0	210.582	83.746	122.57
	542	0.448	3.146	0	208.449	73.802	123.099
	543	0.599	3.192	0	208.952	96.675	126.566
	544	0.669	3.127	0	207.168	91.89	118.133
	545	0.638	3.158	0	209.009	100.357	121.53
	546	0.652	3.144	0	208.437	82.963	119.39
	547	0.707	3.168	0	207.982	102.809	124.217
	548	0.563	3.157	0	209.663	110.433	120.504
	549	0.722	3.16	0	207.617	118.615	118.364
	550	0.498	3.165	0	209.796	80.821	123.537
	551	0.577	3.03	0	205.979	71.102	117.606
	552	0.652	3.167	0	209.162	92.016	122.912
	553	0.609	3.189	0	210.407	88.046	125.925
	554	0.757	3.158	0	208.511	88.583	122.057
	555	0.624	3.165	0	209.44	68.041	119.499
	556	0.629	3.107	0	207.729	91.901	120.327
	557	0.646	3.105	0	206.892	99.691	122.259
	558	0.769	3.15	0	207.914	90.655	124.676
	559	0.589	3.146	0	208.826	97.773	119.211
	560	0.69	3.137	0	207.955	83.973	122.046
	561	0.672	3.109	0	209.23	84.86	119.345
	562	0.464	3.175	0	208.976	92.225	123.492
	563	0.486	3.151	0	208.639	73.503	122.026
	564	0.643	3.216	0	210.763	77.897	129.196
	565	0.521	3.199	0	210.876	88.125	125.022
	566	0.569	3.155	0	208.078	95.773	126.088
	567	0.348	3.121	0	209.361	77.109	120.297
	568	0.773	3.118	0	207.756	94.077	120.748
	569	0.572	3.152	0	210.043	98.044	127.373
	570	0.567	3.198	0	211.385	97.562	126.434
	571	0.641	3.164	0	208.022	100.023	120.699
	572	0.792	3.132	0	207.7	95.691	120.61
	573	0.768	3.146	0	210.102	99.776	122.987
	574	0.719	3.143	0	207.994	95.587	118.95
	575	0.67	3.137	0	209.029	93.455	117.374
	576	0.646	3.136	0	208.721	96.089	125.622
	577	0.648	3.134	0	209.047	96.655	121.244
	578	0.708	3.184	0	209.503	96.096	122.447
	579	0.556	3.139	0	207.912	86.252	118.902
	580	0.685	3.156	0	208.994	97.014	120.957
	581	0.672	3.169	0	209.678	76.504	124.456
	582	0.775	3.138	0	208.429	81.405	127.678
	583	0.646	3.136	0	207.474	90.462	118.601
	584	0.645	2.942	0	206.55	59.852	117.476
	585	0.608	3.178	0	207.937	91.006	116.503
	586	0.754	3.127	0	209.283	82.534	125.561
	587	0.583	3.209	0	209.591	79.251	126.236
	588	0.568	3.202	0	209.436	82.411	125.094
	589	0.681	3.195	0	210.662	104.947	127.069
	590	0.429	3.146	0	207.967	80.852	118.452
	591	0.642	3.117	0	209.524	87.859	122.708
	592	0.401	3.15	0	207.441	90.562	119.265
	593	0.632	3.164	0	208.805	85.736	124.201
	594	0.657	3.166	0	207.985	99.569	121.759
	595	0.527	3.203	0	210.969	111.26	122.785
	596	0.473	3.176	0	209.096	98.798	121.044
	597	0.682	3.152	0	209.425	100.729	119.01
	598	0.672	3.187	0	208.799	74.01	118.8
	599	0.799	3.159	0	209.152	96.098	121.403
	600	0.755	3.165	0	208.391	72.824	125.312
	601	0.742	3.101	0	208.157	102.055	120.109
	602	0.8	2.854	1	204.599	85.265	100.02
	603	0.663	2.972	0	207.549	55.284	117.348
	604	0.534	3.026	0	208.034	57.681	118.634
	605	0.659	3.217	0	211.021	67.494	124.045
	606	0.712	3.099	0	207.353	95.728	120.521
	607	0.473	3.137	0	208.504	82.183	118.356
	608	0.587	3.167	0	208.946	90.475	120.058
	609	0.705	3.186	0	209.224	74.205	125.201
	610	0.564	3.126	0	209.361	66.821	123.299
	611	0.588	3.153	0	208.018	69.272	124.898
	612	0.696	2.996	0	205.634	71.344	119.828
	613	0.693	3.144	0	209.325	99.087	120.907
	614	0.654	3.114	0	207.604	83.804	126.263
	615	0.647	3.024	0	207.056	71.395	115.505
	616	0.763	3.113	0	207.603	77.261	117.779
	617	0.581	3.213	0	210.841	113.842	121.06
	618	0.768	3.052	0	207.634	86.357	122.635
	619	0.705	3.14	0	207.994	84.519	119.23
	620	0.745	3.057	0	209.641	88.365	121.704
	621	0.409	3.122	0	207.381	64.633	122.028
	622	0.451	3.164	0	209.172	78.307	117.256
	623	0.712	3.132	0	207.866	80.916	119.144
	624	0.674	3.119	0	208.798	80.613	118.227
	625	0.787	3.18	0	209.014	85.054	123.451
	626	0.613	2.956	0	206.76	67.75	117.096
	627	0.656	3.233	0	211.944	88.171	128.504
	628	0.739	3.105	0	209.932	73.418	124.28
	629	0.411	3.167	0	209.614	87.12	124.131
	630	0.663	3.153	0	207.123	71.418	124.669
	631	0.737	3.171	0	207.918	95.688	123.25
	632	0.56	3.169	0	207.996	89.214	123.92
	633	0.743	3.092	0	207.626	92.396	119.639
	634	0.688	3.17	0	209.217	78.523	122.091
	635	0.415	3.082	0	209.203	80.741	119.819
	636	0.41	3.203	0	208.432	96.609	124.388
	637	0.593	3.127	0	208.059	82.816	125.593
	638	0.53	3.208	0	210.262	91.987	127.869
	639	0.687	3.115	0	206.897	84.402	119.569
	640	0.718	3.163	0	209.073	108.03	121.672
	641	0.6	3.208	0	210.777	90.701	126.62
	642	0.68	3.131	0	207.858	91.463	121.266
	643	0.657	3.188	0	209.081	87.904	120.994
	644	0.527	3.163	0	207.758	105.058	119.956
	645	0.201	3.127	0	208.473	86.791	120.986
	646	0.522	3.191	0	210.259	108.076	123.612
	647	0.598	3.131	0	208.466	87.72	119.46
	648	0.477	3.168	0	208.878	113.851	124.569
	649	0.56	3.086	0	210.032	72.261	121.842
	650	0.66	3.251	0	210.338	75.705	130.176
	651	0.761	3.15	0	207.537	77.443	122.272
	652	0.691	3.121	0	208.113	95.214	120.963
	653	0.687	3.166	0	209.552	112.361	122.164
	654	0.736	3.144	0	208.979	92.156	123.895
	655	0.695	3.151	0	209.368	93.85	120.239
	656	0.857	3.105	0	208.053	75.546	122.778
	657	0.61	3.193	0	209.854	89.76	123.094
	658	0.656	3.159	0	208.801	90.045	124.485
	659	0.417	3.087	0	208.404	77.359	118.91
	660	0.506	3.144	0	208.488	80.66	117.094
	661	0.724	3.217	0	211.843	70.107	127.081
	662	0.54	3.137	0	208.964	91.052	127.547
	663	0.512	3.247	0	211.455	82.836	127.659
	664	0.694	3.161	0	208.706	94.71	120.341
	665	0.677	3.151	0	208.48	87.57	121.355
	666	0.673	3.184	0	209.513	84.557	123.437
	667	0.726	3.172	0	209.184	94.012	123.853
	668	0.575	3.157	0	208.452	91.683	118.472
	669	0.503	3.172	0	207.829	104.138	126.095
	670	0.654	3.168	0	208.623	79.462	120.59
	671	0.708	3.163	0	209.09	90.019	120.225
	672	0.767	3.15	0	209.131	78.872	121.937
	673	0.609	3.09	0	207.27	97.963	118.633
	674	0.749	3.128	0	208.079	72.068	119.009
	675	0.624	3.106	0	207.822	94.411	122.227
	676	0.936	3.124	0	208.472	63.452	121.68
	677	0.353	3.166	0	209.26	74.156	120.219
	678	0.686	3.149	0	208.479	79.486	123.066
	679	0.746	3.154	0	208.598	91.943	121.557
	680	0.712	3.199	0	211.61	95.656	122.828
	681	0.708	3.14	0	207.622	83.631	120.323
	682	0.616	3.17	0	209.075	90.565	126.907
	683	0.399	3.193	0	209.821	73.289	124.407
	684	0.537	3.199	0	210.094	101.884	127.595
	685	0.646	3.173	0	210.705	74.224	125.173
	686	0.687	3.154	0	208.589	83.041	123.779
	687	0.732	3.033	0	208.941	87.729	117.067
	688	0.823	2.934	0	206.097	69.63	117.538
	689	0.696	3.176	0	209.334	92.095	127.047
	690	0.44	3.141	0	209.016	77.212	117.691
	691	0.552	3.173	0	208.341	77.455	124.787
	692	0.744	3.183	0	209.002	67.555	125.106
	693	0.683	3.187	0	208.536	94.472	122.939
	694	0.483	3.164	0	208.86	84.283	123.207
	695	0.748	3.149	0	209.568	74.789	124.375
	696	0.562	3.184	0	210.841	65.587	126.89
	697	0.599	3.151	0	208.745	89.451	120.201
	698	0.695	3.136	0	207.629	102.313	121.495
	699	0.705	3.194	0	210.525	92.305	125.757
	700	0.648	3.153	0	209.587	68.34	124.624
	701	0.602	3.135	0	207.715	88.544	119.448
	702	0.641	3.128	0	208.205	76.511	126.966
	703	0.736	3.117	0	207.894	56.766	119.622
	704	0.576	3.197	0	209.75	85.774	126.036
	705	0.557	3.189	0	208.91	101.765	121.857
	706	0.716	3.122	0	207.628	101.367	119.135
	707	0.424	3.137	0	208.342	83.465	117.12
	708	0.562	3.138	0	209.177	71.31	123.532
	709	0.301	3.183	0	209.418	96.746	125.246
	710	0.602	3.132	0	205.818	99.646	118.088
	711	0.354	3.099	0	207.365	93.744	118.019
	712	0.765	3.108	0	207.475	74.447	126.108
	713	0.439	3.215	0	209.849	111.684	126.136
	714	0.665	3.166	0	209.211	68.879	122.021
	715	0.632	3.113	0	207.29	87.157	117.827
	716	0.705	3.098	0	208.556	92.667	121.705
	717	0.516	3.195	0	208.338	88.887	126.834
	718	0.794	2.965	0	206.154	83.911	121.832
	719	0.681	3.117	0	208.443	81.802	125.537
	720	0.577	3.188	0	209.911	83.662	126.004
	721	0.604	3.213	0	212.217	104.592	128.773
	722	0.492	3.221	0	209.548	78.438	127.564
	723	0.39	3.195	0	209.855	88.668	125.378
	724	0.569	3.234	0	209.426	107.425	127.238
	725	0.511	3.235	0	210.006	98.029	127.201
	726	0.5	3.185	0	207.919	91.227	125.068
	727	0.46	3.169	0	209.847	112.117	126.269
	728	0.558	3.195	0	210.142	93.533	126.652
	729	0.534	3.148	0	208.627	80.539	117.768
	730	0.809	2.978	0	206.895	67.077	120.143
	731	0.588	3.038	0	207.514	58.17	121.759
	732	0.509	2.946	0	205.446	59.976	115.035
	733	0.727	2.924	0	207.201	80.495	114.655
	734	0.592	2.988	0	206.777	95.417	116.29
	735	0.585	3.07	0	210.146	64.618	119.603
	736	0.657	2.992	0	207.31	72.558	122.158
	737	0.538	3.202	0	209.48	84.384	121.974
	738	0.669	3.131	0	208.935	91.193	120.526
	739	0.56	3.041	0	207.735	68.871	119.905
	740	0.664	3.116	0	207.065	69.19	119.686
	741	0.617	3.158	0	209.078	88.049	120.98
	742	0.672	3.15	0	208.323	85.053	123.748
	743	0.698	3.154	0	208.122	96.812	117.416
	744	0.622	3.175	0	208.476	134.051	123.097
	745	0.618	3.134	0	208.538	109.391	119.784
	746	0.594	3.134	0	208.053	110.376	120.313
	747	0.617	3.189	0	209.126	91.886	119.381
	748	0.538	3.118	0	207.031	103.393	122.111
	749	0.585	3.188	0	210.191	116.599	126.467
	750	0.51	3.223	0	210.216	107.037	125.124
	751	0.502	3.131	0	207.787	114.988	122.29
	752	0.656	3.049	0	209.266	124.319	122.891
	753	0.702	3.01	0	207.932	123.398	122.07
	754	0.796	2.941	0	207.226	101.263	119.368
	755	0.653	3.036	0	208.292	63.779	124.079
	756	0.644	3.003	0	206.288	100.897	121.614
	757	0.622	3.09	0	207.89	102.097	120.94
	758	0.775	2.972	0	209.402	113.314	116.615
	759	0.566	3.058	0	207.583	99.123	118.272
	760	0.577	2.967	0	205.183	76.003	118.333
	761	0.653	3.142	0	208.295	96.231	118.27
	762	0.627	3.142	0	207.889	104.223	119.226
	763	0.63	3.111	0	209.026	81.663	119.684
	764	0.728	3.13	0	208.377	111.311	119.959
	765	0.895	3.095	0	208.029	88.755	120.845
	766	0.769	3.159	0	208.749	81.855	123.037
	767	0.508	3.186	0	208.873	110.29	128.119
	768	0.631	3.046	0	207.813	90.688	122.493
	769	0.659	3.144	0	207.784	98.803	118.051
	770	0.632	3.132	0	209.744	85.772	120.719
	771	0.608	3.155	0	208.598	91.268	122.394
	772	0.659	3.171	0	207.858	99.672	124.067
	773	0.77	3.129	0	207.308	81.445	120.465
	774	0.687	3.116	0	208.464	77.764	117.962
	775	0.624	3.136	0	208.941	131.698	119.746
	776	0.784	3.141	0	207.805	85.622	121.51
	777	0.746	3.155	0	207.983	125.014	126.247
	778	0.715	3.145	0	208.122	97.652	122.305
	779	0.725	3.131	0	209.583	121.83	121.402
	780	0.693	3.166	0	208.234	109.884	122.567
	781	0.69	3.006	0	207.422	101.012	121.539
	782	0.788	2.9	1	205.663	68.464	106.388
	783	0.833	2.828	1	202.129	93.286	99.797
	784	0.874	2.834	1	203.86	70.386	101.782
	785	0.619	3.109	0	207.11	66.997	119.594
	786	0.674	3.086	0	206.653	86.472	117.584
	787	0.611	3.141	0	208.665	113.874	121.807
	788	0.6	3.169	0	209.09	113.235	119.67
	789	0.687	3.17	0	209.333	91.66	124.825
	790	0.565	3.128	0	207.957	94.249	121.541
	791	0.73	3.037	0	207.694	96.644	123.036
	792	0.788	2.871	0	204.804	69.25	114.508
	793	0.603	3.091	0	209.743	92.625	122.517
	794	0.637	3.121	0	207.326	90.08	117.189
	795	0.576	3.129	0	207.386	88.543	126.01
	796	0.363	3.241	0	210.656	81.576	125.699
	797	0.806	2.98	0	208.256	82.646	123.702
	798	0.408	3.139	0	207.651	65.325	121.045
	799	0.807	3.018	0	208.238	86.124	125.603
	800	0.858	2.909	0	206.174	65.499	115.256
	801	0.608	3.065	0	209.248	87.812	122.528
	802	0.586	3.137	0	207.62	74.662	120.201
	803	0.558	3.153	0	207.44	83.147	117.804
	804	0.632	3.18	0	208.658	108.18	121.048
	805	0.688	3.126	0	209.075	73.186	123.285
	806	0.68	3.103	0	207.712	92.191	118.864
	807	0.624	3.147	0	207.754	76.666	119.571
	808	0.715	2.987	0	207.544	86.22	121.866
	809	0.796	2.912	0	205.538	75.551	117.903
	810	0.613	3.202	0	209.52	76.447	121.395
	811	0.88	2.861	1	205.383	68.122	98.899
	812	0.675	3.127	0	210.081	89.293	123.457
	813	0.656	3.199	0	209.637	120.632	122.427
	814	0.619	3.109	0	207.561	95.913	119.168
	815	0.787	3.1	0	207.29	90.057	119.243
	816	0.681	3.158	0	208.031	103.293	121.979
	817	0.623	3.157	0	209.42	93.71	124.313
	818	0.57	3.16	0	208.873	94.678	127.015
	819	0.679	3.128	0	208.052	91.608	119.366
	820	0.945	2.786	1	202.28	106.637	100.582
	821	0.858	2.832	1	202.536	87.84	100.693
	822	0.662	2.977	0	207.386	116.03	118.72
	823	0.829	2.834	1	203.498	96.336	99.228
	824	0.47	3.189	0	208.458	116.588	124.486
	825	0.664	3.171	0	208.708	94.036	120.066
	826	0.637	3.155	0	207.072	96.603	121.122
	827	0.847	3.08	0	206.957	121.131	122.443
	828	0.674	3.19	0	209.583	111.595	123.492
	829	0.629	3.227	0	209.114	112.158	126.404
	830	0.798	3.134	0	207.996	97.053	121.119
	831	0.581	3.184	0	210.03	130.856	126.863
	832	0.58	3.165	0	208.143	103.755	119.063
	833	0.642	3.154	0	207.896	100.676	120.645
	834	0.639	3.148	0	208.481	61.435	119.009
	835	0.653	3.16	0	210.217	84.864	118.803
	836	0.646	3.151	0	209.289	68.895	123.481
	837	0.629	3.151	0	207.877	71.999	120.284
	838	0.622	3.174	0	210.298	77.117	124.826
	839	0.438	3.199	0	210.429	88.806	126.726
	840	0.469	3.181	0	208.499	74.356	122.646
	841	0.768	3.104	0	206.816	82.964	118.835
	842	0.597	3.203	0	209.926	89.269	121.655
	843	0.733	3.121	0	207.553	85.227	121.695
	844	0.389	3.171	0	209.532	83.747	125.067
	845	0.409	3.217	0	210.717	106.165	123.083
	846	0.623	3.093	0	206.511	83.269	117.414
	847	0.688	3.159	0	208.445	103.796	118.801
	848	0.643	3.163	0	209.8	80.298	123.506
	849	0.567	3.14	0	208.363	98.635	123.967
	850	0.602	3.135	0	208.383	90.518	122.711
	851	0.621	3.174	0	209.383	100.489	120.984
	852	0.633	3.129	0	208.473	72.019	119.085
	853	0.684	3.118	0	209.757	93.963	121.76
	854	0.488	3.213	0	207.933	106.733	124.934
	855	0.571	3.185	0	208.863	105.655	124.387
	856	0.6	3.158	0	207.357	87.255	116.82
	857	0.685	3.008	0	208.887	83.504	118.539
	858	0.609	3.024	0	208.173	94.779	121.744
	859	0.773	2.93	0	205.917	79.613	117.613
	860	0.572	3.064	0	208.212	79.625	121.249
	861	0.619	3.111	0	207.345	111.306	119.928
	862	0.614	3.114	0	206.124	104.508	116.738
	863	0.513	3.173	0	208.96	131.528	126.76
	864	0.395	3.211	0	211.76	121.965	122.791
	865	0.597	3.175	0	208.655	133.34	118.532
	866	0.49	3.177	0	210.279	124.241	122.391
	867	0.692	3.173	0	210.504	122.639	123.134
	868	0.64	3.151	0	208.415	104.844	120.193
	869	0.455	3.122	0	207.515	112.711	117.856
	870	0.642	3.083	0	208.107	95.085	118.526
	871	0.63	3.166	0	208.736	107.848	119.18
	872	0.603	3.105	0	208.409	120.738	118.532
	873	0.908	2.972	0	206.651	108.286	122.75
	874	0.621	3.149	0	208.097	94.774	117.28
	875	0.702	3.142	0	207.205	91.537	120.348
	876	0.821	3.169	0	208.524	95.409	124.618
	877	0.606	3.167	0	208.848	70.555	121.512
	878	0.553	3.128	0	207.616	100.004	117.332
	879	0.66	3.113	0	206.893	102.294	115.273
	880	0.739	3.168	0	209.397	78.354	125.448
	881	0.61	3.194	0	209.09	96.153	124.384
	882	0.731	3.121	0	207.834	117.022	120.655
	883	0.684	3.221	0	210.934	93.617	127.24
	884	0.49	3.202	0	209.499	120.395	125.195
	885	0.956	2.818	1	203.694	102.354	106.368
	886	0.511	3.139	0	209.365	98.879	123.266
	887	0.563	3.197	0	212.022	105.799	126.796
	888	0.632	3.174	0	208.843	106.026	120.248
	889	0.507	3.162	0	209.718	81.019	121.03
	890	0.85	3.128	0	208.497	93.128	121.021
	891	0.792	3.179	0	209.7	82.672	124.148
	892	0.686	3.19	0	209.144	88.006	120.529
	893	0.549	3.053	0	207.198	104.323	117.438
	894	0.666	3.172	0	209.786	104.496	122.026
	895	0.792	3.14	0	208.684	119.698	122.232
	896	0.744	3.152	0	208.181	115.928	121.696
	897	0.637	3.161	0	208.863	100.032	120.977
	898	0.772	3.166	0	208.937	100.34	124.498
	899	0.634	3.198	0	210.239	94.307	124.683
	900	0.613	3.214	0	211.333	106.604	122.85
	901	0.818	2.834	1	202.899	108.921	101.607
	902	0.661	3.17	0	208.778	111.271	124.566
	903	0.665	3.186	0	208.363	90.238	125.026
	904	0.82	3.212	0	211.141	91.256	126.987
	905	0.701	2.996	0	208.607	99.714	121.682
	906	0.622	3.201	0	211.6	115.511	129.215
	907	0.602	3.106	0	205.643	92.255	116.046
	908	0.327	3.169	0	210.594	70.785	119.843
	909	0.826	3.136	0	209.026	94.386	122.988
	910	0.568	3.043	0	209.398	96.448	117.71
	911	0.575	2.972	0	207.759	76.235	117.913
	912	0.779	3.124	0	207.777	107.816	119.202
	913	0.793	3.168	0	208.871	97.47	124.881
	914	0.756	3.176	0	209.301	80.897	125.06
	915	0.476	3.21	0	209.88	127.337	119.941
	916	0.646	3.132	0	208.034	101.908	118.391
	917	0.561	3.141	0	207.762	67.597	117.803
	918	0.671	3.172	0	208.546	105.592	121.031
	919	0.663	3.156	0	208.553	85.506	118.265
	920	0.675	3.152	0	208.662	112.857	119.308
	921	0.758	3.091	0	206.772	72.333	117.93
	922	0.653	3.186	0	209.775	102.714	120.537
	923	0.616	3.187	0	210.361	82.004	121.385
	924	0.603	3.195	0	208.902	96.91	122.428
	925	0.65	3.133	0	207.421	98.846	120.984
	926	0.55	3.011	0	207.11	85.603	115.215
	927	0.925	2.991	0	207.216	77.413	121.119
	928	0.462	3.178	0	209.396	85.67	127.579
	929	0.638	3.114	0	208.812	76.001	122.149
	930	0.609	3.062	0	208.746	103.905	121.194
	931	0.857	2.916	0	206.652	64.975	121.356
	932	0.717	3.044	0	207.447	99.968	122.279
	933	0.867	3.153	0	208.475	90.077	123.57
	934	0.721	3.16	0	208.139	112.662	123.016
	935	0.699	3.162	0	209.478	91.638	123.272
	936	0.751	3.14	0	208.51	77.794	122.305
	937	0.673	3.123	0	206.816	103.065	119.328
	938	0.617	3.166	0	208.291	59.244	121.508
	939	0.658	2.996	0	206.548	82.987	119.855
	940	0.74	2.984	0	206.056	65.995	122.694
	941	0.787	2.956	0	206.465	102.732	119.659
	942	0.897	2.879	0	206.451	109.401	111.192
	943	0.799	2.959	0	207.966	75.635	113.826
	944	0.778	2.978	0	207.53	73.965	116.536
	945	0.724	2.953	0	204.595	101.867	116.687
	946	0.997	2.839	0	204.092	93.323	112.859
	947	1.039	2.916	0	206.135	99.335	121.15
	948	0.657	3.16	0	210.532	121.161	127.981
	949	0.696	3.162	0	210.146	119.541	124.649
	950	0.628	3.16	0	208.842	110.903	118.464
	951	0.775	3.14	0	208.261	118.974	125.034
	952	0.482	3.18	0	208.352	114.038	124.462
	953	0.467	3.198	0	209.48	87.323	125.606
	954	0.378	3.203	0	208.291	109.822	121.971
	955	0.481	3.173	0	210.107	119.2	122.959
	956	0.439	3.206	0	210.062	122.163	124.337
	957	0.312	3.145	0	208.061	110.108	120.026
	958	0.611	3.159	0	207.987	106.611	121.936
	959	0.653	3.135	0	208.191	103.502	118.68
	960	0.397	3.132	0	208.377	84.081	118.628
	961	0.612	3.174	0	209.551	101.526	119.555
	962	0.822	3.141	0	208.501	98.056	122.043
	963	0.589	3.128	0	207.456	100.464	121.17
	964	0.609	3.183	0	208.768	110.68	121.625
	965	0.586	3.131	0	208.519	81.884	120.552
	966	0.702	3.164	0	208.872	111.652	121.686
	967	0.573	3.163	0	209.048	105.119	116.882
	968	0.724	3.021	0	208.759	96.163	121.685
	969	0.685	3.058	0	209.197	108.66	123.611
	970	0.385	3.204	0	209.626	94.095	122.986
	971	0.685	3.168	0	208.729	114.851	121.038
	972	0.589	3.163	0	208.127	83.77	125.942
	973	0.405	3.211	0	209.67	66.706	124.687
	974	0.498	3.102	0	209.207	92.665	121.891
	975	0.559	3.174	0	209.91	97.841	120.532
	976	0.68	3.194	0	210.938	111.808	122.357
	977	0.571	3.025	0	207.128	81.456	118.4
	978	0.62	2.968	0	205.918	82.464	115.724
	979	0.479	3.176	0	209.892	95.548	119.684
	980	0.57	3.181	0	210.073	112.49	119.125
	981	0.632	3.127	0	207.028	76.188	119.467
	982	0.68	3.144	0	208.948	100.057	119.579
	983	0.406	3.216	0	210.963	105.169	123.326
	984	0.414	3.153	0	209.356	96.907	117.739
	985	0.482	3.176	0	210.169	95.71	121.021
	986	0.36	3.215	0	209.187	97.756	124.166
	987	0.618	3.219	0	210.367	96.228	129.738
	988	0.407	3.188	0	210.471	117.958	122.536
	989	0.657	2.94	0	207.112	117.36	118.168
	990	0.746	2.876	1	205.677	112.298	103.991
	991	0.78	2.859	1	204.902	104.904	101.579
	992	0.79	3.105	0	207.371	80.122	122.783
	993	0.531	3.204	0	210.325	93.398	119.616
	994	0.794	3.143	0	208.21	112.733	119.862
	995	0.482	3.184	0	209.339	99.703	120.676
	996	0.569	3.177	0	209.383	104.624	127.154
	997	0.62	3.149	0	209.093	87.815	121.18
	998	0.747	3.142	0	207.708	97.424	119.115
	999	0.6	3.192	0	209.439	93.79	119.834
	1000	0.64	3.132	0	207.34	111.017	117.487
	1001	0.619	3.152	0	207.639	102.901	116.486

## Sheet: CID 44480399 (con)
	Frame	RMSD	rGyr	intraHB	MolSA	SASA	PSA
	0	0	4.907	0	369.276	85.113	106.018
	1	0.404	4.931	0	367.348	62.859	96.263
	2	0.293	4.908	0	367.349	87.142	106.8
	3	0.532	5.025	0	367.914	98.734	91.124
	4	0.296	5.002	0	368.513	110.628	94.203
	5	0.317	4.892	0	369.071	93.15	96.654
	6	0.327	5.014	0	367.257	71.12	95.528
	7	0.605	5.046	0	367.988	134.108	95.097
	8	0.864	4.993	0	367.441	110.848	100.169
	9	0.53	5.006	0	366.962	122.723	99.321
	10	0.584	5.029	0	369.815	143.115	94.667
	11	0.525	5.014	0	368.641	145.652	95.551
	12	0.59	5.015	0	368.385	109.995	96.755
	13	0.788	4.994	0	368.863	130.044	95.287
	14	0.515	5.008	0	366.331	104.273	96.901
	15	0.413	4.973	0	369.146	85.004	94.023
	16	0.338	4.919	0	367.377	89.695	96.634
	17	0.473	4.905	0	369.907	100.923	96.295
	18	0.662	5.009	0	369.843	82.645	102.84
	19	0.529	4.998	0	369.596	71.5	99.884
	20	0.598	5.05	0	369.167	121.621	99.909
	21	0.807	4.968	0	367.779	160.711	94.612
	22	0.96	5.037	0	370.9	170.645	100.932
	23	0.48	5.031	0	368.923	139.883	92.646
	24	0.906	4.98	0	368.14	174.646	96.194
	25	1.039	5.003	0	367.807	187.096	93.215
	26	1.025	4.91	0	367.308	170.657	97.195
	27	0.907	4.946	0	366.151	155.694	95.48
	28	0.766	4.961	0	365.652	155.169	94.179
	29	0.844	4.98	0	368.705	156.262	94.3
	30	0.841	5.012	0	369.469	143.867	101.116
	31	0.914	4.992	0	367.69	142.949	95.172
	32	0.887	4.997	0	368.538	170.262	97.129
	33	0.895	5.053	0	372.713	152.019	100.682
	34	0.988	4.962	0	366.626	175.655	101.708
	35	1.131	4.955	0	366.787	171.486	98.941
	36	0.88	5.054	0	372.043	174.083	104.684
	37	0.91	4.985	0	369.7	156.129	96.975
	38	0.969	5.051	0	371.059	169.161	99.155
	39	1.089	5.026	0	367.023	157.911	96.311
	40	0.77	5.007	0	367.849	143.244	92.888
	41	0.733	4.969	0	367.537	166.327	94.749
	42	0.818	4.971	0	365.867	160.463	94.533
	43	0.78	4.996	0	369.911	124.33	100.842
	44	0.662	5.013	0	370.196	102.462	101.797
	45	0.784	5.014	0	369.872	115.609	107.851
	46	0.929	5.037	0	368.823	116.138	98.574
	47	1.021	4.985	0	367.038	138.563	95.587
	48	0.742	5.022	0	370.482	136.284	101.161
	49	0.831	4.964	0	369.757	121.14	102.533
	50	0.979	5.009	0	367.858	106.271	97.413
	51	0.768	5.016	0	370.008	109.061	99.862
	52	0.918	4.974	0	365.802	150.673	98.21
	53	0.981	5.039	0	372.513	156.877	99.232
	54	0.797	4.941	0	368.041	116.657	99.707
	55	0.924	4.992	0	369.555	115.298	96.132
	56	0.958	5.042	0	370.943	135.305	101.946
	57	0.883	4.969	0	368.65	131.042	99.222
	58	0.807	4.985	0	371.258	122.665	97.39
	59	0.76	5.031	0	371.386	106.027	99.738
	60	0.817	5.041	0	370.387	94.623	109.051
	61	0.805	5.062	0	369.863	105.981	94.533
	62	0.79	4.983	0	368.052	101.273	97.712
	63	1.221	4.97	0	369.28	146.776	96.537
	64	0.959	4.986	0	368.452	141.444	100.258
	65	0.974	4.979	0	368.715	159.675	99.644
	66	0.999	4.985	0	366.746	142.219	98.95
	67	0.94	4.972	0	364.804	167.005	97.55
	68	0.952	4.966	0	366.109	155.169	96.415
	69	1.052	4.986	0	367.367	165.593	97.404
	70	0.915	4.933	0	368.143	156.501	107.766
	71	1.036	5.017	0	368.786	152.575	94.97
	72	0.783	4.967	0	368.014	122.006	94.726
	73	0.879	5.01	0	368.156	114.874	91.542
	74	1.04	5.06	0	371.277	150.683	102.412
	75	0.846	4.999	0	367.757	143.932	97.125
	76	1.185	5.001	0	370.165	183.371	99.187
	77	1.073	4.924	0	366.876	120.421	100.1
	78	0.758	5.001	0	368.42	109.276	98.076
	79	0.625	4.955	0	368.182	96.194	95.021
	80	1.095	4.968	0	369.008	75.027	100.347
	81	1.038	5.027	0	369.296	106.603	100.004
	82	0.802	5.045	0	369.638	106.156	95.565
	83	0.982	4.973	0	367.728	102.212	100.979
	84	0.901	4.967	0	368.416	123.619	98.83
	85	1.207	4.9	0	367.144	139.932	99.243
	86	1.097	5.004	0	368.287	158.405	100.469
	87	1.094	4.961	0	369.139	150.624	96.906
	88	1.228	4.992	0	369.995	205.027	96.785
	89	1.231	4.962	0	369.447	173.332	101.831
	90	0.853	5.013	0	368.155	183.333	100.448
	91	1.385	4.961	0	368.713	174.687	97.78
	92	1.026	5.005	0	368.564	137.83	98.815
	93	1.024	4.974	0	370.287	144.429	101.127
	94	0.964	5.009	0	369.726	154.074	99.405
	95	0.914	4.95	0	367.269	108.715	94.599
	96	0.892	5.002	0	368.667	103.765	93.648
	97	0.914	5.016	0	369.671	118.243	95.306
	98	0.942	4.991	0	365.503	104.311	95.44
	99	0.893	4.992	0	365.977	110.384	96.027
	100	1.166	4.995	0	367.858	110.329	96.047
	101	0.982	5.015	0	367.964	137.738	93.236
	102	1.111	4.978	0	368.169	138.55	98.256
	103	0.885	4.934	0	366.883	110.849	100.092
	104	1.102	4.957	0	368.802	115.797	98.256
	105	0.949	5.04	0	371.341	120.102	95.493
	106	1.108	5.004	0	368.587	151.956	98.928
	107	0.897	4.914	0	366.954	97.608	104.943
	108	1.139	5.038	0	370.021	132.135	103.108
	109	1.132	5.032	0	372.187	140.433	100.95
	110	0.886	4.995	0	369.579	114.577	96.739
	111	0.982	5.042	0	368.223	154.422	102.702
	112	0.863	4.987	0	368.735	116.737	96.501
	113	0.877	4.962	0	364.952	138.266	94.23
	114	0.82	5.001	0	368.182	130.013	97.206
	115	0.974	5.025	0	369.805	106.262	103.032
	116	1.068	4.974	0	369.033	153.468	97.212
	117	0.881	5.03	0	373.403	112.562	100.556
	118	0.831	4.962	0	369.361	123.914	97.464
	119	0.985	5.054	0	369.532	147.572	95.413
	120	0.968	4.976	0	368.496	151.434	101.123
	121	0.852	4.997	0	368.69	123.028	102.038
	122	0.974	5.044	0	368.894	131.163	98.73
	123	0.814	5.047	0	369.41	110.889	96.881
	124	0.97	4.927	0	367.955	152.474	102.404
	125	1.02	4.973	0	366.501	153.537	99.888
	126	0.69	4.981	0	368.409	101.721	97.216
	127	1.046	5.042	0	368.832	145.53	99.19
	128	1.173	4.896	0	364.576	170.923	95.469
	129	1.008	4.938	0	366.43	138.547	92.665
	130	1.035	5.015	0	372.454	172.599	101.377
	131	1.003	4.976	0	367.6	146.971	95.282
	132	0.952	5.027	0	369.463	144.14	96.095
	133	0.996	4.993	0	367.106	156.669	91.67
	134	0.881	5.03	0	373.938	119.605	102.231
	135	0.914	4.998	0	368.05	153.284	96.812
	136	1.249	4.938	0	366.953	170.188	101.51
	137	0.81	4.996	0	367.521	154.004	99.521
	138	1.141	4.944	0	368.053	155.035	98.014
	139	0.928	5.007	0	369.324	144.275	97.929
	140	1.045	5.042	0	371.173	173.156	102.097
	141	1.082	5.085	0	373.221	174.805	99.141
	142	0.708	4.997	0	366.415	124.934	94.405
	143	0.814	5.006	0	367.772	160.65	95.354
	144	0.832	5.006	0	369.568	159.749	96.481
	145	1.032	5.014	0	369.455	182.441	94.425
	146	0.874	4.971	0	369.906	152.255	101.322
	147	0.957	4.951	0	367.735	177.705	94.35
	148	1.017	4.983	0	365.942	168.378	94.986
	149	1.254	4.931	0	368.931	158.752	98.369
	150	1.036	4.966	0	367.144	163.004	98.716
	151	1.02	5.017	0	367.477	174.255	95.581
	152	0.915	5.003	0	372.298	176.539	93.794
	153	1	4.962	0	368.318	144.493	98.566
	154	0.997	4.921	0	365.554	157.891	93.462
	155	1.038	5.027	0	370.159	159.713	99.701
	156	1.139	4.987	0	368.537	154.972	97.118
	157	1.028	4.982	0	369.816	139.084	97.524
	158	0.769	5.051	0	373.229	106.345	97.696
	159	0.497	4.958	0	366.779	111.391	96.973
	160	0.792	4.994	0	368.441	99.949	98.294
	161	0.833	4.982	0	367.218	97.737	97.764
	162	0.924	5.001	0	369.437	97.626	92.226
	163	1.202	4.943	0	367.042	94.916	99.51
	164	0.855	4.966	0	368.487	91.649	99.266
	165	0.823	4.998	0	369.626	90.376	97.352
	166	0.925	4.958	0	367.46	112.348	98.256
	167	0.896	4.956	0	369.368	102.385	101.237
	168	1.102	5.002	0	369.715	81.226	99.435
	169	0.758	4.955	0	366.713	104.942	98.903
	170	0.974	5.05	0	370.694	117.519	99.086
	171	0.857	5.027	0	370.208	108.32	101.446
	172	0.973	4.95	0	365.113	97.248	89.892
	173	0.617	5.057	0	371.411	91.861	98.323
	174	0.758	4.981	0	367.576	96.857	98.552
	175	0.786	5.005	0	366.293	89.603	93.381
	176	0.944	5.003	0	368.198	116.838	93.63
	177	0.816	4.977	0	368.906	103.918	98.851
	178	0.379	4.973	0	370.48	86.532	104.008
	179	0.502	5.007	0	370.721	121.035	96.598
	180	0.957	4.984	0	367.511	113.037	97.306
	181	0.804	4.936	0	364.59	104.691	95.603
	182	0.798	5.025	0	372.354	104.697	101.595
	183	0.566	4.969	0	369.772	101.399	98.822
	184	0.769	5.042	0	371.594	129.148	103.507
	185	1.026	4.959	0	368.891	108.254	98.147
	186	0.717	4.959	0	366.709	70.718	98.082
	187	0.784	4.939	0	365.801	85.725	101.023
	188	0.763	4.924	0	367.343	110.388	102.141
	189	0.591	5.005	0	368.814	104.028	94.412
	190	0.739	5.03	0	369.733	91.632	99.129
	191	0.926	5.064	0	368.917	145.682	97.566
	192	0.745	5.05	0	371.241	98.453	97.411
	193	0.697	4.949	0	367.507	94.791	100.583
	194	0.741	5.014	0	368.578	101.168	97.995
	195	0.719	5.018	0	368.283	106.378	96.015
	196	1.135	4.969	0	367.829	140.25	102.823
	197	0.855	5.017	0	369.194	136.743	96.171
	198	0.969	4.995	0	368.038	108.91	100.856
	199	0.789	4.982	0	370.694	106.94	102.901
	200	0.804	5.014	0	369.695	119.542	92.603
	201	1.06	5.02	0	370.231	121.971	106.799
	202	0.664	4.976	0	368.42	115.563	96.753
	203	0.661	4.931	0	368.677	133.589	100.193
	204	0.903	5.031	0	370.859	140.189	98.765
	205	0.795	4.969	0	369.967	139.587	101.638
	206	0.724	4.969	0	367.696	133.497	96.073
	207	0.896	5.064	0	369.177	117.896	96.002
	208	0.932	4.969	0	369.264	110.529	102.862
	209	0.78	5.008	0	371.445	127.495	103.889
	210	0.814	5.03	0	370.1	134.461	98.368
	211	0.765	4.987	0	367.494	110.608	91.187
	212	0.997	5.083	0	371.649	160.282	104.237
	213	0.97	4.957	0	365.068	136.347	95.485
	214	1.156	4.95	0	365.4	165.53	95.408
	215	1.008	5.052	0	371.917	167.749	102.936
	216	0.848	4.964	0	368.025	116.161	93.971
	217	1.13	4.943	0	367.956	169.852	102.391
	218	0.959	5.083	0	370.595	154.339	99.738
	219	0.964	4.953	0	370.456	138.379	103.653
	220	1.233	4.979	0	370.311	143.895	102.978
	221	0.904	4.983	0	370.06	153.052	101.73
	222	0.778	4.943	0	366.27	107.312	100.048
	223	0.707	4.97	0	367.675	116.666	96.261
	224	0.788	5.026	0	371.424	130.777	99.773
	225	0.66	5.017	0	367.894	122.457	92.907
	226	0.973	4.973	0	367.941	151.899	99.225
	227	0.931	5.028	0	368.793	135.46	94.799
	228	1.051	4.99	0	369.418	118.694	101.582
	229	0.97	4.995	0	370.103	119.591	101.448
	230	0.865	5.017	0	368.805	127.801	100.669
	231	1.115	4.949	0	367.716	134.455	98.616
	232	0.885	5.032	0	367.783	101.212	95.509
	233	0.874	5.04	0	369.995	134.359	98.255
	234	0.818	5.011	0	366.347	129.626	97.662
	235	0.978	5.045	0	370.626	164.758	98.089
	236	1.203	5.084	0	371.948	163.098	101.493
	237	0.793	4.981	0	367.323	137.807	95.68
	238	1.016	4.964	0	368.749	120.139	98.837
	239	1.177	4.972	0	371.569	182.694	105.861
	240	1.208	4.982	0	368.163	153.086	103.07
	241	0.912	4.993	0	366.697	117.268	97.598
	242	0.84	4.925	0	368.541	116.885	96.555
	243	0.752	4.966	0	370.978	119.31	94.014
	244	1.061	5.037	0	369.737	148.103	97.93
	245	0.842	4.981	0	368.372	162.513	95.895
	246	1.122	4.937	0	366.782	173.684	97.636
	247	0.996	4.999	0	371.609	147.616	99.453
	248	0.947	4.977	0	368.815	134.544	100.906
	249	1.136	4.961	0	367.837	135.99	102.347
	250	1.059	5.027	0	371.229	171.068	99.946
	251	1.059	4.988	0	370.552	138.058	107.586
	252	0.982	4.942	0	366.864	164.956	94.518
	253	1.016	5.058	0	368.715	142.715	98.123
	254	1.287	4.993	0	368.382	165.104	97.021
	255	1.055	5.004	0	370.025	155.447	97.249
	256	1.062	4.937	0	367.081	151.716	96.988
	257	0.976	5.039	0	372.507	156.299	96.467
	258	1.12	4.969	0	369.5	163.39	95.456
	259	0.934	4.989	0	368.211	131.542	97.164
	260	0.939	4.97	0	369.042	150.685	101.039
	261	1.111	5.056	0	367.365	149.625	96.81
	262	1.283	4.932	0	367.342	158.896	104.107
	263	0.97	4.977	0	368.865	153.626	104.813
	264	0.881	4.997	0	367.113	138.57	98.065
	265	0.998	5.027	0	367.647	150.577	95.317
	266	1.02	4.962	0	368.128	130.726	97.434
	267	1.329	4.993	0	368.015	152.742	101.223
	268	0.932	4.985	0	369.761	147.912	98.071
	269	0.914	4.992	0	368.79	128.891	102.321
	270	1.088	4.965	0	365.207	110.663	98.456
	271	1.145	5.022	0	369.184	138.279	97.269
	272	0.759	4.977	0	367.086	147.012	99.2
	273	1.198	5	0	370.625	123.797	99.675
	274	0.991	5.022	0	371.61	137.941	102.353
	275	0.957	4.99	0	367.545	126.942	94.667
	276	1.162	4.962	0	370.342	147.883	102.993
	277	0.827	5.015	0	368.905	123.99	97.031
	278	0.889	5.009	0	367.54	121.662	94.125
	279	0.891	4.945	0	368.05	121.907	97.648
	280	0.953	4.993	0	365.617	148.137	96.714
	281	1.181	5.008	0	368.61	143.714	96.911
	282	1.125	4.935	0	368.754	148.855	101.661
	283	1.248	5.001	0	371.071	151.459	96.521
	284	1.045	5.058	0	369.641	121.861	99.366
	285	1.161	4.996	0	367.959	115.12	103.317
	286	1.031	4.944	0	369.441	147.371	96.788
	287	0.746	4.994	0	367.826	112.409	96.985
	288	0.821	4.986	0	369.726	134.552	99.138
	289	0.5	4.978	0	367.51	109.32	92.608
	290	0.825	5.038	0	371.944	137.509	102.526
	291	0.677	4.952	0	368.252	133.668	102.894
	292	0.969	5.016	0	367.84	115.636	97.983
	293	0.623	4.947	0	370.12	116.413	102.067
	294	0.819	5.021	0	370.195	143.188	100.505
	295	0.895	4.97	0	369.878	142.445	97.123
	296	0.686	5.063	0	372.25	116.236	102.093
	297	0.57	5.011	0	367.428	121.956	94.372
	298	0.683	4.994	0	369.134	122.72	97.234
	299	0.601	4.888	0	367.747	81.404	97.416
	300	0.831	5.042	0	371.63	114.863	100.785
	301	0.716	4.989	0	369.261	110.929	95.453
	302	0.585	5	0	366.184	97.993	94.799
	303	0.495	4.996	0	369.574	91.793	101.34
	304	0.489	4.971	0	368.461	69.341	99.106
	305	0.713	4.999	0	369.006	111.934	98.034
	306	0.485	4.925	0	365.036	133.755	99.146
	307	0.768	4.952	0	367.046	137.298	99.777
	308	0.611	4.971	0	366.197	99.822	87.397
	309	0.498	5.019	0	370.908	114.16	103.356
	310	0.576	4.969	0	369.469	78.665	105.773
	311	0.936	4.996	0	368.047	154.834	103.47
	312	0.777	4.986	0	368.762	154.211	96.434
	313	0.939	4.977	0	368.096	128.887	107.288
	314	1.017	5.015	0	368.093	138.004	94.271
	315	1.022	4.996	0	367.654	159.983	101.745
	316	0.956	4.998	0	370.747	150.083	105.276
	317	1.011	4.984	0	368.967	169.561	99.011
	318	0.977	4.937	0	368.751	157.859	99.98
	319	1.145	4.998	0	369.407	216.246	98.274
	320	1.233	5.01	0	369.756	187.579	100.235
	321	1.032	4.943	0	366.305	196.753	92.884
	322	1.167	5.013	0	370.053	180.838	99.579
	323	1.405	4.935	0	367.166	198.909	93.78
	324	1.158	4.957	0	368.63	193.872	100.993
	325	1.206	4.993	0	370.559	170.589	98.274
	326	1.134	4.986	0	367.896	191.651	93.935
	327	1.253	5.027	0	368.878	175.707	97.268
	328	1.082	5.027	0	370.548	175.012	101.085
	329	1.209	4.985	0	367.582	197.383	96.599
	330	1.223	4.979	0	369.634	180.853	98.943
	331	1.358	5.085	0	373.427	212.271	99.439
	332	1.294	4.991	0	369.919	179.212	97.251
	333	1.187	4.953	0	370.677	145.492	101.642
	334	1.06	4.971	0	369.962	149.906	105.027
	335	1.288	4.986	0	369.431	175.833	98.019
	336	1.181	4.993	0	369.228	182.913	98.659
	337	1.319	4.965	0	366.313	214.213	98.158
	338	1.061	4.985	0	367.864	194.579	97.472
	339	0.989	4.929	0	366.602	213.109	102.032
	340	0.875	5.01	0	368.733	205.521	97.529
	341	0.954	5.02	0	370.5	191.729	95.787
	342	0.844	5.03	0	371.975	164.94	100.544
	343	1.184	5.001	0	371.844	178.45	97.835
	344	0.915	4.989	0	368.627	129.489	102.772
	345	0.936	4.983	0	369.912	114.987	105.449
	346	1.089	5.018	0	366.993	105.428	100.776
	347	1.084	4.963	0	367.629	150.879	97.342
	348	1.321	4.936	0	367.592	172.65	99.708
	349	0.931	4.971	0	367.161	126.573	98.456
	350	1.149	4.974	0	369.776	117.867	101.437
	351	0.921	4.969	0	368.98	127.02	99.461
	352	1.213	4.922	0	366.466	145.802	98.603
	353	1.212	5.051	0	371.276	188.51	98.98
	354	1.274	4.953	0	370.706	181.189	99.78
	355	0.952	4.993	0	367.509	178.909	94.445
	356	1.183	4.932	0	369.64	166.544	106.007
	357	1.08	4.968	0	369.294	146.848	102.618
	358	1.016	4.986	0	369.64	162.995	97.928
	359	0.942	5.026	0	371.808	153.11	103.22
	360	1.092	4.985	0	366.752	152.926	92.33
	361	0.92	4.999	0	369.129	150.262	99.357
	362	1.078	4.963	0	368.969	120.325	101.428
	363	1.105	4.971	0	368.115	130.293	98.844
	364	1.102	4.902	0	367.773	119.641	98.622
	365	1.355	4.963	0	369.412	162.356	107.476
	366	1.377	4.939	0	367.749	162.392	99.762
	367	1.284	4.992	0	370.006	142.633	101.789
	368	1.437	4.957	0	368.667	155.782	99.453
	369	1.378	4.963	0	370.465	170.378	103.917
	370	0.949	4.953	0	365.986	133.377	99.443
	371	0.848	4.994	0	369.97	140.498	100.731
	372	0.814	4.997	0	369.355	154.94	97.4
	373	0.758	5.014	0	371.076	131.178	96.109
	374	0.897	4.991	0	368.04	145.001	107.037
	375	0.269	4.957	0	369.512	117.395	99.265
	376	0.698	5.005	0	370.743	140.407	101.579
	377	0.726	5.031	0	369.433	139.363	96.956
	378	0.815	5.022	0	369.132	131.445	101.547
	379	0.83	4.992	0	368.181	138.912	93.35
	380	0.859	4.96	0	367.482	118.132	96.239
	381	0.986	4.928	0	368.588	127.548	102.718
	382	0.918	5.026	0	367.809	129.548	104.09
	383	0.761	5.054	0	371.422	128.236	98.636
	384	0.64	4.919	0	366.146	114.307	93.798
	385	0.922	4.944	0	368.745	134.262	94.001
	386	1.403	4.944	0	369.421	137.993	97.846
	387	1.331	4.974	0	370.285	146.639	101.843
	388	1.139	4.991	0	369.874	141.155	102.235
	389	0.997	4.986	0	367.246	163.35	99.201
	390	1.062	4.997	0	369.216	152.081	101.608
	391	1.109	4.928	0	368.826	144.185	97.638
	392	1.344	4.888	0	367.328	163.408	101.603
	393	1.55	4.95	0	368.523	159.373	99.048
	394	1.117	5.025	0	368.424	178.007	97.31
	395	1.363	4.99	0	369.225	164.031	98.596
	396	1.068	4.956	0	366.737	156.115	98.007
	397	1.034	4.954	0	367.163	167.863	102.107
	398	1.163	4.89	0	366.196	134.555	104.302
	399	0.898	4.936	0	369.643	139.373	101.384
	400	1.044	5.072	0	371.044	134.066	100.752
	401	1.064	4.957	0	369.177	92.289	93.917
	402	0.891	4.959	0	367.006	109.227	92.77
	403	1.125	5.008	0	368.49	100.898	98.705
	404	1.014	5.014	0	372.148	134.685	102.639
	405	0.632	4.983	0	370.316	99.666	95.821
	406	0.597	4.995	0	370.656	111.734	101.858
	407	0.83	4.951	0	367.584	89.859	98.185
	408	0.676	4.963	0	369.293	90.796	93.357
	409	0.804	5.023	0	369.505	93.411	95.304
	410	0.92	5.051	0	368.756	115.024	95.793
	411	0.974	4.945	0	366.941	87.81	96.137
	412	0.788	4.99	0	369.706	131.365	97.589
	413	0.891	5.028	0	371.273	114.192	99.722
	414	0.766	5.008	0	372.743	124.538	98.595
	415	1.036	4.945	0	368.051	100.463	100.121
	416	1.062	4.915	0	369.934	69.818	100.51
	417	0.858	4.981	0	368.842	94.289	102.144
	418	0.913	4.985	0	366.022	115.01	99.884
	419	0.68	4.984	0	368.999	107.652	97.125
	420	0.728	4.985	0	367.441	115.844	94.795
	421	0.884	4.984	0	368.199	107.546	100.47
	422	0.829	4.954	0	367.848	94.439	99.199
	423	0.917	4.969	0	368.539	110.764	94.339
	424	0.658	4.927	0	367.662	94.5	96.966
	425	0.977	4.959	0	369.755	110.067	103.216
	426	1.102	4.947	0	367.655	169.898	101.993
	427	1.112	4.95	0	368.08	139.427	102.776
	428	0.932	4.997	0	370.404	148.631	95.861
	429	1.124	4.968	0	370.183	130.332	99.922
	430	1.112	4.934	0	368.278	173.005	98.417
	431	1.232	5.007	0	369.2	162.154	96.57
	432	0.747	4.983	0	368.44	137.226	95.525
	433	0.872	4.971	0	369.33	137.863	94.337
	434	0.808	5.058	0	371.569	121.101	100.028
	435	0.748	4.951	0	367.797	134.049	96.114
	436	0.621	4.986	0	370	118.465	98.917
	437	0.906	4.976	0	368.465	131.719	102.069
	438	0.82	4.945	0	367.737	106.853	99.049
	439	1.109	4.969	0	366.789	134.395	92.497
	440	0.954	4.962	0	365.21	177.779	94.167
	441	1.299	4.95	0	368.266	193.733	97.463
	442	1.168	4.963	0	368.11	156.478	95.616
	443	1.165	4.976	0	368.506	138.482	99.301
	444	1.136	4.987	0	366.871	140.467	95.622
	445	1.141	4.999	0	368.718	180.407	102.637
	446	1.201	4.935	0	367.546	111.469	98.896
	447	0.72	4.998	0	367.015	136.983	99.603
	448	1.157	4.956	0	370.056	91.194	101.19
	449	1.235	4.952	0	368.112	101.114	102.65
	450	0.899	4.993	0	368.267	139.717	94.641
	451	1.078	4.981	0	368.737	121.746	97.463
	452	0.846	5.047	0	370.293	108.375	97.248
	453	1.142	4.996	0	369.324	176.085	97.96
	454	1.173	5.021	0	369.711	155.401	97.922
	455	0.96	4.986	0	369.772	142.899	94.063
	456	1.314	4.948	0	368.397	135.535	104.968
	457	1.057	4.984	0	367.063	168.045	98.914
	458	1.097	4.98	0	368.881	158.407	100.766
	459	1.198	4.976	0	368.261	154.391	105.285
	460	1.047	4.983	0	368.37	155.178	99.312
	461	0.889	4.981	0	370.276	95.341	96.936
	462	0.824	4.956	0	367.831	160.682	93.587
	463	1.114	4.964	0	370.103	158.736	88.882
	464	1.224	4.938	0	367.123	156.066	102.302
	465	1.239	4.965	0	369.395	145.816	97.866
	466	1.089	4.993	0	369.843	159.832	98.494
	467	1.37	4.966	0	369.936	142.999	97.755
	468	1.146	4.961	0	365.835	199.584	100.851
	469	1.118	4.958	0	367.52	168.42	100.569
	470	1.355	4.934	0	369.536	152.151	94.286
	471	1.241	4.98	0	370.249	149.818	97.544
	472	1.045	4.95	0	367.02	174.883	95.821
	473	1.052	4.992	0	367.702	155.901	96.247
	474	1.151	4.946	0	367.783	159.811	97.721
	475	0.979	4.979	0	368.843	111.141	97.719
	476	1.179	4.925	0	368.33	138.852	99.976
	477	1.117	4.963	0	370.03	169.063	99.396
	478	1.094	5.04	0	370.413	135.764	95.733
	479	1.16	4.939	0	366.352	140.382	96.907
	480	1.024	4.987	0	369.118	178.251	94.299
	481	1.154	4.919	0	367.328	178.927	100.107
	482	1.312	4.996	0	372.22	151.219	108.433
	483	1.042	4.979	0	368.257	155.549	101.227
	484	1.32	4.976	0	367.863	181.779	98.342
	485	1.075	4.935	0	368.423	171.834	100.14
	486	1.027	4.976	0	366.443	154.865	94.546
	487	1.11	4.963	0	364.687	171.429	95.169
	488	1.289	4.945	0	368.538	180.432	101.293
	489	1.257	5.002	0	372.626	182.916	104.179
	490	1.268	4.972	0	367.055	158.004	100.113
	491	1.125	4.959	0	368.687	175.091	97.578
	492	1.103	4.952	0	367.077	165.687	102.655
	493	0.963	5.065	0	370.267	171.601	96.826
	494	1.163	4.961	0	368.868	198.346	103.838
	495	0.994	4.945	0	369.489	188.107	102.417
	496	0.908	5.038	0	368.989	168.101	96.062
	497	1.05	5.009	0	369.675	175.056	96.776
	498	1.161	4.967	0	368.948	176.411	97.276
	499	1.308	4.91	0	367.017	176.305	99.631
	500	1.012	4.995	0	368.298	151.73	99.202
	501	0.992	5.038	0	370.119	164.704	93.945
	502	1.089	5.017	0	368.555	144.366	99.9
	503	0.928	4.982	0	368.177	128.301	96.081
	504	1.267	4.979	0	369.834	175.871	99.676
	505	0.878	4.936	0	367.745	161.441	97.648
	506	0.867	4.939	0	366.798	139.064	97.409
	507	0.811	4.995	0	367.828	109.38	93.599
	508	0.637	4.981	0	366.433	105.544	97.172
	509	0.654	4.965	0	369.456	111.368	95.338
	510	0.855	5.015	0	368.231	129.37	96.51
	511	0.782	4.985	0	367.858	108.642	97.13
	512	0.885	4.971	0	368.094	128.46	97.117
	513	0.989	4.987	0	367.658	137.569	95.329
	514	0.913	4.966	0	368.478	110.366	93.764
	515	0.775	4.979	0	367.526	126.842	99.931
	516	0.894	4.933	0	365.701	112.959	98.224
	517	0.875	4.977	0	367.366	99.292	95.833
	518	0.822	4.99	0	369.149	111.856	101.83
	519	1.042	4.935	0	367.521	100.068	96.504
	520	1.043	5.007	0	369.884	140.968	95.286
	521	1.343	4.908	0	365.795	164.715	95.293
	522	1.181	4.992	0	368.582	150.678	96.826
	523	1.103	5.014	0	369.484	169.822	98.961
	524	1.238	4.967	0	370.286	150.265	94.616
	525	1.147	4.962	0	369.591	186.112	101.007
	526	1.102	4.98	0	366.206	160.772	95.795
	527	1.151	4.979	0	369.411	212.936	101.467
	528	1.239	4.94	0	366.315	168.445	101.657
	529	1.045	5.008	0	369.698	163.557	95.15
	530	1.118	4.896	0	366.822	173.014	93.027
	531	1.082	4.946	0	368.871	164.48	96.955
	532	1.156	5.054	0	371.438	171.276	96.349
	533	1.121	4.958	0	368.395	190.593	107.65
	534	0.827	4.997	0	368.954	143.392	99.924
	535	1.152	4.932	0	368.738	187.776	96.019
	536	1.04	4.952	0	367.501	168.766	98.19
	537	0.974	5.016	0	368.488	139.185	97.931
	538	1.065	4.98	0	369.029	187.656	106.249
	539	1.068	4.997	0	369.932	154.632	102.588
	540	1.095	4.981	0	370.48	160.989	98.754
	541	1.227	4.887	0	368.911	202.941	100.307
	542	1.381	4.892	0	367.004	177.759	97.774
	543	1.501	4.85	0	367.599	152.595	107.247
	544	1.116	4.979	0	369.717	163.512	103.576
	545	1.223	4.982	0	369.026	180.632	101.754
	546	0.876	4.994	0	370.986	157.376	100.286
	547	0.912	4.945	0	366.264	172	93.187
	548	1.049	5.055	0	369.246	171.307	97.715
	549	1.305	4.915	0	369.364	173.713	103.644
	550	1.055	4.998	0	370.509	173.075	99.537
	551	0.973	5.012	0	368.552	124.338	101.015
	552	1.206	4.959	0	368.388	160.944	94.885
	553	1.154	4.905	0	363.047	150.987	95.038
	554	0.903	5.021	0	369.138	181.688	97.608
	555	0.825	5.013	0	371.557	166.706	99.523
	556	0.793	4.993	0	369.954	143.135	100.34
	557	1.133	4.987	0	369.196	163.91	99.877
	558	0.872	4.975	0	369.042	150.356	98.835
	559	1.098	4.98	0	369.001	143.165	97.157
	560	1.241	4.984	0	368.657	144.405	106.733
	561	1.145	4.938	0	369.055	136.469	95.629
	562	1.092	4.887	0	365.92	156.492	105.885
	563	1.181	4.97	0	371.591	167.568	96.179
	564	0.761	4.962	0	370.448	125.897	93.325
	565	0.811	4.99	0	368.573	145.219	95.006
	566	0.971	5.002	0	370.866	145.263	96.632
	567	1.001	4.972	0	369.242	118.381	95.994
	568	0.94	4.929	0	367.622	129.993	99.943
	569	0.931	4.938	0	368.814	147.817	103.103
	570	1.2	5.001	0	371.431	143.691	93.656
	571	1.157	4.917	0	367.419	161.871	94.288
	572	1.322	4.945	0	366.518	168.604	98.478
	573	1.168	4.975	0	371.185	184.817	101.863
	574	1.228	4.977	0	367.634	201.817	96.786
	575	1.044	4.937	0	365.704	169.815	95.833
	576	1.355	4.926	0	369.5	193.242	100.396
	577	1.109	4.952	0	367.427	159.07	98.299
	578	1.187	4.939	0	367.255	168.386	104.577
	579	1.266	4.894	0	366.027	164.923	98.153
	580	1.311	4.993	0	369.966	184.992	100.046
	581	1.283	4.989	0	371.507	166.949	100.71
	582	0.715	4.988	0	367.898	156.331	95.036
	583	0.683	4.966	0	367.832	168.185	101.024
	584	0.857	4.953	0	365.84	161.632	97.049
	585	0.851	4.997	0	367.239	153.206	103.928
	586	0.843	4.934	0	365.748	156.468	97.191
	587	1.223	4.983	0	370.482	187.888	99.732
	588	1.24	4.958	0	367.725	169.519	100.705
	589	1.212	5.024	0	370.619	173.394	104.459
	590	1.367	4.959	0	367.322	165.716	98.825
	591	1.13	5.014	0	371.524	173.284	102.06
	592	1.101	4.973	0	368.355	150.682	97.261
	593	0.998	5.033	0	370.08	189.637	95.125
	594	0.998	4.996	0	370.373	153.075	101.306
	595	0.671	5.026	0	368.094	149.711	96.89
	596	1.075	4.953	0	369.135	151.67	101.372
	597	1.363	4.946	0	369.42	179.094	103.214
	598	1.167	5.028	0	370	172.46	104.884
	599	1.243	4.927	0	369.015	200.099	103.651
	600	1.049	5.06	0	368.441	158.511	94.888
	601	1.192	4.924	0	369.568	192.797	101.367
	602	1.211	4.909	0	367.087	194.49	103.17
	603	1.024	4.901	0	367.435	169.296	102.509
	604	0.803	4.982	0	369.763	187.514	95.703
	605	1.01	4.965	0	370.474	153.494	101.275
	606	1.506	4.973	0	369.367	183.508	98.391
	607	0.773	5.026	0	368.242	177.854	105.739
	608	1.039	4.942	0	368.598	205.872	100.789
	609	1.451	4.942	0	367.661	179.27	98.541
	610	1.23	4.996	0	371.827	212.185	105.313
	611	1.217	4.914	0	364.68	234.216	102.071
	612	1.604	4.83	0	368.383	229.592	101.175
	613	1.072	4.876	0	368.077	260.271	107.163
	614	1.48	4.881	0	368.025	213.766	102.703
	615	1.346	4.907	0	371.01	229.664	101.139
	616	1.418	4.845	0	367.95	251.2	110.724
	617	1.185	4.951	0	370.415	271.704	104.182
	618	1.3	4.869	0	366.744	216.853	99.776
	619	1.102	4.946	0	369.765	224.386	103.85
	620	1.375	4.835	0	364.986	210.381	101.87
	621	1.381	4.913	0	369.777	238.523	104.032
	622	1.52	4.885	0	370.602	234.79	101.28
	623	1.293	4.963	0	372.286	231.189	104.965
	624	1.399	4.812	0	365.508	214.199	101.593
	625	1.057	4.964	0	369.796	232.451	99.543
	626	1.401	4.923	0	370.508	217.801	104.584
	627	1.215	4.947	0	366.849	239.913	102.122
	628	0.84	4.895	0	367.429	254.967	99.361
	629	1.099	4.971	0	368.181	209.864	105.068
	630	0.899	5.014	0	370.261	261.845	112.711
	631	1.05	4.803	0	367.58	206.943	106.914
	632	1.272	4.964	0	368.898	226.353	100.639
	633	1.32	4.926	0	369.573	213.686	101.262
	634	1.513	4.847	0	368.977	210.97	104.927
	635	1.369	4.894	0	370.233	202.325	106.534
	636	1.161	4.942	0	367.847	184.889	99.466
	637	1.129	4.831	0	365.602	208.449	101.859
	638	1.092	4.956	0	369.693	250.518	99.569
	639	1.352	4.926	0	374.863	227.521	119.529
	640	0.972	4.932	0	368.277	227.183	105.389
	641	1.01	4.911	0	365.255	242.589	107.832
	642	1.079	4.893	0	366.136	229.495	107.187
	643	0.916	4.948	0	368.527	232.718	101.962
	644	1.067	4.968	0	372.042	238.693	103.657
	645	1.178	4.881	0	368.119	223	102.671
	646	1.154	4.898	0	367.988	208.073	103.153
	647	0.971	4.953	0	367.685	211.339	101.691
	648	1.451	5	0	371.51	205.255	102.866
	649	1.162	4.942	0	368.221	225.39	99.518
	650	1.289	4.862	0	367.098	196.387	110.294
	651	0.937	4.93	0	368.124	212.587	96.723
	652	1.197	4.89	0	367.905	221.812	104.797
	653	1.187	4.942	0	369.46	218.943	103.744
	654	1.293	5.019	0	370.031	259.289	114.687
	655	1.318	5.015	0	368.32	240.444	105.104
	656	1.273	4.969	0	370.049	212.275	102.509
	657	1.132	4.921	0	367.757	234.046	99.829
	658	0.988	4.931	0	369.468	249.02	101.191
	659	1.565	5.022	0	372.63	262.115	101.263
	660	1.045	4.902	0	365.814	226.478	104.463
	661	1.195	4.9	0	369.886	260.931	99.693
	662	1.044	4.805	0	367.537	241.936	104.422
	663	1.159	4.985	0	369.324	235.789	99.59
	664	0.977	4.914	0	367.204	253.049	101.624
	665	1.131	4.907	0	364.782	223.206	97.34
	666	1.334	4.842	0	368.228	232.384	104.939
	667	1.315	4.913	0	370.636	257.587	103.81
	668	1.172	4.859	0	367.057	205.405	105.093
	669	0.906	4.928	0	364.626	224.836	95.391
	670	1.243	4.94	0	365.692	224.473	99.216
	671	1.377	4.921	0	369.684	254.933	103.876
	672	1.397	4.864	0	367.494	206.173	101.01
	673	1.27	4.924	0	367.945	207.291	102.231
	674	1.229	4.901	0	367.783	222.795	107.119
	675	1.54	4.861	0	364.826	222.624	96.863
	676	1.163	4.932	0	369.866	205.663	106.138
	677	1.156	4.944	0	366.128	209.267	98.059
	678	1.262	4.972	0	371.661	204.935	103.8
	679	0.925	4.908	0	367.039	226.596	99.195
	680	1.103	4.939	0	369.562	245.165	102.065
	681	1.096	4.959	0	368.139	239.361	99.221
	682	1.445	4.926	0	368.106	211.825	101.186
	683	1.07	4.9	0	364.057	214.531	105.58
	684	0.833	4.925	0	369.461	227.864	103.206
	685	1.14	4.874	0	366.29	210.614	102.829
	686	1.137	4.972	0	367.931	219.279	101.785
	687	1.465	4.882	0	364.518	214.921	94.315
	688	1.047	4.984	0	370.059	219.168	98.554
	689	1.249	4.863	0	367.254	196.461	103.573
	690	1.648	4.844	0	366.537	196.495	96.666
	691	0.912	4.968	0	367.771	243.966	93.667
	692	1.516	4.861	0	368.083	218.415	99.897
	693	1.012	4.901	0	366.042	211.008	100.98
	694	1.357	4.919	0	368.085	210.361	99.448
	695	1.263	4.938	0	368.911	201.559	103.038
	696	1.019	4.922	0	369.308	208.361	103.762
	697	1.232	4.951	0	366.852	234.319	102.208
	698	1.043	4.915	0	367.644	199.533	103.168
	699	1.333	4.941	0	370.05	219.684	104.833
	700	1.249	4.9	0	368.731	190.504	107.974
	701	1.058	4.921	0	366.689	217.271	102.315
	702	1.227	4.913	0	367.144	193.579	107.769
	703	1.201	4.946	0	366.913	208.643	103.077
	704	0.892	4.943	0	369.477	214.281	101.85
	705	1.001	4.971	0	369.564	193.059	103.431
	706	1.527	4.878	0	366.612	232.945	96.89
	707	1.46	4.938	0	370.608	232.687	109.139
	708	1.42	4.933	0	370.76	211.957	102.891
	709	1.2	4.958	0	368.057	233.248	99.471
	710	1.157	4.942	0	368.576	258.818	103.954
	711	0.893	4.984	0	369.036	229.743	106.346
	712	0.966	4.924	0	369.331	250.593	99.065
	713	1.351	4.911	0	370.344	216.453	99.097
	714	1.08	4.925	0	371.215	238.293	103.671
	715	1.131	4.948	0	371.46	205.263	99.397
	716	1.025	4.954	0	368.315	260.708	101.251
	717	1.052	4.952	0	368.312	223.062	105.573
	718	1.094	4.925	0	369.17	234.615	109.278
	719	1.421	4.96	0	368.516	189.124	96.129
	720	1.067	4.883	0	367.263	232.436	102.543
	721	1.264	4.867	0	369.039	239.106	108.599
	722	1.549	4.925	0	370.132	220.075	100.153
	723	0.803	4.972	0	369.664	288.345	100.825
	724	0.861	4.89	0	363.541	227.802	96.161
	725	1.006	4.921	0	369.54	243.115	102.977
	726	1.381	4.933	0	366.303	254.964	111.219
	727	1.605	4.921	0	367.54	234.32	105.276
	728	1.423	4.936	0	366.818	228.726	103.894
	729	1.553	5.033	0	370.461	247.18	108.492
	730	1.26	4.864	0	366.517	228.754	103.062
	731	1.449	4.929	0	368.33	203.413	102.791
	732	1.452	4.898	0	366.337	209.863	102.132
	733	1.188	4.88	0	367.503	236.621	99.697
	734	1.45	5.02	0	368.402	241.648	102.339
	735	1.173	4.926	0	370.287	216.245	103.194
	736	1.737	4.927	0	367.225	224.72	104.831
	737	1.193	4.871	0	366.581	244.468	98.858
	738	1.276	4.937	0	369.442	237.033	100.466
	739	1.179	4.941	0	368.718	248.777	100.701
	740	1.158	4.865	0	368.565	250.217	101.881
	741	1.032	4.936	0	370.214	238.343	110.678
	742	1.637	4.916	0	368.789	238.782	99.085
	743	1.361	4.925	0	367.25	254.177	101.118
	744	1.282	4.865	0	367.244	241.411	105.796
	745	1.09	4.987	0	369.746	233.444	100.056
	746	1.024	4.924	0	367.104	215.741	94.468
	747	1.512	4.883	0	367.005	235.352	99.6
	748	1.374	4.928	0	368.632	189.608	94.458
	749	1.044	4.84	0	367.002	232.582	100.001
	750	1.285	4.983	0	368.5	246.958	103.701
	751	1.535	4.936	0	368.382	229.802	105.395
	752	1.383	4.954	0	373.089	240.16	109.318
	753	1.536	4.914	0	371.132	209.873	106.078
	754	1.491	5.011	0	368.843	225.142	101.416
	755	1.558	4.915	0	370.233	239.917	103.408
	756	1.522	4.925	0	368.037	259.027	99.811
	757	1.5	4.951	0	369.502	260.845	103.018
	758	1.372	4.904	0	368.208	220.067	101.214
	759	1.378	4.959	0	369.388	207.891	103.251
	760	1.234	4.959	0	367.563	235.804	103.37
	761	1.437	4.912	0	370.61	244.947	106.166
	762	1.761	4.998	0	369.702	230.414	100.619
	763	1.16	4.985	0	368.243	241.844	101.959
	764	1.419	4.912	0	369.69	243.256	103.636
	765	1.098	4.945	0	368.72	227.278	102.357
	766	1.429	4.937	0	367.755	216.281	97.292
	767	1.473	4.995	0	369.839	202.004	99.774
	768	1.022	4.99	0	371.7	200.767	99.269
	769	1.444	4.958	0	368.289	221.554	98.06
	770	1.586	4.984	0	368.067	232.711	101.587
	771	1.367	4.874	0	367.205	222.958	97.154
	772	1.094	4.973	0	368.612	220.986	96.049
	773	1.037	4.907	0	366.835	187.743	99.347
	774	1.378	4.958	0	371.285	239.503	105.431
	775	1.26	4.915	0	367.924	232.328	106.135
	776	0.86	4.867	0	367.633	246.112	100.157
	777	1.274	4.916	0	367.649	248.261	99.032
	778	1.625	4.969	0	368.543	235.446	103.798
	779	1.262	4.855	0	364.584	224.7	101.964
	780	1.601	4.841	0	367.56	221.914	105.938
	781	1.764	4.888	0	364.486	240.287	96.241
	782	1.528	4.934	0	368.271	222.784	101.354
	783	1.235	4.954	0	369.431	209.173	100.851
	784	1.345	4.97	0	369.47	214.066	101.03
	785	1.336	4.836	0	369.184	221.348	100.481
	786	1.302	4.946	0	367.898	235.859	101.804
	787	1.246	5.008	0	370.21	192.518	97.058
	788	1.69	4.942	0	366.332	227.076	99.417
	789	1.577	4.953	0	368.159	220.432	96.945
	790	1.382	4.933	0	369.988	230.187	105.866
	791	1.234	5.004	0	372.113	246.671	100.666
	792	1.364	4.966	0	370.382	258.061	98.344
	793	1.497	4.949	0	365.548	229.334	102.48
	794	1.671	4.944	0	371.328	204.444	107.161
	795	1.393	4.845	0	365.268	239.954	98.925
	796	1.372	4.856	0	365.086	222.86	103.907
	797	1.385	4.941	0	367.483	228.018	96.624
	798	1.164	4.895	0	366.401	217.939	98.65
	799	1.525	4.971	0	367.787	235.766	104.691
	800	1.596	5.011	0	371.115	236.062	103.618
	801	1.608	4.92	0	366.925	232.819	96.154
	802	1.684	4.928	0	366.527	226.577	93.484
	803	0.952	4.973	0	368.216	227.634	99.385
	804	1.237	4.944	0	372.592	247.972	109.334
	805	1.261	4.993	0	371.857	227.399	96.476
	806	1.205	4.864	0	367.012	233.989	96.767
	807	1.668	5.009	0	369.886	228.843	104.722
	808	1.287	4.916	0	367.177	221.593	101.915
	809	1.336	4.952	0	371.397	215.36	104.535
	810	1.438	4.925	0	368.876	242.033	111.059
	811	1.733	4.921	0	369.553	223.876	104.575
	812	1.444	4.991	0	369.337	234.719	100.58
	813	1.345	4.91	0	370.398	195.382	97.497
	814	1.553	4.95	0	366.995	224.959	104.623
	815	1.288	4.858	0	368.734	208.315	96.943
	816	1.423	4.919	0	366.584	269.066	100.835
	817	1.678	4.935	0	367.179	221.018	102.599
	818	1.581	4.984	0	370.844	223.5	100.843
	819	1.245	4.918	0	368.708	218.738	102.081
	820	1.41	5.01	0	369.833	237.18	97.925
	821	1.279	4.967	0	371.683	239.745	100.885
	822	1.398	4.937	0	366.949	234.696	98.528
	823	1.307	4.92	0	369.26	233.828	100.306
	824	1.587	4.989	0	369.441	237.449	109.356
	825	1.216	4.935	0	368.807	210.646	97.199
	826	1.374	4.947	0	368.935	230.23	100.748
	827	1.484	4.958	0	366.57	227.316	93.746
	828	1.42	4.986	0	367.965	208.652	100.574
	829	1.335	5.005	0	372.543	243.859	104.589
	830	1.519	4.943	0	367.733	222.193	95.208
	831	1.245	4.918	0	366.424	242.645	95.309
	832	1.523	4.916	0	366.344	216.366	100.875
	833	1.262	4.91	0	371.404	230.196	99.266
	834	1.163	4.9	0	368.973	222.996	104.191
	835	1.242	4.932	0	370.24	216.049	103.695
	836	1.38	4.869	0	367.507	215.19	105.674
	837	1.691	4.994	0	369.491	240.324	101.076
	838	1.401	4.927	0	368.26	237.244	95.239
	839	1.253	4.963	0	368.604	228.715	97.977
	840	1.169	4.959	0	370.033	221.558	99.163
	841	1.454	4.955	0	371.683	245.409	110.175
	842	1.631	4.855	0	366.981	219.158	105.687
	843	1.238	4.883	0	366.964	233.176	100.629
	844	1.541	4.918	0	368.328	251.694	103.186
	845	1.498	4.894	0	368.129	219.762	102.851
	846	1.192	4.959	0	367.341	214.887	98.194
	847	1.337	4.957	0	371.716	209.382	102.993
	848	1.154	4.95	0	367.869	238.119	98.816
	849	1.306	4.898	0	365.976	218.881	97.274
	850	1.238	4.913	0	368.107	242.082	100.552
	851	1.733	4.97	0	370.703	254.599	107.348
	852	1.532	4.963	0	370.168	242.758	97.715
	853	1.345	4.94	0	370.887	229.905	109.497
	854	1.436	4.915	0	366.663	219.291	96.732
	855	1.348	4.917	0	367.88	253.707	99.144
	856	1.347	4.873	0	367.286	249.983	103.439
	857	1.275	4.89	0	368.792	253.648	105.793
	858	1.295	4.894	0	368.928	232.691	102.162
	859	1.082	4.93	0	367.854	235.818	100.799
	860	1.188	4.885	0	368.497	225.23	99.7
	861	1.02	4.932	0	370.523	242.358	99.379
	862	1.158	4.921	0	368.928	225.548	103.268
	863	1.681	5.043	0	370.911	229.692	103.474
	864	1.337	4.934	0	366.312	238.511	102.033
	865	0.96	4.895	0	367.08	230.375	101.945
	866	1.274	4.874	0	367.664	237.742	102.929
	867	1.344	4.929	0	368.644	228.525	101.46
	868	1.232	4.943	0	369.096	223.202	96.457
	869	1.372	4.911	0	368.686	232.36	100.774
	870	1.696	4.931	0	368.174	258.459	99.467
	871	1.445	4.879	0	367.552	236.194	102.047
	872	1.254	4.931	0	369.99	224.399	100.824
	873	1.435	4.888	0	366.266	232.842	102.133
	874	1.019	4.92	0	368.749	223.311	106.279
	875	1.459	4.894	0	367.639	234.713	104.604
	876	1.246	4.921	0	369.098	214.695	98.94
	877	1.34	4.932	0	368.478	212.597	102.126
	878	1.428	5.005	0	370.552	242.746	109.93
	879	1.301	4.899	0	368.793	225.505	100.611
	880	1.475	5.039	0	371.184	237.9	101.839
	881	1.3	4.954	0	370.475	236.703	101.227
	882	1.397	4.962	0	370.445	211.738	98.983
	883	1.494	4.927	0	367.854	215.668	108.027
	884	1.251	4.914	0	368.988	227.943	97.159
	885	1.448	4.915	0	368.114	231.368	103.245
	886	1.269	4.907	0	368.345	234.393	100.181
	887	1.321	5.045	0	374.157	225.86	108.152
	888	1.297	4.864	0	368.873	230.644	102.829
	889	1.235	4.881	0	367.711	209.312	100.14
	890	1.497	4.903	0	368.086	224.525	101.437
	891	1.462	5.036	0	367.419	235.592	95.169
	892	1.263	4.932	0	368.509	255.349	105.484
	893	1.254	4.975	0	368.635	222.242	98.279
	894	1.256	4.914	0	367.539	238.82	102.743
	895	1.481	4.927	0	369.279	213.017	107.392
	896	1.517	4.933	0	370.577	238.078	104.132
	897	1.498	5.02	0	369.48	219.58	102.778
	898	1.432	5.015	0	371.661	246.574	107.274
	899	1.438	4.963	0	368.534	253.647	101.756
	900	1.48	4.913	0	369.383	241.052	111.039
	901	1.404	4.882	0	366.875	220.897	102.256
	902	1.25	4.978	0	367.718	223.022	105.728
	903	1.491	4.952	0	367.584	218.846	105.15
	904	1.177	4.921	0	368.377	234.974	100.592
	905	1.674	4.968	0	371.021	258.536	98.771
	906	1.21	4.952	0	369.169	234.304	97.878
	907	0.979	4.879	0	366.851	210.879	98.781
	908	1.406	4.97	0	371.621	242.778	102.703
	909	1.125	4.92	0	368.397	224.9	107.346
	910	1.166	4.894	0	367.258	214.971	101.034
	911	1.595	4.927	0	368.034	229.295	95.886
	912	1.254	4.941	0	370.49	235.672	104.869
	913	1.345	4.96	0	370.066	256.54	108.914
	914	0.883	4.96	0	372.834	235.479	109.379
	915	1.734	4.952	0	368.983	235.153	106.676
	916	1.202	4.922	0	369.418	193.896	105.823
	917	1.506	4.984	0	368.072	237.277	104.108
	918	1.574	5.065	0	372.056	227.061	103.957
	919	1.635	4.926	0	369.584	239.779	107.638
	920	1.265	4.959	0	370.197	244.131	105.422
	921	0.912	4.914	0	368.68	214.885	98.494
	922	1.369	4.922	0	369.159	234.825	104.57
	923	1.081	4.947	0	369.655	215.085	97.423
	924	1.192	4.905	0	368.994	232.611	101.716
	925	1.133	4.965	0	370.514	235.393	102.61
	926	1.651	4.975	0	369.559	233.345	99.465
	927	1.472	4.923	0	372.402	235.527	109.077
	928	1.381	4.937	0	369.92	227.305	103.71
	929	1.13	4.855	0	367.737	228.192	101.403
	930	1.429	4.913	0	368.713	228.705	104.919
	931	1.437	4.948	0	366.173	218.842	96.537
	932	1.388	4.852	0	368.805	227.182	106.635
	933	1.309	4.945	0	367.587	231.881	105.059
	934	1.394	4.928	0	367.355	210.74	100.197
	935	0.816	5.006	0	369.279	232.769	97.513
	936	1.544	4.928	0	367.866	251.547	103.92
	937	1.317	4.982	0	370.631	240.149	104.477
	938	1.551	5.007	0	371.024	246.825	106.406
	939	1.311	4.908	0	369.136	221.478	104.402
	940	1.358	4.972	0	369.615	230.721	99.876
	941	1.612	4.918	0	368.219	244.554	107.211
	942	1.457	4.899	0	365.738	226.336	101.937
	943	1.298	4.932	0	367.234	225.422	106.924
	944	1.175	5.013	0	371.767	238.308	102.687
	945	1.575	4.923	0	368.889	236.865	113.065
	946	1.316	4.907	0	370.148	226.778	102.319
	947	1.612	4.973	0	369.225	226.988	99.387
	948	1.271	4.965	0	367.181	229.123	97.48
	949	1.222	4.873	0	367.948	208.946	100.863
	950	1.228	4.942	0	367.922	239.288	99.551
	951	1.226	4.921	0	368.736	224.109	101.943
	952	1.329	4.952	0	370.25	243.278	100.691
	953	1.389	4.911	0	370.124	248.05	98.445
	954	1.575	4.98	0	370.458	224.736	104.729
	955	1.607	4.963	0	370.065	218.994	97.676
	956	1.41	4.921	0	370.919	213.742	109.747
	957	1.278	4.984	0	368.971	234.336	106.045
	958	1.551	4.907	0	368.592	242.004	105.57
	959	1.008	4.965	0	366.52	240.717	97.086
	960	1.106	4.906	0	366.832	222.416	99.576
	961	1.261	4.941	0	370.246	226.246	98.161
	962	1.166	4.895	0	367.462	232.593	106.017
	963	1.259	4.918	0	369.222	217.471	105.918
	964	0.941	4.847	0	366.914	185.26	98.771
	965	1.393	4.937	0	369.764	209.571	106.033
	966	1.434	4.984	0	368.743	238.563	102.851
	967	1.29	4.985	0	367.846	236.052	96.862
	968	1.437	4.898	0	369.097	207.413	108.252
	969	1.035	4.931	0	368.892	209.993	101.264
	970	1.399	4.957	0	369.421	220.827	99.965
	971	1.72	4.989	0	368.975	240.158	101.085
	972	1.419	4.827	0	366.821	240.707	105.107
	973	1.489	4.964	0	369.044	227.831	97.999
	974	1.654	5.007	0	368.391	236.362	99.856
	975	1.146	4.898	0	365.083	233.371	100.119
	976	1.587	5.052	0	368.256	238.625	109.651
	977	1.44	4.924	0	369.436	228.626	104.244
	978	0.971	5.011	0	371.513	238.677	95.389
	979	1.583	4.939	0	371.15	227.833	104.309
	980	1.266	4.915	0	367.75	227.791	105.987
	981	1.075	4.959	0	368.837	203.2	98.106
	982	1.196	4.923	0	368.507	228.534	99.136
	983	1.312	4.936	0	369.991	200.914	101.64
	984	1.278	4.876	0	367.94	233.816	98.717
	985	1.491	5.002	0	369.457	245.469	94.803
	986	1.576	5.013	0	371.123	218.982	103.439
	987	1.171	4.899	0	372.246	208.049	106.71
	988	1.63	4.939	0	369.571	231.005	102.924
	989	1.303	4.902	0	369.07	223.525	101.952
	990	1.506	4.938	0	370.212	215.04	99.132
	991	1.446	4.953	0	369.074	229.318	101.01
	992	1.343	4.847	0	365.695	229.476	105.948
	993	1.564	4.97	0	373.29	221.541	100.153
	994	1.688	4.882	0	366.706	229.255	96.605
	995	1.319	4.941	0	369.88	232.162	100.049
	996	1.219	4.918	0	369.386	227.929	102.953
	997	1.439	4.881	0	366.292	250.651	102.882
	998	1.049	4.94	0	368.252	222.194	99.454
	999	1.519	4.936	0	368.465	266.565	102.955
	1000	1.709	5.005	0	368.47	226.627	96.249
	1001	1.442	4.968	0	369.064	232.198	100.652

## Sheet: Ligand RMSD
Frame	CID 10469828	CID 6474893	CID 135438111	CID 44480399 (con)
0	0	0	0	0
1	0.455	0.526	0.648	0.404
2	0.427	0.402	0.774	0.293
3	0.244	0.421	0.72	0.532
4	0.24	0.354	0.611	0.296
5	0.604	0.344	0.592	0.317
6	0.393	0.542	0.644	0.327
7	0.527	0.583	0.647	0.605
8	0.359	0.438	0.649	0.864
9	0.375	0.469	0.616	0.53
10	0.409	0.636	0.637	0.584
11	0.662	0.573	0.501	0.525
12	0.457	0.739	0.336	0.59
13	0.583	0.387	0.505	0.788
14	0.482	0.401	0.523	0.515
15	0.375	0.517	0.448	0.413
16	0.321	0.519	0.479	0.338
17	0.261	0.556	0.342	0.473
18	0.433	0.449	0.335	0.662
19	0.317	0.38	0.304	0.529
20	0.362	0.37	0.478	0.598
21	0.499	0.442	0.795	0.807
22	0.403	0.405	0.575	0.96
23	0.412	0.553	0.631	0.48
24	0.466	0.361	0.575	0.906
25	0.463	0.362	0.462	1.039
26	0.47	0.546	1.156	1.025
27	0.406	0.299	0.585	0.907
28	0.312	0.477	1.045	0.766
29	0.437	0.479	0.84	0.844
30	0.583	0.582	0.888	0.841
31	0.435	0.766	0.981	0.914
32	0.589	0.875	0.591	0.887
33	0.514	0.773	0.416	0.895
34	0.492	0.669	0.631	0.988
35	0.477	0.549	0.625	1.131
36	0.441	0.407	0.592	0.88
37	0.356	0.559	0.619	0.91
38	0.473	0.447	0.596	0.969
39	0.43	0.454	0.644	1.089
40	0.418	0.259	0.653	0.77
41	0.569	0.402	0.589	0.733
42	0.457	0.25	0.683	0.818
43	0.351	0.325	0.676	0.78
44	0.444	0.27	1.124	0.662
45	0.4	0.76	0.319	0.784
46	0.407	0.779	0.461	0.929
47	0.426	0.32	1.062	1.021
48	0.455	0.425	1.016	0.742
49	0.442	0.334	1.031	0.831
50	0.455	0.528	1.079	0.979
51	0.519	0.356	1.01	0.768
52	0.202	0.447	0.949	0.918
53	0.33	0.402	1.053	0.981
54	0.391	0.437	1.043	0.797
55	0.416	0.523	1.019	0.924
56	0.33	0.392	1.053	0.958
57	0.539	0.419	0.914	0.883
58	0.43	0.502	0.98	0.807
59	0.449	0.57	0.895	0.76
60	0.65	0.488	0.882	0.817
61	0.369	0.467	0.875	0.805
62	0.519	0.371	0.733	0.79
63	0.504	0.506	0.71	1.221
64	0.413	0.352	0.717	0.959
65	0.427	0.776	0.7	0.974
66	0.494	0.286	0.861	0.999
67	0.599	0.528	0.711	0.94
68	0.622	0.469	0.796	0.952
69	0.536	0.401	0.798	1.052
70	0.422	0.625	0.762	0.915
71	0.291	0.468	0.661	1.036
72	0.6	0.702	0.884	0.783
73	0.519	0.546	0.688	0.879
74	0.575	0.425	0.613	1.04
75	0.503	0.448	0.507	0.846
76	0.545	0.603	0.615	1.185
77	0.407	0.531	0.579	1.073
78	0.44	0.519	0.601	0.758
79	0.43	0.376	0.617	0.625
80	0.664	0.583	0.606	1.095
81	0.538	0.437	0.592	1.038
82	0.681	0.471	0.656	0.802
83	0.583	0.431	0.64	0.982
84	0.596	0.458	0.623	0.901
85	0.506	0.631	0.591	1.207
86	0.414	0.676	0.725	1.097
87	0.424	0.273	0.759	1.094
88	0.384	0.5	0.769	1.228
89	0.554	0.574	0.753	1.231
90	0.549	0.559	0.824	0.853
91	0.502	0.385	0.718	1.385
92	0.342	0.518	0.541	1.026
93	0.536	0.733	0.586	1.024
94	0.635	0.518	0.641	0.964
95	0.769	0.436	0.663	0.914
96	0.426	0.492	0.753	0.892
97	0.551	0.524	0.824	0.914
98	0.582	0.406	0.811	0.942
99	0.596	0.603	0.782	0.893
100	0.615	0.415	0.593	1.166
101	0.57	0.561	0.597	0.982
102	0.619	0.599	0.743	1.111
103	0.624	0.617	0.601	0.885
104	0.455	0.666	0.669	1.102
105	0.446	0.526	0.65	0.949
106	0.631	0.414	0.681	1.108
107	0.654	0.654	0.798	0.897
108	0.584	0.692	0.812	1.139
109	0.46	0.489	0.73	1.132
110	0.47	0.292	0.604	0.886
111	0.385	0.272	0.739	0.982
112	0.273	0.63	0.64	0.863
113	0.423	0.719	0.782	0.877
114	0.498	0.467	0.774	0.82
115	0.592	0.453	0.673	0.974
116	0.533	0.498	0.589	1.068
117	0.62	0.347	0.572	0.881
118	0.623	0.419	0.648	0.831
119	0.75	0.613	0.688	0.985
120	0.464	0.49	0.604	0.968
121	0.592	0.485	0.614	0.852
122	0.426	0.606	0.652	0.974
123	0.587	0.502	0.581	0.814
124	0.558	0.462	0.931	0.97
125	0.538	0.686	0.87	1.02
126	0.443	0.52	0.631	0.69
127	0.196	0.525	0.567	1.046
128	0.251	0.464	0.819	1.173
129	0.247	0.399	0.761	1.008
130	0.322	0.384	0.635	1.035
131	0.477	0.49	0.63	1.003
132	0.473	0.371	0.622	0.952
133	0.382	0.413	0.606	0.996
134	0.456	0.535	0.614	0.881
135	0.247	0.46	0.667	0.914
136	0.455	0.341	0.626	1.249
137	0.376	0.39	0.778	0.81
138	0.33	0.273	0.727	1.141
139	0.452	0.629	0.792	0.928
140	0.456	0.474	0.755	1.045
141	0.284	0.432	0.594	1.082
142	0.345	0.476	0.67	0.708
143	0.575	0.442	0.756	0.814
144	0.304	0.414	0.75	0.832
145	0.551	0.515	0.736	1.032
146	0.566	0.623	0.851	0.874
147	0.559	0.778	0.679	0.957
148	0.54	0.367	0.659	1.017
149	0.359	0.624	0.778	1.254
150	0.315	0.311	0.63	1.036
151	0.412	0.315	0.724	1.02
152	0.361	0.505	0.777	0.915
153	0.401	0.431	0.656	1
154	0.61	0.471	0.597	0.997
155	0.756	0.387	0.639	1.038
156	0.515	0.488	0.596	1.139
157	0.46	0.399	1.072	1.028
158	0.416	0.414	0.839	0.769
159	0.432	0.467	0.628	0.497
160	0.535	0.329	0.641	0.792
161	0.515	0.384	0.628	0.833
162	0.729	0.351	0.839	0.924
163	0.583	0.618	0.537	1.202
164	0.437	0.482	0.838	0.855
165	0.531	0.458	0.987	0.823
166	0.412	0.419	0.99	0.925
167	0.487	0.494	0.989	0.896
168	0.421	0.395	1.119	1.102
169	0.523	0.381	1.007	0.758
170	0.566	0.334	1.141	0.974
171	0.407	0.305	1.064	0.857
172	0.517	0.528	1.073	0.973
173	0.196	0.495	0.985	0.617
174	0.315	0.465	1.048	0.758
175	0.216	0.368	1.054	0.786
176	0.526	0.477	0.613	0.944
177	0.642	0.345	0.494	0.816
178	0.542	0.656	0.544	0.379
179	0.516	0.658	0.611	0.502
180	0.422	0.621	0.757	0.957
181	0.524	0.561	0.677	0.804
182	0.614	0.601	0.77	0.798
183	0.382	0.584	0.392	0.566
184	0.406	0.618	0.476	0.769
185	0.486	0.663	0.637	1.026
186	0.648	0.621	0.777	0.717
187	0.532	0.485	0.795	0.784
188	0.457	0.631	0.931	0.763
189	0.573	0.63	0.813	0.591
190	0.451	0.585	0.769	0.739
191	0.475	0.556	0.814	0.926
192	0.488	0.576	0.895	0.745
193	0.564	0.566	0.622	0.697
194	0.39	0.694	0.621	0.741
195	0.448	0.495	0.644	0.719
196	0.385	0.655	0.602	1.135
197	0.4	0.536	0.618	0.855
198	0.528	0.549	0.587	0.969
199	0.398	0.776	0.665	0.789
200	0.177	0.616	0.619	0.804
201	0.302	0.632	0.598	1.06
202	0.382	0.709	0.581	0.664
203	0.704	0.492	0.589	0.661
204	0.262	0.571	0.602	0.903
205	0.529	0.623	0.616	0.795
206	0.534	0.533	0.63	0.724
207	0.679	0.52	0.685	0.896
208	0.482	0.778	0.608	0.932
209	0.286	0.602	0.819	0.78
210	0.493	0.702	0.648	0.814
211	0.42	0.569	0.631	0.765
212	0.462	0.584	0.64	0.997
213	0.41	0.628	0.624	0.97
214	0.426	0.641	0.705	1.156
215	0.363	0.532	0.729	1.008
216	0.258	0.577	0.665	0.848
217	0.456	0.688	0.61	1.13
218	0.372	0.667	0.73	0.959
219	0.408	0.543	0.618	0.964
220	0.531	0.661	0.612	1.233
221	0.345	0.569	0.649	0.904
222	0.412	0.501	0.632	0.778
223	0.422	0.543	0.616	0.707
224	0.326	0.525	0.75	0.788
225	0.368	0.443	0.826	0.66
226	0.464	0.645	0.701	0.973
227	0.548	0.53	0.653	0.931
228	0.518	0.586	0.61	1.051
229	0.312	0.546	0.618	0.97
230	0.44	0.558	0.616	0.865
231	0.405	0.527	0.604	1.115
232	0.385	0.583	0.712	0.885
233	0.55	0.622	0.7	0.874
234	0.442	0.508	0.456	0.818
235	0.311	0.477	0.414	0.978
236	0.251	0.51	0.661	1.203
237	0.295	0.53	0.507	0.793
238	0.468	0.494	0.717	1.016
239	0.333	0.576	0.715	1.177
240	0.318	0.527	0.84	1.208
241	0.236	0.521	0.715	0.912
242	0.263	0.542	0.643	0.84
243	0.195	0.542	0.78	0.752
244	0.33	0.518	0.642	1.061
245	0.506	0.502	0.833	0.842
246	0.29	0.492	0.716	1.122
247	0.359	0.526	0.627	0.996
248	0.326	0.518	0.739	0.947
249	0.188	0.568	0.583	1.136
250	0.257	0.482	0.609	1.059
251	0.354	0.434	0.67	1.059
252	0.272	0.493	0.613	0.982
253	0.309	0.486	0.771	1.016
254	0.248	0.462	0.747	1.287
255	0.172	0.481	0.762	1.055
256	0.291	0.564	0.599	1.062
257	0.292	0.502	0.722	0.976
258	0.268	0.602	0.741	1.12
259	0.304	0.49	0.592	0.934
260	0.167	0.599	0.62	0.939
261	0.247	0.47	0.608	1.111
262	0.306	0.532	0.731	1.283
263	0.383	0.675	0.726	0.97
264	0.291	0.629	0.74	0.881
265	0.242	0.608	0.703	0.998
266	0.293	0.602	0.996	1.02
267	0.231	0.539	0.618	1.329
268	0.363	0.559	0.629	0.932
269	0.204	0.537	0.734	0.914
270	0.219	0.652	0.671	1.088
271	0.286	0.609	0.685	1.145
272	0.381	0.332	0.618	0.759
273	0.485	0.423	0.635	1.198
274	0.219	0.398	0.715	0.991
275	0.293	0.438	0.8	0.957
276	0.299	0.44	0.834	1.162
277	0.476	0.487	0.953	0.827
278	0.391	0.467	0.955	0.889
279	0.307	0.334	0.957	0.891
280	0.175	0.374	0.962	0.953
281	0.205	0.409	0.857	1.181
282	0.54	0.405	0.807	1.125
283	0.257	0.537	0.685	1.248
284	0.239	0.53	0.676	1.045
285	0.421	0.581	0.738	1.161
286	0.372	0.54	0.657	1.031
287	0.296	0.584	0.825	0.746
288	0.302	0.553	0.892	0.821
289	0.357	0.592	0.808	0.5
290	0.235	0.488	0.478	0.825
291	0.401	0.704	0.625	0.677
292	0.233	0.729	0.602	0.969
293	0.478	0.633	0.877	0.623
294	0.467	0.576	0.745	0.819
295	0.426	0.652	0.614	0.895
296	0.402	0.619	0.807	0.686
297	0.386	0.534	0.691	0.57
298	0.465	0.681	0.661	0.683
299	0.542	0.684	0.769	0.601
300	0.473	0.601	0.871	0.831
301	0.463	0.751	0.618	0.716
302	0.3	0.668	0.702	0.585
303	0.471	0.634	0.367	0.495
304	0.599	0.48	0.554	0.489
305	0.553	0.781	0.707	0.713
306	0.497	0.732	0.768	0.485
307	0.608	0.598	0.616	0.768
308	0.41	0.615	0.603	0.611
309	0.664	0.612	0.672	0.498
310	0.471	0.689	0.555	0.576
311	0.499	0.579	0.597	0.936
312	0.469	0.558	0.609	0.777
313	0.401	0.637	0.556	0.939
314	0.228	0.856	0.66	1.017
315	0.483	0.707	0.51	1.022
316	0.532	0.586	0.733	0.956
317	0.324	0.622	0.657	1.011
318	0.462	0.612	0.684	0.977
319	0.277	0.58	0.699	1.145
320	0.419	0.677	0.747	1.233
321	0.529	0.587	0.749	1.032
322	0.274	0.67	0.648	1.167
323	0.564	0.718	0.852	1.405
324	0.331	0.687	0.797	1.158
325	0.368	0.661	0.758	1.206
326	0.469	0.599	0.774	1.134
327	0.518	0.7	0.808	1.253
328	0.504	0.636	0.814	1.082
329	0.429	0.62	0.7	1.209
330	0.53	0.756	0.725	1.223
331	0.478	0.596	0.911	1.358
332	0.413	0.597	0.83	1.294
333	0.629	0.656	0.661	1.187
334	0.262	0.712	0.552	1.06
335	0.419	0.756	0.526	1.288
336	0.416	0.582	0.491	1.181
337	0.285	0.631	0.452	1.319
338	0.324	0.708	0.767	1.061
339	0.224	0.765	0.597	0.989
340	0.565	0.652	0.623	0.875
341	0.441	0.722	0.838	0.954
342	0.415	0.613	0.591	0.844
343	0.551	0.677	0.383	1.184
344	0.506	0.627	0.653	0.915
345	0.399	0.601	0.676	0.936
346	0.372	0.652	0.454	1.089
347	0.289	0.591	0.647	1.084
348	0.49	0.711	0.794	1.321
349	0.249	0.693	0.347	0.931
350	0.468	0.631	0.638	1.149
351	0.359	0.505	0.55	0.921
352	0.374	0.794	0.836	1.213
353	0.526	0.564	0.694	1.212
354	0.414	0.618	0.663	1.274
355	0.548	0.47	0.651	0.952
356	0.551	0.499	0.623	1.183
357	0.367	0.764	0.716	1.08
358	0.48	0.579	0.694	1.016
359	0.261	0.818	0.578	0.942
360	0.235	0.542	0.651	1.092
361	0.251	0.763	0.554	0.92
362	0.531	0.702	0.731	1.078
363	0.59	0.764	0.74	1.105
364	0.541	0.592	0.407	1.102
365	0.409	0.655	0.713	1.355
366	0.505	0.606	0.622	1.377
367	0.495	0.61	0.785	1.284
368	0.472	0.618	0.573	1.437
369	0.427	0.757	0.677	1.378
370	0.458	0.605	0.775	0.949
371	0.389	0.617	0.508	0.848
372	0.314	0.614	0.553	0.814
373	0.284	0.547	0.877	0.758
374	0.362	0.549	0.89	0.897
375	0.476	0.538	0.686	0.269
376	0.443	0.665	0.678	0.698
377	0.467	0.622	0.704	0.726
378	0.475	0.572	0.73	0.815
379	0.546	0.988	0.684	0.83
380	0.428	0.558	0.789	0.859
381	0.446	0.949	0.827	0.986
382	0.373	0.637	0.841	0.918
383	0.254	0.621	0.831	0.761
384	0.435	0.478	0.914	0.64
385	0.469	0.682	0.795	0.922
386	0.457	0.721	0.835	1.403
387	0.747	0.591	0.777	1.331
388	0.546	0.701	0.833	1.139
389	0.512	0.675	0.785	0.997
390	0.587	0.813	0.584	1.062
391	0.403	0.526	0.735	1.109
392	0.56	0.894	0.576	1.344
393	0.465	0.497	0.498	1.55
394	0.526	0.665	0.412	1.117
395	0.515	0.507	0.586	1.363
396	0.512	0.647	0.452	1.068
397	0.566	0.631	0.721	1.034
398	0.461	0.522	0.653	1.163
399	0.444	0.644	0.768	0.898
400	0.426	0.625	0.611	1.044
401	0.408	0.679	0.749	1.064
402	0.509	0.575	0.695	0.891
403	0.65	0.633	0.442	1.125
404	0.366	0.678	0.547	1.014
405	0.373	0.541	0.799	0.632
406	0.474	0.457	0.646	0.597
407	0.276	0.5	0.703	0.83
408	0.398	0.453	0.418	0.676
409	0.611	0.463	0.771	0.804
410	0.456	0.576	0.564	0.92
411	0.26	0.386	0.663	0.974
412	0.381	0.452	0.651	0.788
413	0.357	0.375	0.534	0.891
414	0.426	0.445	0.685	0.766
415	0.455	0.512	0.652	1.036
416	0.283	0.541	0.649	1.062
417	0.408	0.395	0.648	0.858
418	0.327	0.724	0.528	0.913
419	0.442	0.563	0.652	0.68
420	0.531	0.454	0.919	0.728
421	0.408	0.412	0.543	0.884
422	0.268	0.58	0.571	0.829
423	0.238	0.386	0.729	0.917
424	0.568	0.407	0.407	0.658
425	0.265	0.581	0.558	0.977
426	0.257	0.462	0.628	1.102
427	0.384	0.464	0.661	1.112
428	0.413	0.444	0.609	0.932
429	0.464	0.547	0.425	1.124
430	0.545	0.48	0.504	1.112
431	0.401	0.482	0.779	1.232
432	0.47	0.466	0.81	0.747
433	0.367	0.493	0.661	0.872
434	0.399	0.515	0.608	0.808
435	0.505	0.532	0.719	0.748
436	0.358	0.553	0.636	0.621
437	0.374	0.508	0.568	0.906
438	0.363	0.514	0.326	0.82
439	0.357	0.591	0.624	1.109
440	0.452	0.561	0.632	0.954
441	0.324	0.528	0.435	1.299
442	0.26	0.391	0.647	1.168
443	0.398	0.514	0.645	1.165
444	0.514	0.563	0.611	1.136
445	0.412	0.744	0.396	1.141
446	0.337	0.617	0.768	1.201
447	0.588	0.466	0.834	0.72
448	0.362	0.633	0.657	1.157
449	0.471	0.679	0.684	1.235
450	0.311	0.379	0.693	0.899
451	0.475	0.49	0.694	1.078
452	0.498	0.47	0.64	0.846
453	0.28	0.593	0.709	1.142
454	0.273	0.66	0.659	1.173
455	0.262	0.653	0.677	0.96
456	0.288	0.691	0.823	1.314
457	0.497	0.641	0.796	1.057
458	0.304	0.597	0.834	1.097
459	0.362	0.589	0.826	1.198
460	0.468	0.439	0.838	1.047
461	0.537	0.343	0.853	0.889
462	0.293	0.471	0.636	0.824
463	0.294	0.329	0.572	1.114
464	0.368	0.529	0.657	1.224
465	0.509	0.425	0.678	1.239
466	0.316	0.441	0.68	1.089
467	0.22	0.404	0.665	1.37
468	0.452	0.532	0.498	1.146
469	0.252	0.545	0.843	1.118
470	0.487	0.529	0.675	1.355
471	0.477	0.47	0.753	1.241
472	0.289	0.508	0.733	1.045
473	0.24	0.52	0.697	1.052
474	0.436	0.461	0.673	1.151
475	0.345	0.467	0.767	0.979
476	0.292	0.466	0.764	1.179
477	0.385	0.572	0.388	1.117
478	0.415	0.464	0.708	1.094
479	0.61	0.491	0.631	1.16
480	0.302	0.398	0.757	1.024
481	0.305	0.448	0.591	1.154
482	0.242	0.475	0.695	1.312
483	0.397	0.296	0.6	1.042
484	0.308	0.42	0.557	1.32
485	0.667	0.45	0.632	1.075
486	0.512	0.515	0.774	1.027
487	0.454	0.474	0.664	1.11
488	0.477	0.45	0.615	1.289
489	0.557	0.383	0.731	1.257
490	0.52	0.487	0.677	1.268
491	0.541	0.378	0.798	1.125
492	0.6	0.624	0.532	1.103
493	0.414	0.487	0.717	0.963
494	0.58	0.425	0.646	1.163
495	0.458	0.387	0.74	0.994
496	0.545	0.361	0.676	0.908
497	0.389	0.633	0.674	1.05
498	0.445	0.405	0.463	1.161
499	0.446	0.618	0.752	1.308
500	0.367	0.353	0.835	1.012
501	0.378	0.45	0.692	0.992
502	0.376	0.432	0.681	1.089
503	0.316	0.511	0.713	0.928
504	0.611	0.418	0.653	1.267
505	0.32	0.533	0.57	0.878
506	0.243	0.39	0.549	0.867
507	0.283	0.592	0.636	0.811
508	0.458	0.376	0.368	0.637
509	0.492	0.532	0.565	0.654
510	0.642	0.554	0.626	0.855
511	0.321	0.517	0.652	0.782
512	0.367	0.256	0.489	0.885
513	0.429	0.499	0.852	0.989
514	0.4	0.33	0.887	0.913
515	0.55	0.342	0.696	0.775
516	0.764	0.441	0.669	0.894
517	0.484	0.529	0.844	0.875
518	0.577	0.513	0.549	0.822
519	0.455	0.416	0.65	1.042
520	0.603	0.532	0.64	1.043
521	0.448	0.514	0.563	1.343
522	0.303	0.487	0.489	1.181
523	0.356	0.465	0.703	1.103
524	0.496	0.408	0.642	1.238
525	0.485	0.631	0.687	1.147
526	0.546	0.529	0.701	1.102
527	0.6	0.452	0.693	1.151
528	0.562	0.418	0.711	1.239
529	0.423	0.38	0.749	1.045
530	0.557	0.546	0.657	1.118
531	0.547	0.561	0.683	1.082
532	0.513	0.464	0.66	1.156
533	0.645	0.545	0.47	1.121
534	0.679	0.664	0.612	0.827
535	0.339	0.541	0.612	1.152
536	0.492	0.567	0.605	1.04
537	0.5	0.589	0.696	0.974
538	0.445	0.692	0.954	1.065
539	0.324	0.513	0.572	1.068
540	0.476	0.627	0.619	1.095
541	0.18	0.618	0.712	1.227
542	0.367	0.54	0.448	1.381
543	0.433	0.456	0.599	1.501
544	0.449	0.72	0.669	1.116
545	0.468	0.598	0.638	1.223
546	0.487	0.424	0.652	0.876
547	0.451	0.568	0.707	0.912
548	0.516	0.566	0.563	1.049
549	0.244	0.611	0.722	1.305
550	0.484	0.494	0.498	1.055
551	0.453	0.63	0.577	0.973
552	0.625	0.476	0.652	1.206
553	0.457	0.536	0.609	1.154
554	0.518	0.543	0.757	0.903
555	0.554	0.506	0.624	0.825
556	0.407	0.523	0.629	0.793
557	0.449	0.467	0.646	1.133
558	0.457	0.573	0.769	0.872
559	0.711	0.561	0.589	1.098
560	0.41	0.494	0.69	1.241
561	0.401	0.479	0.672	1.145
562	0.421	0.527	0.464	1.092
563	0.557	0.504	0.486	1.181
564	0.289	0.438	0.643	0.761
565	0.456	0.481	0.521	0.811
566	0.394	0.575	0.569	0.971
567	0.386	0.508	0.348	1.001
568	0.398	0.659	0.773	0.94
569	0.442	0.526	0.572	0.931
570	0.371	0.519	0.567	1.2
571	0.429	0.491	0.641	1.157
572	0.608	0.574	0.792	1.322
573	0.487	0.501	0.768	1.168
574	0.388	0.613	0.719	1.228
575	0.459	0.711	0.67	1.044
576	0.529	0.542	0.646	1.355
577	0.611	0.591	0.648	1.109
578	0.499	0.439	0.708	1.187
579	0.358	0.507	0.556	1.266
580	0.33	0.625	0.685	1.311
581	0.321	0.644	0.672	1.283
582	0.296	0.771	0.775	0.715
583	0.376	0.638	0.646	0.683
584	0.522	0.602	0.645	0.857
585	0.413	0.403	0.608	0.851
586	0.502	0.733	0.754	0.843
587	0.31	0.561	0.583	1.223
588	0.21	0.509	0.568	1.24
589	0.473	0.643	0.681	1.212
590	0.524	0.397	0.429	1.367
591	0.405	0.55	0.642	1.13
592	0.24	0.488	0.401	1.101
593	0.63	0.618	0.632	0.998
594	0.508	0.611	0.657	0.998
595	0.424	0.456	0.527	0.671
596	0.429	0.506	0.473	1.075
597	0.469	0.579	0.682	1.363
598	0.342	0.514	0.672	1.167
599	0.582	0.354	0.799	1.243
600	0.585	0.577	0.755	1.049
601	0.394	0.487	0.742	1.192
602	0.592	0.576	0.8	1.211
603	0.449	0.471	0.663	1.024
604	0.468	0.575	0.534	0.803
605	0.482	0.404	0.659	1.01
606	0.409	0.427	0.712	1.506
607	0.291	0.517	0.473	0.773
608	0.307	0.631	0.587	1.039
609	0.333	0.383	0.705	1.451
610	0.528	0.711	0.564	1.23
611	0.27	0.397	0.588	1.217
612	0.437	0.616	0.696	1.604
613	0.536	0.558	0.693	1.072
614	0.515	0.521	0.654	1.48
615	0.672	0.476	0.647	1.346
616	0.458	0.608	0.763	1.418
617	0.51	0.411	0.581	1.185
618	0.442	0.591	0.768	1.3
619	0.433	0.565	0.705	1.102
620	0.446	0.458	0.745	1.375
621	0.364	0.468	0.409	1.381
622	0.557	0.485	0.451	1.52
623	0.563	0.604	0.712	1.293
624	0.31	0.45	0.674	1.399
625	0.366	0.349	0.787	1.057
626	0.473	0.476	0.613	1.401
627	0.341	0.374	0.656	1.215
628	0.722	0.497	0.739	0.84
629	0.378	0.532	0.411	1.099
630	0.43	0.438	0.663	0.899
631	0.318	0.455	0.737	1.05
632	0.198	0.405	0.56	1.272
633	0.43	0.521	0.743	1.32
634	0.578	0.532	0.688	1.513
635	0.461	0.6	0.415	1.369
636	0.259	0.561	0.41	1.161
637	0.442	0.494	0.593	1.129
638	0.464	0.355	0.53	1.092
639	0.425	0.631	0.687	1.352
640	0.413	0.764	0.718	0.972
641	0.285	0.528	0.6	1.01
642	0.318	0.738	0.68	1.079
643	0.323	0.474	0.657	0.916
644	0.428	0.588	0.527	1.067
645	0.388	0.528	0.201	1.178
646	0.326	0.472	0.522	1.154
647	0.345	0.443	0.598	0.971
648	0.24	0.457	0.477	1.451
649	0.361	0.529	0.56	1.162
650	0.27	0.624	0.66	1.289
651	0.277	0.551	0.761	0.937
652	0.2	0.643	0.691	1.197
653	0.369	0.547	0.687	1.187
654	0.345	0.628	0.736	1.293
655	0.39	0.553	0.695	1.318
656	0.299	0.448	0.857	1.273
657	0.485	0.579	0.61	1.132
658	0.249	0.411	0.656	0.988
659	0.401	0.62	0.417	1.565
660	0.389	0.481	0.506	1.045
661	0.331	0.44	0.724	1.195
662	0.338	0.547	0.54	1.044
663	0.32	0.61	0.512	1.159
664	0.268	0.567	0.694	0.977
665	0.568	0.486	0.677	1.131
666	0.342	0.336	0.673	1.334
667	0.434	0.729	0.726	1.315
668	0.456	0.742	0.575	1.172
669	0.232	0.472	0.503	0.906
670	0.45	0.483	0.654	1.243
671	0.554	0.65	0.708	1.377
672	0.407	0.557	0.767	1.397
673	0.27	0.747	0.609	1.27
674	0.391	0.599	0.749	1.229
675	0.513	0.445	0.624	1.54
676	0.491	0.536	0.936	1.163
677	0.409	0.438	0.353	1.156
678	0.343	0.523	0.686	1.262
679	0.519	0.554	0.746	0.925
680	0.29	0.492	0.712	1.103
681	0.58	0.437	0.708	1.096
682	0.629	0.556	0.616	1.445
683	0.283	0.532	0.399	1.07
684	0.379	0.516	0.537	0.833
685	0.556	0.453	0.646	1.14
686	0.387	0.326	0.687	1.137
687	0.528	0.343	0.732	1.465
688	0.484	0.52	0.823	1.047
689	0.438	0.701	0.696	1.249
690	0.374	0.598	0.44	1.648
691	0.235	0.622	0.552	0.912
692	0.453	0.484	0.744	1.516
693	0.245	0.435	0.683	1.012
694	0.482	0.464	0.483	1.357
695	0.505	0.521	0.748	1.263
696	0.26	0.717	0.562	1.019
697	0.456	0.642	0.599	1.232
698	0.558	0.686	0.695	1.043
699	0.414	0.45	0.705	1.333
700	0.379	0.448	0.648	1.249
701	0.325	0.593	0.602	1.058
702	0.631	0.559	0.641	1.227
703	0.586	0.572	0.736	1.201
704	0.473	0.358	0.576	0.892
705	0.523	0.559	0.557	1.001
706	0.467	0.59	0.716	1.527
707	0.45	0.485	0.424	1.46
708	0.484	0.646	0.562	1.42
709	0.548	0.69	0.301	1.2
710	0.533	0.664	0.602	1.157
711	0.491	0.474	0.354	0.893
712	0.409	0.748	0.765	0.966
713	0.294	0.472	0.439	1.351
714	0.515	0.421	0.665	1.08
715	0.254	0.382	0.632	1.131
716	0.419	0.507	0.705	1.025
717	0.496	0.613	0.516	1.052
718	0.391	0.478	0.794	1.094
719	0.419	0.385	0.681	1.421
720	0.672	0.63	0.577	1.067
721	0.487	0.51	0.604	1.264
722	0.48	0.404	0.492	1.549
723	0.38	0.489	0.39	0.803
724	0.437	0.63	0.569	0.861
725	0.444	0.505	0.511	1.006
726	0.371	0.661	0.5	1.381
727	0.485	0.641	0.46	1.605
728	0.435	0.663	0.558	1.423
729	0.52	0.513	0.534	1.553
730	0.74	0.533	0.809	1.26
731	0.51	0.685	0.588	1.449
732	0.565	0.592	0.509	1.452
733	0.51	0.345	0.727	1.188
734	0.455	0.626	0.592	1.45
735	0.665	0.584	0.585	1.173
736	0.619	0.409	0.657	1.737
737	0.479	0.463	0.538	1.193
738	0.722	0.588	0.669	1.276
739	0.474	0.714	0.56	1.179
740	0.397	0.465	0.664	1.158
741	0.53	0.631	0.617	1.032
742	0.327	0.725	0.672	1.637
743	0.531	0.563	0.698	1.361
744	0.529	0.472	0.622	1.282
745	0.382	0.61	0.618	1.09
746	0.546	0.765	0.594	1.024
747	0.413	0.839	0.617	1.512
748	0.47	0.877	0.538	1.374
749	0.326	0.893	0.585	1.044
750	0.252	0.893	0.51	1.285
751	0.414	1.009	0.502	1.535
752	0.415	0.792	0.656	1.383
753	0.417	0.807	0.702	1.536
754	0.398	0.802	0.796	1.491
755	0.32	0.885	0.653	1.558
756	0.261	0.915	0.644	1.522
757	0.457	0.813	0.622	1.5
758	0.452	0.897	0.775	1.372
759	0.278	0.738	0.566	1.378
760	0.549	0.826	0.577	1.234
761	0.299	0.971	0.653	1.437
762	0.216	0.809	0.627	1.761
763	0.505	1.035	0.63	1.16
764	0.415	0.732	0.728	1.419
765	0.4	0.906	0.895	1.098
766	0.4	0.837	0.769	1.429
767	0.183	0.867	0.508	1.473
768	0.626	0.989	0.631	1.022
769	0.504	0.945	0.659	1.444
770	0.391	0.947	0.632	1.586
771	0.431	0.91	0.608	1.367
772	0.438	0.894	0.659	1.094
773	0.412	0.766	0.77	1.037
774	0.353	0.847	0.687	1.378
775	0.43	0.898	0.624	1.26
776	0.411	0.892	0.784	0.86
777	0.36	0.825	0.746	1.274
778	0.474	0.728	0.715	1.625
779	0.448	0.759	0.725	1.262
780	0.441	0.835	0.693	1.601
781	0.334	0.825	0.69	1.764
782	0.451	0.854	0.788	1.528
783	0.421	0.797	0.833	1.235
784	0.428	0.9	0.874	1.345
785	0.4	0.777	0.619	1.336
786	0.351	0.81	0.674	1.302
787	0.292	0.905	0.611	1.246
788	0.457	0.738	0.6	1.69
789	0.536	0.767	0.687	1.577
790	0.475	0.904	0.565	1.382
791	0.302	0.972	0.73	1.234
792	0.223	0.768	0.788	1.364
793	0.412	0.783	0.603	1.497
794	0.453	0.87	0.637	1.671
795	0.468	0.981	0.576	1.393
796	0.291	0.847	0.363	1.372
797	0.466	0.767	0.806	1.385
798	0.442	0.925	0.408	1.164
799	0.442	0.728	0.807	1.525
800	0.296	0.93	0.858	1.596
801	0.34	0.835	0.608	1.608
802	0.535	0.766	0.586	1.684
803	0.492	0.944	0.558	0.952
804	0.504	0.919	0.632	1.237
805	0.466	0.835	0.688	1.261
806	0.433	1.051	0.68	1.205
807	0.384	0.852	0.624	1.668
808	0.293	0.741	0.715	1.287
809	0.314	0.721	0.796	1.336
810	0.386	0.914	0.613	1.438
811	0.501	0.746	0.88	1.733
812	0.358	0.74	0.675	1.444
813	0.42	0.796	0.656	1.345
814	0.363	0.711	0.619	1.553
815	0.552	0.874	0.787	1.288
816	0.36	0.74	0.681	1.423
817	0.472	0.787	0.623	1.678
818	0.53	0.795	0.57	1.581
819	0.571	0.954	0.679	1.245
820	0.495	0.889	0.945	1.41
821	0.448	0.767	0.858	1.279
822	0.43	0.834	0.662	1.398
823	0.592	0.663	0.829	1.307
824	0.479	0.842	0.47	1.587
825	0.536	0.729	0.664	1.216
826	0.516	0.763	0.637	1.374
827	0.502	0.732	0.847	1.484
828	0.547	0.907	0.674	1.42
829	0.426	0.94	0.629	1.335
830	0.433	0.736	0.798	1.519
831	0.429	0.841	0.581	1.245
832	0.512	0.923	0.58	1.523
833	0.745	0.825	0.642	1.262
834	0.552	0.73	0.639	1.163
835	0.377	0.844	0.653	1.242
836	0.552	0.923	0.646	1.38
837	0.544	0.869	0.629	1.691
838	0.349	1.049	0.622	1.401
839	0.246	0.936	0.438	1.253
840	0.481	0.823	0.469	1.169
841	0.498	0.695	0.768	1.454
842	0.469	0.639	0.597	1.631
843	0.441	0.847	0.733	1.238
844	0.575	0.852	0.389	1.541
845	0.457	0.736	0.409	1.498
846	0.406	0.785	0.623	1.192
847	0.536	0.852	0.688	1.337
848	0.603	0.7	0.643	1.154
849	0.432	0.975	0.567	1.306
850	0.461	0.868	0.602	1.238
851	0.594	0.892	0.621	1.733
852	0.502	0.686	0.633	1.532
853	0.491	0.758	0.684	1.345
854	0.777	0.832	0.488	1.436
855	0.495	0.851	0.571	1.348
856	0.528	0.769	0.6	1.347
857	0.397	0.786	0.685	1.275
858	0.388	0.741	0.609	1.295
859	0.375	0.95	0.773	1.082
860	0.509	0.826	0.572	1.188
861	0.464	0.93	0.619	1.02
862	0.458	0.804	0.614	1.158
863	0.401	0.931	0.513	1.681
864	0.576	0.913	0.395	1.337
865	0.396	0.852	0.597	0.96
866	0.479	0.721	0.49	1.274
867	0.495	0.824	0.692	1.344
868	0.409	0.758	0.64	1.232
869	0.416	0.808	0.455	1.372
870	0.457	0.79	0.642	1.696
871	0.433	0.835	0.63	1.445
872	0.424	0.816	0.603	1.254
873	0.425	0.86	0.908	1.435
874	0.574	0.947	0.621	1.019
875	0.501	0.83	0.702	1.459
876	0.571	0.711	0.821	1.246
877	0.427	0.749	0.606	1.34
878	0.542	0.814	0.553	1.428
879	0.475	0.734	0.66	1.301
880	0.346	0.969	0.739	1.475
881	0.493	0.861	0.61	1.3
882	0.303	0.779	0.731	1.397
883	0.439	0.927	0.684	1.494
884	0.504	0.866	0.49	1.251
885	0.441	0.922	0.956	1.448
886	0.441	0.86	0.511	1.269
887	0.524	0.876	0.563	1.321
888	0.511	0.937	0.632	1.297
889	0.407	0.905	0.507	1.235
890	0.371	0.864	0.85	1.497
891	0.33	0.837	0.792	1.462
892	0.314	0.948	0.686	1.263
893	0.72	1.006	0.549	1.254
894	0.499	0.852	0.666	1.256
895	0.455	0.752	0.792	1.481
896	0.373	0.742	0.744	1.517
897	0.544	0.9	0.637	1.498
898	0.404	0.968	0.772	1.432
899	0.432	0.813	0.634	1.438
900	0.502	0.822	0.613	1.48
901	0.464	0.925	0.818	1.404
902	0.42	0.812	0.661	1.25
903	0.304	0.898	0.665	1.491
904	0.404	0.858	0.82	1.177
905	0.403	0.853	0.701	1.674
906	0.461	0.883	0.622	1.21
907	0.251	0.781	0.602	0.979
908	0.502	0.857	0.327	1.406
909	0.272	0.801	0.826	1.125
910	0.337	0.81	0.568	1.166
911	0.411	0.758	0.575	1.595
912	0.273	0.887	0.779	1.254
913	0.375	0.721	0.793	1.345
914	0.448	0.887	0.756	0.883
915	0.403	0.832	0.476	1.734
916	0.452	0.811	0.646	1.202
917	0.402	0.716	0.561	1.506
918	0.33	0.93	0.671	1.574
919	0.442	1.039	0.663	1.635
920	0.442	0.869	0.675	1.265
921	0.499	0.865	0.758	0.912
922	0.406	0.849	0.653	1.369
923	0.483	0.922	0.616	1.081
924	0.508	0.858	0.603	1.192
925	0.457	0.926	0.65	1.133
926	0.561	0.858	0.55	1.651
927	0.486	0.811	0.925	1.472
928	0.361	0.668	0.462	1.381
929	0.403	0.906	0.638	1.13
930	0.217	0.929	0.609	1.429
931	0.43	0.758	0.857	1.437
932	0.634	0.748	0.717	1.388
933	0.199	0.771	0.867	1.309
934	0.495	0.8	0.721	1.394
935	0.473	0.828	0.699	0.816
936	0.416	0.818	0.751	1.544
937	0.338	0.787	0.673	1.317
938	0.476	0.699	0.617	1.551
939	0.6	0.922	0.658	1.311
940	0.259	0.909	0.74	1.358
941	0.524	1.009	0.787	1.612
942	0.316	0.773	0.897	1.457
943	0.347	0.908	0.799	1.298
944	0.302	0.878	0.778	1.175
945	0.409	0.722	0.724	1.575
946	0.375	0.787	0.997	1.316
947	0.366	0.772	1.039	1.612
948	0.521	0.806	0.657	1.271
949	0.475	0.85	0.696	1.222
950	0.41	0.808	0.628	1.228
951	0.501	0.729	0.775	1.226
952	0.4	0.733	0.482	1.329
953	0.549	0.824	0.467	1.389
954	0.367	0.711	0.378	1.575
955	0.331	0.995	0.481	1.607
956	0.534	0.758	0.439	1.41
957	0.283	0.946	0.312	1.278
958	0.394	0.817	0.611	1.551
959	0.541	0.816	0.653	1.008
960	0.408	0.889	0.397	1.106
961	0.358	0.788	0.612	1.261
962	0.382	0.902	0.822	1.166
963	0.573	0.845	0.589	1.259
964	0.502	0.811	0.609	0.941
965	0.427	0.785	0.586	1.393
966	0.32	0.852	0.702	1.434
967	0.437	0.709	0.573	1.29
968	0.365	0.919	0.724	1.437
969	0.525	0.724	0.685	1.035
970	0.303	0.92	0.385	1.399
971	0.292	0.748	0.685	1.72
972	0.464	0.906	0.589	1.419
973	0.453	0.921	0.405	1.489
974	0.35	0.957	0.498	1.654
975	0.323	0.894	0.559	1.146
976	0.293	0.745	0.68	1.587
977	0.316	0.766	0.571	1.44
978	0.327	0.918	0.62	0.971
979	0.395	0.964	0.479	1.583
980	0.358	0.622	0.57	1.266
981	0.365	0.89	0.632	1.075
982	0.418	0.801	0.68	1.196
983	0.216	0.85	0.406	1.312
984	0.282	0.931	0.414	1.278
985	0.322	0.964	0.482	1.491
986	0.471	0.744	0.36	1.576
987	0.398	0.828	0.618	1.171
988	0.332	0.875	0.407	1.63
989	0.352	0.822	0.657	1.303
990	0.487	0.672	0.746	1.506
991	0.392	0.634	0.78	1.446
992	0.391	0.919	0.79	1.343
993	0.449	1.117	0.531	1.564
994	0.441	0.982	0.794	1.688
995	0.534	0.863	0.482	1.319
996	0.355	0.939	0.569	1.219
997	0.545	0.924	0.62	1.439
998	0.459	0.675	0.747	1.049
999	0.388	0.877	0.6	1.519
1000	0.528	0.859	0.64	1.709
1001	0.263	0.934	0.619	1.442

## Sheet: Rg
Frame	CID 10469828	CID 6474893	CID 135438111	CID 44480399 (con)
0	4.782	4.995	3.108	4.907
1	4.645	5.168	3.161	4.931
2	4.871	5.095	2.966	4.908
3	4.712	5.064	3	5.025
4	4.737	5.08	3.161	5.002
5	4.848	4.872	3.168	4.892
6	4.753	5.062	3.136	5.014
7	4.868	5.139	3.1	5.046
8	4.766	5.104	3.05	4.993
9	4.792	4.979	3.184	5.006
10	4.759	5.221	3.158	5.029
11	4.865	5.208	3.157	5.014
12	4.777	5.054	3.238	5.015
13	4.753	5.045	3.169	4.994
14	4.753	5.04	3.144	5.008
15	4.797	4.989	3.12	4.973
16	4.743	5.053	3.167	4.919
17	4.752	5.184	3.142	4.905
18	4.705	5.078	3.208	5.009
19	4.84	5.032	3.193	4.998
20	4.77	5.113	3.095	5.05
21	4.737	5.043	2.931	4.968
22	4.811	5.175	3.023	5.037
23	4.757	5.146	2.897	5.031
24	4.714	4.991	2.909	4.98
25	4.779	5.049	2.998	5.003
26	4.759	5.224	2.989	4.91
27	4.671	5.024	3.127	4.946
28	4.75	5.084	3.036	4.961
29	4.808	5.104	3.153	4.98
30	4.803	5.117	3.049	5.012
31	4.711	5.131	2.948	4.992
32	4.666	5.06	3.212	4.997
33	4.907	5.204	3.157	5.053
34	4.635	5.077	3.166	4.962
35	4.665	5.122	3.156	4.955
36	4.715	5.107	3.195	5.054
37	4.742	5.192	3.127	4.985
38	4.675	5.063	3.146	5.051
39	4.691	5.071	3.144	5.026
40	4.634	5.058	3.138	5.007
41	4.752	5.217	3.203	4.969
42	4.64	5.09	3.03	4.971
43	4.836	5.11	3.168	4.996
44	4.837	5.088	3.016	5.013
45	4.829	5.268	3.114	5.014
46	4.777	5.071	3.134	5.037
47	4.685	5.049	2.87	4.985
48	4.662	5.06	2.994	5.022
49	4.734	5.152	2.951	4.964
50	4.67	5.073	2.904	5.009
51	4.604	5.076	2.979	5.016
52	4.783	5.183	2.947	4.974
53	4.748	5.045	2.968	5.039
54	4.705	5.129	2.906	4.941
55	4.766	5.132	2.94	4.992
56	4.692	5.002	2.933	5.042
57	4.83	5.027	3.024	4.969
58	4.69	5.063	3.014	4.985
59	4.819	5.147	3.249	5.031
60	4.682	5.04	3.114	5.041
61	4.736	5.018	3.196	5.062
62	4.687	5.111	3.196	4.983
63	4.753	5.091	3.23	4.97
64	4.588	5.1	3.173	4.986
65	4.617	5.276	3.217	4.979
66	4.581	4.952	3.111	4.985
67	4.476	4.817	3.171	4.972
68	4.455	4.877	3.189	4.966
69	4.557	4.916	3.225	4.986
70	4.635	4.9	3.195	4.933
71	4.698	4.931	3.124	5.017
72	4.48	4.825	2.808	4.967
73	4.566	4.853	3.186	5.01
74	4.611	4.97	3.181	5.06
75	4.698	4.959	3.022	4.999
76	4.578	4.889	2.971	5.001
77	4.614	5.014	3.183	4.924
78	4.726	4.913	3.137	5.001
79	4.667	4.816	3.124	4.955
80	4.465	4.719	3.161	4.968
81	4.56	4.974	3.165	5.027
82	4.524	4.932	3.016	5.045
83	4.592	4.789	3.21	4.973
84	4.611	4.8	3.121	4.967
85	4.626	4.998	3.177	4.9
86	4.734	4.743	3.184	5.004
87	4.649	4.879	3.217	4.961
88	4.715	4.956	3.17	4.992
89	4.615	4.912	3.22	4.962
90	4.538	5.015	3.175	5.013
91	4.547	4.932	3.242	4.961
92	4.788	4.906	3.166	5.005
93	4.647	5.051	3.172	4.974
94	4.567	5.017	3.166	5.009
95	4.516	5.071	3.09	4.95
96	4.73	4.927	3.018	5.002
97	4.645	4.966	3.158	5.016
98	4.657	5	2.968	4.991
99	4.596	5.022	3.169	4.992
100	4.615	5.042	3.145	4.995
101	4.615	5.002	3.172	5.015
102	4.64	4.85	3.138	4.978
103	4.542	5.104	3.195	4.934
104	4.748	4.964	3.164	4.957
105	4.693	4.904	3.172	5.04
106	4.583	4.982	3.204	5.004
107	4.679	4.877	3.239	4.914
108	4.609	4.811	3.176	5.038
109	4.64	4.989	3.168	5.032
110	4.791	4.981	3.201	4.995
111	4.757	5.023	3.193	5.042
112	4.77	5.237	3.218	4.987
113	4.701	4.927	3.171	4.962
114	4.687	4.914	3.141	5.001
115	4.647	5.022	3.156	5.025
116	4.743	5.066	3.172	4.974
117	4.662	4.941	3.148	5.03
118	4.754	5.01	3.186	4.962
119	4.522	5.001	3.15	5.054
120	4.663	5.028	3.182	4.976
121	4.547	5.017	3.22	4.997
122	4.769	4.902	3.106	5.044
123	4.685	4.973	3.15	5.047
124	4.765	4.983	3.168	4.927
125	4.697	4.805	3.141	4.973
126	4.609	5.024	3.194	4.981
127	4.794	5.034	3.21	5.042
128	4.75	5.026	3.044	4.896
129	4.785	4.963	3.257	4.938
130	4.777	4.967	3.17	5.015
131	4.655	4.972	3.16	4.976
132	4.778	5.02	3.194	5.027
133	4.678	4.93	3.162	4.993
134	4.852	4.927	3.181	5.03
135	4.826	4.89	3.135	4.998
136	4.607	4.903	3.139	4.938
137	4.732	4.929	3.214	4.996
138	4.663	5.006	3.172	4.944
139	4.634	4.942	3.233	5.007
140	4.618	4.826	3.25	5.042
141	4.699	5.108	3.145	5.085
142	4.715	5.108	3.228	4.997
143	4.581	4.803	3.171	5.006
144	4.698	5.034	3.235	5.006
145	4.58	5.025	3.19	5.014
146	4.616	4.924	3.212	4.971
147	4.604	4.781	3.173	4.951
148	4.607	4.963	3.113	4.983
149	4.691	4.977	3.06	4.931
150	4.638	4.957	3.107	4.966
151	4.701	4.964	3.127	5.017
152	4.751	4.87	3.175	5.003
153	4.803	5.073	3.119	4.962
154	4.552	5.136	3.174	4.921
155	4.461	5.094	3.179	5.027
156	4.658	5.065	3.169	4.987
157	4.704	5.096	3.036	4.982
158	4.665	5.131	3.209	5.051
159	4.672	5.1	3.136	4.958
160	4.571	5.064	3.19	4.994
161	4.683	5.012	3.155	4.982
162	4.434	5.057	3.203	5.001
163	4.658	5.238	3.186	4.943
164	4.739	4.997	2.979	4.966
165	4.601	5.159	2.992	4.998
166	4.846	5.071	2.926	4.958
167	4.534	5.05	2.972	4.956
168	4.7	5.007	2.891	5.002
169	4.621	5.072	2.932	4.955
170	4.494	5.049	2.838	5.05
171	4.675	5.051	2.881	5.027
172	4.597	5.171	2.904	4.95
173	4.73	5.126	2.968	5.057
174	4.646	5.001	2.915	4.981
175	4.753	5.061	2.964	5.005
176	4.761	5.074	3.174	5.003
177	4.644	5.093	3.185	4.977
178	4.584	5.232	3.147	4.973
179	4.847	5.19	3.17	5.007
180	4.589	5.161	3.097	4.984
181	4.647	5.138	3.112	4.936
182	4.503	5.171	2.976	5.025
183	4.632	5.093	3.177	4.969
184	4.691	5.191	3.128	5.042
185	4.673	5.174	3.208	4.959
186	4.496	5.2	3.158	4.959
187	4.798	5.116	3.139	4.939
188	4.741	5.194	3.171	4.924
189	4.596	5.15	3.214	5.005
190	4.657	5.134	3.197	5.03
191	4.741	5.158	3.181	5.064
192	4.587	5.123	3.203	5.05
193	4.638	5.097	3.168	4.949
194	4.749	5.239	3.205	5.014
195	4.714	5.158	3.156	5.018
196	4.781	5.237	3.141	4.969
197	4.781	5.158	3.164	5.017
198	4.581	5.181	3.128	4.995
199	4.773	5.284	3.149	4.982
200	4.752	5.034	3.122	5.014
201	4.706	5.235	3.196	5.02
202	4.655	5.244	3.163	4.976
203	4.569	5.046	3.156	4.931
204	4.819	5.13	3.17	5.031
205	4.678	5.08	3.146	4.969
206	4.527	5.031	3.168	4.969
207	4.536	5.124	3.194	5.064
208	4.625	5.199	3.135	4.969
209	4.763	5.097	3.2	5.008
210	4.657	5.104	3.209	5.03
211	4.769	5.103	3.203	4.987
212	4.694	5.177	3.156	5.083
213	4.699	5.172	3.146	4.957
214	4.706	5.186	3.211	4.95
215	4.707	5.085	3.111	5.052
216	4.744	5.087	3.15	4.964
217	4.693	5.101	3.165	4.943
218	4.712	5.164	3.176	5.083
219	4.703	4.936	3.17	4.953
220	4.636	4.936	3.195	4.979
221	4.702	5.111	3.19	4.983
222	4.675	4.999	3.095	4.943
223	4.81	5.131	3.168	4.97
224	4.69	5.077	3.188	5.026
225	4.741	5.008	3.199	5.017
226	4.688	5.132	3.121	4.973
227	4.576	5.127	3.15	5.028
228	4.62	5.219	3.163	4.99
229	4.737	5.097	3.189	4.995
230	4.679	5.186	3.162	5.017
231	4.712	5.081	3.142	4.949
232	4.738	5.119	3.12	5.032
233	4.609	5.151	3.108	5.04
234	4.717	5.105	3.102	5.011
235	4.668	5.09	3.203	5.045
236	4.686	5.07	3.169	5.084
237	4.799	4.953	3.184	4.981
238	4.692	5.147	3.173	4.964
239	4.771	5.212	3.216	4.972
240	4.689	5.079	3.24	4.982
241	4.728	5.099	3.195	4.993
242	4.718	5.137	3.191	4.925
243	4.803	4.997	3.218	4.966
244	4.798	5.089	3.187	5.037
245	4.699	4.992	3.171	4.981
246	4.743	5.054	3.165	4.937
247	4.726	5.077	3.19	4.999
248	4.804	5.161	3.142	4.977
249	4.802	5.134	3.17	4.961
250	4.815	5.049	3.162	5.027
251	4.75	5.071	3.105	4.988
252	4.754	5.074	3.183	4.942
253	4.778	5.044	3.12	5.058
254	4.721	4.953	3.173	4.993
255	4.752	5.055	3.217	5.004
256	4.697	5.197	3.112	4.937
257	4.776	5.077	3.027	5.039
258	4.742	5.137	3.182	4.969
259	4.833	5.083	3.188	4.989
260	4.716	5.168	3.143	4.97
261	4.763	5.022	3.21	5.056
262	4.692	5.009	3.175	4.932
263	4.604	5.186	3.231	4.977
264	4.722	5.119	3.218	4.997
265	4.679	5.077	3.251	5.027
266	4.777	5.118	3.164	4.962
267	4.76	5.054	3.119	4.993
268	4.807	5.089	3.134	4.985
269	4.741	5.153	3.147	4.992
270	4.76	5.241	3.227	4.965
271	4.838	5.164	3.214	5.022
272	4.782	5.07	3.149	4.977
273	4.799	5.116	3.164	5
274	4.845	5.123	3.025	5.022
275	4.784	5.059	3.101	4.99
276	4.912	5.097	3.154	4.962
277	4.795	5.139	3.139	5.015
278	4.789	5.192	3.118	5.009
279	4.743	5.002	3.123	4.945
280	4.788	5.008	3.136	4.993
281	4.833	5.139	3.183	5.008
282	4.893	5.079	3.008	4.935
283	4.81	5.041	3.126	5.001
284	4.871	5.137	3.06	5.058
285	4.757	5.105	3.177	4.996
286	4.815	5.054	3.194	4.944
287	4.688	5.169	3.031	4.994
288	4.691	5.076	2.898	4.986
289	4.771	5.128	2.941	4.978
290	4.823	5.095	3.242	5.038
291	4.789	5.258	3.02	4.952
292	4.81	5.216	3.009	5.016
293	4.818	5.067	3.026	4.947
294	4.722	5.143	2.954	5.021
295	4.806	5.273	3.201	4.97
296	4.865	5.147	2.971	5.063
297	4.666	5.088	3.2	5.011
298	4.749	5.152	3.082	4.994
299	4.718	5.267	2.98	4.888
300	4.783	5.191	2.895	5.042
301	4.831	5.183	2.988	4.989
302	4.786	5.201	3.174	5
303	4.854	5.126	3.216	4.996
304	4.792	5.077	3.123	4.971
305	4.87	5.327	3.149	4.999
306	4.923	5.277	3.181	4.925
307	4.945	5.259	3.162	4.952
308	4.837	5.119	3.137	4.971
309	4.984	5.128	3.178	5.019
310	4.738	5.124	3.157	4.969
311	4.845	5.049	3.185	4.996
312	4.758	5.13	3.139	4.986
313	4.673	5.136	3.152	4.977
314	4.744	5.244	3.215	5.015
315	4.748	5.27	3.265	4.996
316	4.682	5.172	3.133	4.998
317	4.689	5.205	3.168	4.984
318	4.805	5.134	3.113	4.937
319	4.708	5.065	3.014	4.998
320	4.756	5.181	2.962	5.01
321	4.611	5.185	3.001	4.943
322	4.737	5.101	3.131	5.013
323	4.598	5.142	3.145	4.935
324	4.664	5.218	3.168	4.957
325	4.696	5.033	3.174	4.993
326	4.713	5.036	3.138	4.986
327	4.674	5.25	3.166	5.027
328	4.677	5.222	3.081	5.027
329	4.671	5.115	3.087	4.985
330	4.633	5.129	3.11	4.979
331	4.639	5.067	3.096	5.085
332	4.719	5.103	2.97	4.991
333	4.607	5.097	3.187	4.953
334	4.813	5.278	3.186	4.971
335	4.78	5.24	3.169	4.986
336	4.741	5.044	3.161	4.993
337	4.748	5.048	3.239	4.965
338	4.69	5.087	3.209	4.985
339	4.758	5.199	3.193	4.929
340	4.782	5.118	3.208	5.01
341	4.718	5.164	3.119	5.02
342	4.786	5.137	3.154	5.03
343	4.757	5.206	3.14	5.001
344	4.745	5.184	3.133	4.989
345	4.82	5.22	3.214	4.983
346	4.807	5.079	3.196	5.018
347	4.775	5.087	3.135	4.963
348	4.725	5.199	3.172	4.936
349	4.699	5.178	3.143	4.971
350	4.837	5.067	3.193	4.974
351	4.727	5.124	3.153	4.969
352	4.627	5.139	3.169	4.922
353	4.629	5.045	3.173	5.051
354	4.679	5.145	2.989	4.953
355	4.621	5.059	2.953	4.993
356	4.735	5.039	3.002	4.932
357	4.681	5.241	2.968	4.968
358	4.709	5.145	2.969	4.986
359	4.813	5.144	3.18	5.026
360	4.742	5.182	3.155	4.985
361	4.698	5.327	3.158	4.999
362	4.657	5.034	3.134	4.963
363	4.558	5.109	3.185	4.971
364	4.716	5.103	3.162	4.902
365	4.596	5.118	3.181	4.963
366	4.856	5.165	3.148	4.939
367	4.664	5.171	3.171	4.992
368	4.635	4.997	3.186	4.957
369	4.79	4.956	3.118	4.963
370	4.837	5.18	3.154	4.953
371	4.749	5.142	3.218	4.994
372	4.718	5.157	3.155	4.997
373	4.859	5.183	3.084	5.014
374	4.81	5.121	3.034	4.991
375	4.9	5.061	3.01	4.957
376	4.908	5.235	3.144	5.005
377	4.803	5.212	3.193	5.031
378	4.751	5.067	3.128	5.022
379	4.907	5.075	3.214	4.992
380	4.924	5.214	2.931	4.96
381	4.79	5.172	2.922	4.928
382	4.782	5.145	2.918	5.026
383	4.879	5.192	2.926	5.054
384	4.723	5.086	2.881	4.919
385	4.685	5.245	2.933	4.944
386	4.652	5.184	2.928	4.944
387	4.509	5.167	2.953	4.974
388	4.643	5.187	2.907	4.991
389	4.564	5.132	2.938	4.986
390	4.608	5.29	3.152	4.997
391	4.761	5.099	3.175	4.928
392	4.546	5.034	3.137	4.888
393	4.704	5.043	3.203	4.95
394	4.635	5.086	3.114	5.025
395	4.666	5.121	3.16	4.99
396	4.615	5.187	3.217	4.956
397	4.627	5.19	3.03	4.954
398	4.652	5.143	3.114	4.89
399	4.709	5.216	3.152	4.936
400	4.745	5.215	3.197	5.072
401	4.808	5.212	2.962	4.957
402	4.833	5.061	3.125	4.959
403	4.574	5.128	3.215	5.008
404	4.802	5.19	3.178	5.014
405	4.779	5.146	2.936	4.983
406	4.781	5.154	3	4.995
407	4.789	5.172	3.246	4.951
408	4.865	5.174	3.121	4.963
409	4.589	5.153	3.156	5.023
410	4.591	5.182	3.195	5.051
411	4.715	5.089	3.171	4.945
412	4.736	5.185	3.164	4.99
413	4.686	5.139	3.151	5.028
414	4.718	5.175	3.129	5.008
415	4.608	5.092	2.944	4.945
416	4.717	5.176	2.993	4.915
417	4.732	5.063	2.93	4.981
418	4.63	5.082	3.221	4.985
419	4.677	5.052	3.011	4.984
420	4.733	4.958	2.842	4.985
421	4.747	5.018	3.135	4.984
422	4.876	4.959	3.2	4.954
423	4.876	4.979	3.182	4.969
424	4.624	5.039	3.22	4.927
425	4.708	5.061	3.233	4.959
426	4.727	4.866	3.151	4.947
427	4.71	5.102	3.181	4.95
428	4.769	5.039	3.124	4.997
429	4.612	4.918	3.169	4.968
430	4.593	4.947	3.199	4.934
431	4.622	5.12	3.176	5.007
432	4.644	5.145	2.881	4.983
433	4.604	5.037	2.928	4.971
434	4.618	5.08	3.175	5.058
435	4.691	5.106	3.018	4.951
436	4.671	5.153	3.156	4.986
437	4.787	5.139	3.158	4.976
438	4.721	4.966	3.156	4.945
439	4.73	5.123	3.195	4.969
440	4.678	5.11	3.133	4.962
441	4.7	5.158	3.165	4.95
442	4.756	5.102	3.176	4.963
443	4.705	5.155	3.164	4.976
444	4.654	5.066	3.214	4.987
445	4.752	4.969	3.157	4.999
446	4.759	5.077	3.119	4.935
447	4.687	5.103	3.083	4.998
448	4.718	5.047	3.129	4.956
449	4.677	5.144	3.092	4.952
450	4.679	4.979	3.203	4.993
451	4.674	5.066	3.144	4.981
452	4.638	4.976	3.14	5.047
453	4.744	5.007	3.171	4.996
454	4.658	4.937	3.174	5.021
455	4.86	4.995	3.202	4.986
456	4.698	5.007	2.941	4.948
457	4.638	5.035	2.935	4.984
458	4.778	4.928	2.889	4.98
459	4.772	5.16	2.889	4.976
460	4.769	5.12	2.897	4.983
461	4.656	5.111	2.984	4.981
462	4.707	5.154	3.125	4.956
463	4.72	5.031	3.155	4.964
464	4.713	5.12	3.178	4.938
465	4.621	5.087	3.128	4.965
466	4.75	5.131	3.083	4.993
467	4.714	5.086	3.178	4.966
468	4.66	5.149	3.162	4.961
469	4.738	5.14	3.097	4.958
470	4.749	5.202	3.034	4.934
471	4.659	5.114	3.165	4.98
472	4.737	5.194	3.14	4.95
473	4.747	5.143	3.199	4.992
474	4.665	4.988	3.096	4.946
475	4.67	5.087	3.169	4.979
476	4.714	5.097	3.105	4.925
477	4.623	4.969	3.19	4.963
478	4.659	5.158	2.904	5.04
479	4.603	5.012	2.981	4.939
480	4.786	5.031	3.018	4.987
481	4.722	5.085	3.154	4.919
482	4.667	5.083	3.159	4.996
483	4.725	5.029	3.136	4.979
484	4.774	5.104	3.177	4.976
485	4.608	5.17	3.159	4.935
486	4.597	5.098	3.16	4.976
487	4.645	5.049	3.161	4.963
488	4.662	5.134	3.129	4.945
489	4.591	5.119	3.122	5.002
490	4.573	5.106	3.202	4.972
491	4.58	5.018	3.161	4.959
492	4.625	5.279	3.181	4.952
493	4.777	5.188	3.131	5.065
494	4.549	5.143	3.115	4.961
495	4.702	5.072	3.074	4.945
496	4.662	5.101	3.149	5.038
497	4.815	5.274	3.215	5.009
498	4.736	5.143	3.166	4.967
499	4.769	5.178	3.04	4.91
500	4.652	5.06	2.965	4.995
501	4.64	4.979	2.946	5.038
502	4.7	5.034	3	5.017
503	4.689	5	2.976	4.982
504	4.542	4.889	2.939	4.979
505	4.676	5.068	3.146	4.936
506	4.729	5.014	3.229	4.939
507	4.748	4.977	3.173	4.995
508	4.643	5.041	3.134	4.981
509	4.662	5.055	3.131	4.965
510	4.558	4.996	3.204	5.015
511	4.692	5.188	3.121	4.985
512	4.779	5.066	3.198	4.971
513	4.608	5.106	3.161	4.987
514	4.805	5.059	3.139	4.966
515	4.708	5.123	3.221	4.979
516	4.454	5.033	3.176	4.933
517	4.635	4.984	2.978	4.977
518	4.567	4.93	3.154	4.99
519	4.585	4.889	3.216	4.935
520	4.517	4.988	3.143	5.007
521	4.611	5.118	3.199	4.908
522	4.689	4.916	3.201	4.992
523	4.694	5.011	2.974	5.014
524	4.666	5.007	3.142	4.967
525	4.597	4.969	3.081	4.962
526	4.52	5.047	3.154	4.98
527	4.705	5.039	3.221	4.979
528	4.583	5.081	3.267	4.94
529	4.627	5.051	3.148	5.008
530	4.654	5.129	3.132	4.896
531	4.607	5.187	3.159	4.946
532	4.677	4.904	3.114	5.054
533	4.588	5.073	3.128	4.958
534	4.646	5.228	2.94	4.997
535	4.802	5.115	3.136	4.932
536	4.747	4.978	3.155	4.952
537	4.678	5.13	3.119	5.016
538	4.703	5.184	2.854	4.98
539	4.788	5.021	3.075	4.997
540	4.772	4.976	3.149	4.981
541	4.8	4.975	3.116	4.887
542	4.718	5.117	3.146	4.892
543	4.763	4.969	3.192	4.85
544	4.85	4.944	3.127	4.979
545	4.781	4.926	3.158	4.982
546	4.714	4.93	3.144	4.994
547	4.724	4.957	3.168	4.945
548	4.651	4.953	3.157	5.055
549	4.717	4.928	3.16	4.915
550	4.636	5.026	3.165	4.998
551	4.623	4.83	3.03	5.012
552	4.623	5.045	3.167	4.959
553	4.655	4.963	3.189	4.905
554	4.524	5.02	3.158	5.021
555	4.68	5.073	3.165	5.013
556	4.656	5.064	3.107	4.993
557	4.64	5.002	3.105	4.987
558	4.689	5.03	3.15	4.975
559	4.596	4.958	3.146	4.98
560	4.758	5.026	3.137	4.984
561	4.665	4.993	3.109	4.938
562	4.706	4.961	3.175	4.887
563	4.648	4.952	3.151	4.97
564	4.783	4.98	3.216	4.962
565	4.7	5.025	3.199	4.99
566	4.78	4.864	3.155	5.002
567	4.709	4.961	3.121	4.972
568	4.627	4.821	3.118	4.929
569	4.609	4.938	3.152	4.938
570	4.646	5.115	3.198	5.001
571	4.652	4.891	3.164	4.917
572	4.549	5.021	3.132	4.945
573	4.709	4.948	3.146	4.975
574	4.719	4.857	3.143	4.977
575	4.604	4.871	3.137	4.937
576	4.588	5.002	3.136	4.926
577	4.528	4.98	3.134	4.952
578	4.571	4.993	3.184	4.939
579	4.637	4.998	3.139	4.894
580	4.666	5.182	3.156	4.993
581	4.752	4.874	3.169	4.989
582	4.739	4.858	3.138	4.988
583	4.633	5.056	3.136	4.966
584	4.66	4.982	2.942	4.953
585	4.674	5.064	3.178	4.997
586	4.624	4.866	3.127	4.934
587	4.739	4.9	3.209	4.983
588	4.772	4.908	3.202	4.958
589	4.666	5.036	3.195	5.024
590	4.627	4.861	3.146	4.959
591	4.716	4.912	3.117	5.014
592	4.735	4.88	3.15	4.973
593	4.504	4.976	3.164	5.033
594	4.55	4.965	3.166	4.996
595	4.677	4.974	3.203	5.026
596	4.678	5.003	3.176	4.953
597	4.692	4.91	3.152	4.946
598	4.688	5.129	3.187	5.028
599	4.632	5.06	3.159	4.927
600	4.558	4.924	3.165	5.06
601	4.801	5.025	3.101	4.924
602	4.584	4.917	2.854	4.909
603	4.854	4.97	2.972	4.901
604	4.73	5.18	3.026	4.982
605	4.785	5.022	3.217	4.965
606	4.741	4.937	3.099	4.973
607	4.73	4.969	3.137	5.026
608	4.675	5.077	3.167	4.942
609	4.742	5.102	3.186	4.942
610	4.727	4.929	3.126	4.996
611	4.826	4.997	3.153	4.914
612	4.842	5.126	2.996	4.83
613	4.69	5.152	3.144	4.876
614	4.622	5.038	3.114	4.881
615	4.687	5.006	3.024	4.907
616	4.757	4.9	3.113	4.845
617	4.715	5.063	3.213	4.951
618	4.747	4.914	3.052	4.869
619	4.826	4.951	3.14	4.946
620	4.84	5.061	3.057	4.835
621	4.792	5.142	3.122	4.913
622	4.648	4.938	3.164	4.885
623	4.691	4.968	3.132	4.963
624	4.685	4.938	3.119	4.812
625	4.697	4.976	3.18	4.964
626	4.686	4.926	2.956	4.923
627	4.631	4.95	3.233	4.947
628	4.639	5.018	3.105	4.895
629	4.67	4.904	3.167	4.971
630	4.637	5.021	3.153	5.014
631	4.67	4.94	3.171	4.803
632	4.758	5.001	3.169	4.964
633	4.754	4.949	3.092	4.926
634	4.595	4.979	3.17	4.847
635	4.757	4.872	3.082	4.894
636	4.773	5.038	3.203	4.942
637	4.802	5.033	3.127	4.831
638	4.674	4.975	3.208	4.956
639	4.758	5.006	3.115	4.926
640	4.733	5.114	3.163	4.932
641	4.686	4.9	3.208	4.911
642	4.727	5.067	3.131	4.893
643	4.666	5.003	3.188	4.948
644	4.718	4.972	3.163	4.968
645	4.698	5.037	3.127	4.881
646	4.667	5.02	3.191	4.898
647	4.755	4.993	3.131	4.953
648	4.753	4.984	3.168	5
649	4.676	4.946	3.086	4.942
650	4.678	4.867	3.251	4.862
651	4.802	4.968	3.15	4.93
652	4.739	5.036	3.121	4.89
653	4.71	5.005	3.166	4.942
654	4.822	4.996	3.144	5.019
655	4.66	4.889	3.151	5.015
656	4.793	4.972	3.105	4.969
657	4.627	4.857	3.193	4.921
658	4.805	4.977	3.159	4.931
659	4.668	4.994	3.087	5.022
660	4.696	4.976	3.144	4.902
661	4.691	4.968	3.217	4.9
662	4.737	4.895	3.137	4.805
663	4.839	5.056	3.247	4.985
664	4.808	5.077	3.161	4.914
665	4.625	5.063	3.151	4.907
666	4.706	5.023	3.184	4.842
667	4.609	4.839	3.172	4.913
668	4.88	4.755	3.157	4.859
669	4.729	4.982	3.172	4.928
670	4.697	4.933	3.168	4.94
671	4.591	5.239	3.163	4.921
672	4.738	5.178	3.15	4.864
673	4.782	5.23	3.09	4.924
674	4.647	5.233	3.128	4.901
675	4.579	5.152	3.106	4.861
676	4.643	5.154	3.124	4.932
677	4.715	5.128	3.166	4.944
678	4.668	5.094	3.149	4.972
679	4.599	5.083	3.154	4.908
680	4.69	5.038	3.199	4.939
681	4.58	4.987	3.14	4.959
682	4.591	5.008	3.17	4.926
683	4.705	5.126	3.193	4.9
684	4.631	4.938	3.199	4.925
685	4.703	5.012	3.173	4.874
686	4.645	4.94	3.154	4.972
687	4.625	4.88	3.033	4.882
688	4.686	5.142	2.934	4.984
689	4.624	4.827	3.176	4.863
690	4.668	4.8	3.141	4.844
691	4.695	4.92	3.173	4.968
692	4.754	4.988	3.183	4.861
693	4.748	4.912	3.187	4.901
694	4.592	4.945	3.164	4.919
695	4.753	4.926	3.149	4.938
696	4.71	4.776	3.184	4.922
697	4.598	4.816	3.151	4.951
698	4.507	4.815	3.136	4.915
699	4.699	4.837	3.194	4.941
700	4.749	4.982	3.153	4.9
701	4.675	4.883	3.135	4.921
702	4.659	4.911	3.128	4.913
703	4.661	4.826	3.117	4.946
704	4.717	5.025	3.197	4.943
705	4.735	4.882	3.189	4.971
706	4.762	5.015	3.122	4.878
707	4.689	5.012	3.137	4.938
708	4.706	5.01	3.138	4.933
709	4.689	4.936	3.183	4.958
710	4.633	5.031	3.132	4.942
711	4.639	5.081	3.099	4.984
712	4.7	5.114	3.108	4.924
713	4.69	4.854	3.215	4.911
714	4.661	5.096	3.166	4.925
715	4.689	4.971	3.113	4.948
716	4.781	4.976	3.098	4.954
717	4.615	4.967	3.195	4.952
718	4.652	4.975	2.965	4.925
719	4.706	5.062	3.117	4.96
720	4.513	4.942	3.188	4.883
721	4.649	4.882	3.213	4.867
722	4.636	4.86	3.221	4.925
723	4.771	4.911	3.195	4.972
724	4.713	4.984	3.234	4.89
725	4.678	4.938	3.235	4.921
726	4.697	4.821	3.185	4.933
727	4.584	4.882	3.169	4.921
728	4.713	4.949	3.195	4.936
729	4.668	4.888	3.148	5.033
730	4.507	4.953	2.978	4.864
731	4.652	4.94	3.038	4.929
732	4.563	4.939	2.946	4.898
733	4.736	4.969	2.924	4.88
734	4.804	4.828	2.988	5.02
735	4.611	4.886	3.07	4.926
736	4.621	4.93	2.992	4.927
737	4.785	4.851	3.202	4.871
738	4.612	4.95	3.131	4.937
739	4.746	4.868	3.041	4.941
740	4.775	4.931	3.116	4.865
741	4.69	4.931	3.158	4.936
742	4.71	5	3.15	4.916
743	4.603	4.937	3.154	4.925
744	4.741	4.939	3.175	4.865
745	4.616	4.743	3.134	4.987
746	4.588	4.671	3.134	4.924
747	4.671	4.595	3.189	4.883
748	4.558	4.549	3.118	4.928
749	4.668	4.575	3.188	4.84
750	4.712	4.554	3.223	4.983
751	4.596	4.556	3.131	4.936
752	4.648	4.581	3.049	4.954
753	4.677	4.761	3.01	4.914
754	4.686	4.644	2.941	5.011
755	4.674	4.638	3.036	4.915
756	4.728	4.504	3.003	4.925
757	4.668	4.655	3.09	4.951
758	4.594	4.564	2.972	4.904
759	4.702	4.614	3.058	4.959
760	4.78	4.587	2.967	4.959
761	4.747	4.538	3.142	4.912
762	4.77	4.659	3.142	4.998
763	4.618	4.435	3.111	4.985
764	4.638	4.679	3.13	4.912
765	4.807	4.553	3.095	4.945
766	4.784	4.657	3.159	4.937
767	4.803	4.61	3.186	4.995
768	4.895	4.558	3.046	4.99
769	4.889	4.559	3.144	4.958
770	4.765	4.559	3.132	4.984
771	4.781	4.602	3.155	4.874
772	4.823	4.553	3.171	4.973
773	4.8	4.737	3.129	4.907
774	4.691	4.638	3.116	4.958
775	4.755	4.539	3.136	4.915
776	4.734	4.618	3.141	4.867
777	4.772	4.584	3.155	4.916
778	4.84	4.675	3.145	4.969
779	4.799	4.728	3.131	4.855
780	4.821	4.658	3.166	4.841
781	4.75	4.686	3.006	4.888
782	4.849	4.654	2.9	4.934
783	4.834	4.699	2.828	4.954
784	4.853	4.574	2.834	4.97
785	4.677	4.711	3.109	4.836
786	4.819	4.657	3.086	4.946
787	4.779	4.704	3.141	5.008
788	4.742	4.694	3.169	4.942
789	4.722	4.645	3.17	4.953
790	4.739	4.587	3.128	4.933
791	4.735	4.502	3.037	5.004
792	4.76	4.577	2.871	4.966
793	4.646	4.663	3.091	4.949
794	4.813	4.598	3.121	4.944
795	4.789	4.507	3.129	4.845
796	4.721	4.544	3.241	4.856
797	4.831	4.632	2.98	4.941
798	4.677	4.54	3.139	4.895
799	4.587	4.65	3.018	4.971
800	4.683	4.54	2.909	5.011
801	4.714	4.596	3.065	4.92
802	4.66	4.67	3.137	4.928
803	4.599	4.564	3.153	4.973
804	4.583	4.59	3.18	4.944
805	4.631	4.589	3.126	4.993
806	4.694	4.46	3.103	4.864
807	4.622	4.573	3.147	5.009
808	4.735	4.697	2.987	4.916
809	4.899	4.651	2.912	4.952
810	4.708	4.488	3.202	4.925
811	4.744	4.643	2.861	4.921
812	4.717	4.648	3.127	4.991
813	4.764	4.633	3.199	4.91
814	4.826	4.68	3.109	4.95
815	4.664	4.593	3.1	4.858
816	4.726	4.706	3.158	4.919
817	4.667	4.692	3.157	4.935
818	4.703	4.581	3.16	4.984
819	4.668	4.503	3.128	4.918
820	4.817	4.608	2.786	5.01
821	4.686	4.681	2.832	4.967
822	4.808	4.665	2.977	4.937
823	4.6	4.758	2.834	4.92
824	4.687	4.654	3.189	4.989
825	4.694	4.744	3.171	4.935
826	4.846	4.721	3.155	4.947
827	4.762	4.736	3.08	4.958
828	4.736	4.613	3.19	4.986
829	4.72	4.472	3.227	5.005
830	4.71	4.795	3.134	4.943
831	4.783	4.598	3.184	4.918
832	4.683	4.575	3.165	4.916
833	4.519	4.627	3.154	4.91
834	4.648	4.695	3.148	4.9
835	4.774	4.659	3.16	4.932
836	4.754	4.493	3.151	4.869
837	4.643	4.632	3.151	4.994
838	4.741	4.436	3.174	4.927
839	4.796	4.549	3.199	4.963
840	4.661	4.539	3.181	4.959
841	4.729	4.658	3.104	4.955
842	4.799	4.664	3.203	4.855
843	4.652	4.536	3.121	4.883
844	4.606	4.607	3.171	4.918
845	4.739	4.565	3.217	4.894
846	4.74	4.621	3.093	4.959
847	4.705	4.649	3.159	4.957
848	4.706	4.631	3.163	4.95
849	4.777	4.485	3.14	4.898
850	4.749	4.569	3.135	4.913
851	4.555	4.58	3.174	4.97
852	4.766	4.677	3.129	4.963
853	4.804	4.668	3.118	4.94
854	4.456	4.539	3.213	4.915
855	4.655	4.56	3.185	4.917
856	4.645	4.642	3.158	4.873
857	4.629	4.659	3.008	4.89
858	4.659	4.645	3.024	4.894
859	4.772	4.514	2.93	4.93
860	4.655	4.709	3.064	4.885
861	4.922	4.603	3.111	4.932
862	4.669	4.666	3.114	4.921
863	4.83	4.502	3.173	5.043
864	4.612	4.54	3.211	4.934
865	4.772	4.55	3.175	4.895
866	4.752	4.673	3.177	4.874
867	4.776	4.647	3.173	4.929
868	4.754	4.658	3.151	4.943
869	4.78	4.61	3.122	4.911
870	4.766	4.629	3.083	4.931
871	4.803	4.558	3.166	4.879
872	4.768	4.572	3.105	4.931
873	4.762	4.625	2.972	4.888
874	4.673	4.507	3.149	4.92
875	4.765	4.563	3.142	4.894
876	4.658	4.729	3.169	4.921
877	4.715	4.672	3.167	4.932
878	4.802	4.696	3.128	5.005
879	4.763	4.634	3.113	4.899
880	4.813	4.679	3.168	5.039
881	4.742	4.528	3.194	4.954
882	4.916	4.709	3.121	4.962
883	4.784	4.526	3.221	4.927
884	4.755	4.558	3.202	4.914
885	4.859	4.54	2.818	4.915
886	4.692	4.676	3.139	4.907
887	4.687	4.551	3.197	5.045
888	4.624	4.618	3.174	4.864
889	4.659	4.52	3.162	4.881
890	4.714	4.66	3.128	4.903
891	4.7	4.651	3.179	5.036
892	4.687	4.548	3.19	4.932
893	4.653	4.465	3.053	4.975
894	4.743	4.552	3.172	4.914
895	4.789	4.666	3.14	4.927
896	4.68	4.686	3.152	4.933
897	4.58	4.54	3.161	5.02
898	4.763	4.48	3.166	5.015
899	4.69	4.67	3.198	4.963
900	4.819	4.614	3.214	4.913
901	4.766	4.526	2.834	4.882
902	4.701	4.624	3.17	4.978
903	4.697	4.512	3.186	4.952
904	4.726	4.602	3.212	4.921
905	4.76	4.611	2.996	4.968
906	4.671	4.69	3.201	4.952
907	4.702	4.755	3.106	4.879
908	4.64	4.531	3.169	4.97
909	4.754	4.677	3.136	4.92
910	4.692	4.696	3.043	4.894
911	4.633	4.713	2.972	4.927
912	4.664	4.603	3.124	4.941
913	4.726	4.636	3.168	4.96
914	4.672	4.652	3.176	4.96
915	4.646	4.664	3.21	4.952
916	4.639	4.781	3.132	4.922
917	4.665	4.714	3.141	4.984
918	4.718	4.696	3.172	5.065
919	4.652	4.466	3.156	4.926
920	4.647	4.584	3.152	4.959
921	4.758	4.562	3.091	4.914
922	4.675	4.661	3.186	4.922
923	4.615	4.551	3.187	4.947
924	4.718	4.684	3.195	4.905
925	4.606	4.547	3.133	4.965
926	4.601	4.644	3.011	4.975
927	4.633	4.697	2.991	4.923
928	4.631	4.725	3.178	4.937
929	4.657	4.566	3.114	4.855
930	4.707	4.555	3.062	4.913
931	4.578	4.633	2.916	4.948
932	4.499	4.637	3.044	4.852
933	4.718	4.638	3.153	4.945
934	4.629	4.584	3.16	4.928
935	4.706	4.658	3.162	5.006
936	4.669	4.599	3.14	4.928
937	4.639	4.685	3.123	4.982
938	4.658	4.679	3.166	5.007
939	4.708	4.561	2.996	4.908
940	4.697	4.6	2.984	4.972
941	4.629	4.485	2.956	4.918
942	4.682	4.647	2.879	4.899
943	4.801	4.616	2.959	4.932
944	4.72	4.615	2.978	5.013
945	4.588	4.712	2.953	4.923
946	4.652	4.654	2.839	4.907
947	4.688	4.667	2.916	4.973
948	4.697	4.646	3.16	4.965
949	4.671	4.638	3.162	4.873
950	4.722	4.545	3.16	4.942
951	4.601	4.723	3.14	4.921
952	4.662	4.659	3.18	4.952
953	4.651	4.595	3.198	4.911
954	4.764	4.628	3.203	4.98
955	4.791	4.499	3.173	4.963
956	4.608	4.64	3.206	4.921
957	4.814	4.589	3.145	4.984
958	4.67	4.695	3.159	4.907
959	4.679	4.639	3.135	4.965
960	4.709	4.587	3.132	4.906
961	4.777	4.626	3.174	4.941
962	4.616	4.624	3.141	4.895
963	4.689	4.603	3.128	4.918
964	4.704	4.584	3.183	4.847
965	4.718	4.708	3.131	4.937
966	4.745	4.547	3.164	4.984
967	4.754	4.694	3.163	4.985
968	4.773	4.532	3.021	4.898
969	4.644	4.688	3.058	4.931
970	4.745	4.545	3.204	4.957
971	4.739	4.622	3.168	4.989
972	4.639	4.538	3.163	4.827
973	4.661	4.49	3.211	4.964
974	4.67	4.591	3.102	5.007
975	4.753	4.586	3.174	4.898
976	4.787	4.658	3.194	5.052
977	4.696	4.669	3.025	4.924
978	4.786	4.533	2.968	5.011
979	4.785	4.56	3.176	4.939
980	4.764	4.716	3.181	4.915
981	4.712	4.606	3.127	4.959
982	4.634	4.613	3.144	4.923
983	4.749	4.576	3.216	4.936
984	4.812	4.505	3.153	4.876
985	4.67	4.529	3.176	5.002
986	4.629	4.674	3.215	5.013
987	4.641	4.602	3.219	4.899
988	4.787	4.577	3.188	4.939
989	4.705	4.676	2.94	4.902
990	4.738	4.738	2.876	4.938
991	4.759	4.713	2.859	4.953
992	4.753	4.575	3.105	4.847
993	4.652	4.422	3.204	4.97
994	4.804	4.545	3.143	4.882
995	4.785	4.513	3.184	4.941
996	4.714	4.512	3.177	4.918
997	4.654	4.597	3.149	4.881
998	4.719	4.775	3.142	4.94
999	4.776	4.556	3.192	4.936
1000	4.633	4.607	3.132	5.005
1001	4.776	4.569	3.152	4.968

## Sheet: SASA
Frame	CID 10469828	CID 6474893	CID 135438111	CID 44480399 (con)
0	62.841	79.5	26.753	85.113
1	59.575	126.486	44.73	62.859
2	71.611	53.497	49.652	87.142
3	64.699	65.891	49.46	98.734
4	56.324	72.393	30.358	110.628
5	57.19	64.376	36.002	93.15
6	81.128	81.156	27.434	71.12
7	57.33	113.964	23.192	134.108
8	61.618	92.384	46.278	110.848
9	62.966	107.954	40.128	122.723
10	56.093	77.276	40.478	143.115
11	90.412	117.203	22.444	145.652
12	70.917	116.286	21.366	109.995
13	53.459	88.928	32.917	130.044
14	61.068	90.029	23.034	104.273
15	50.022	84.385	41.663	85.004
16	44.097	79.002	28.265	89.695
17	66.003	102.748	31.858	100.923
18	63.439	91.271	30.579	82.645
19	55.831	106.004	32.528	71.5
20	40.904	95.411	26.744	121.621
21	58.836	84.535	41.783	160.711
22	64.533	107.795	40.801	170.645
23	75.131	85.879	41.29	139.883
24	55.86	100.667	50.235	174.646
25	50.919	61.97	47.232	187.096
26	60.913	85.331	60.493	170.657
27	49.027	86.342	62.76	155.694
28	43.669	87.157	56.885	155.169
29	50.42	108.054	54.295	156.262
30	50.059	95.316	46.903	143.867
31	63.369	112.598	51.126	142.949
32	65.327	105.141	62.053	170.262
33	61.611	108.197	29.176	152.019
34	47.303	102.936	45.797	175.655
35	44.366	94.263	39.346	171.486
36	57.721	77.849	30.942	174.083
37	36.506	89.844	34.146	156.129
38	39.392	89.63	19.637	169.161
39	55.893	69.491	11.873	157.911
40	52.461	78.249	21.278	143.244
41	66.593	88.234	19.098	166.327
42	48.552	77.199	25.303	160.463
43	81.167	81.795	48.878	124.33
44	50.701	92.949	40.199	102.462
45	52.437	114.971	39.336	115.609
46	51.944	113.757	41.21	116.138
47	62.244	85.814	42.819	138.563
48	51.237	85.936	32.799	136.284
49	44.609	87.301	30.856	121.14
50	54.152	78.684	48.441	106.271
51	46.901	86.774	37.201	109.061
52	47.108	68.607	5.213	150.673
53	36.598	98.678	32.208	156.877
54	24.69	86.237	44.473	116.657
55	29.242	80.721	44.953	115.298
56	33.476	70.77	35.476	135.305
57	40.287	103.596	40.393	131.042
58	58.109	103.396	34.095	122.665
59	49.859	91.55	36.383	106.027
60	50.299	98.385	51.367	94.623
61	57.026	101.269	15.018	105.981
62	43.126	84.934	33.752	101.273
63	58.844	96.855	61.135	146.776
64	55.952	89.631	41.216	141.444
65	68.351	117.064	31.94	159.675
66	64.103	69.633	39.218	142.219
67	58.506	55.395	42.54	167.005
68	45.331	78.611	29.639	155.169
69	53.362	86.588	39.905	165.593
70	61.923	91.329	47.205	156.501
71	55.241	85.274	42.577	152.575
72	40.122	73.959	37.338	122.006
73	62.712	80.891	59.912	114.874
74	66.344	86.45	67.558	150.683
75	39.81	84.344	52.464	143.932
76	62.718	77.336	37.388	183.371
77	40.973	88.37	34.559	120.421
78	54.995	84.941	39.462	109.276
79	51.013	101.466	22.14	96.194
80	40.725	92.135	32.522	75.027
81	57.408	77.535	24.522	106.603
82	45.87	96.284	25.015	106.156
83	62.841	87.504	28.779	102.212
84	79.365	89.749	19.854	123.619
85	80.479	90.622	12.492	139.932
86	81.049	69.138	25.55	158.405
87	54.529	76.326	25.307	150.624
88	64.624	60.195	28.675	205.027
89	83.346	87.13	34.736	173.332
90	73.285	93.58	23.324	183.333
91	64.466	42.774	29.693	174.687
92	77.844	92.328	28.396	137.83
93	63.829	94.533	33.145	144.429
94	54.098	89.41	23.026	154.074
95	85.8	62.464	37.324	108.715
96	87.251	73.347	42.031	103.765
97	65.742	76.183	19.819	118.243
98	74.825	61.192	34.137	104.311
99	73.786	86.231	24.494	110.384
100	66.235	89.797	25.235	110.329
101	65.245	67.771	27.514	137.738
102	79.153	70.882	28.418	138.55
103	80.256	70.637	24.773	110.849
104	93.982	79.176	27.236	115.797
105	68.109	92.932	28.413	120.102
106	68.333	60.341	31.462	151.956
107	62.424	86.43	27.631	97.608
108	77.427	62.087	29.564	132.135
109	76.051	77.62	25.048	140.433
110	70.487	65.175	37.992	114.577
111	76	55.903	38.177	154.422
112	81.859	59.993	24.314	116.737
113	58.81	65.27	40.321	138.266
114	65.718	70.332	21.805	130.013
115	66.044	46.645	19.641	106.262
116	81.242	39.325	18.168	153.468
117	81.251	48.162	34.806	112.562
118	66.602	70.321	25.408	123.914
119	62.709	55.646	28.247	147.572
120	76.09	62.88	21.272	151.434
121	59.639	61.164	23.225	123.028
122	79.271	89.768	28.501	131.163
123	90.475	68.418	30.279	110.889
124	75.837	67.772	32.982	152.474
125	73.693	82.662	31.235	153.537
126	62.098	64.029	36.154	101.721
127	74.025	73.793	25.265	145.53
128	87.592	71.916	39.257	170.923
129	61.316	49.837	44.949	138.547
130	73.383	64.813	43.69	172.599
131	76.609	68.073	29.758	146.971
132	72.548	74.097	25.79	144.14
133	66.798	63.329	23.631	156.669
134	75.824	64.623	30.305	119.605
135	79.174	65.319	27.372	153.284
136	75.704	71.35	38.734	170.188
137	71.053	79.78	30.06	154.004
138	58.138	65.945	32.495	155.035
139	50.336	80.723	39.8	144.275
140	39.544	56.806	32.39	173.156
141	57.787	62.348	41.979	174.805
142	52.094	80.61	39.318	124.934
143	60.429	62.789	25.895	160.65
144	63.528	62.834	46.191	159.749
145	49.755	71.718	35.09	182.441
146	53.046	84.999	31.579	152.255
147	53.938	79.192	22.708	177.705
148	63.53	58.254	19.301	168.378
149	42.679	72.784	28.642	158.752
150	41.821	71.114	17.778	163.004
151	47.202	74.746	16.853	174.255
152	63.191	72.6	21.304	176.539
153	69.223	57.982	21.777	144.493
154	70.577	53.638	16.641	157.891
155	71.155	63.822	28.973	159.713
156	70.68	62.404	29.076	154.972
157	74.291	70.769	39.06	139.084
158	88.144	56.163	21.764	106.345
159	80.492	41.29	35.865	111.391
160	57.255	54.617	35.977	99.949
161	74.011	69.589	20.27	97.737
162	52.976	50.092	36.575	97.626
163	72.009	60.568	29.538	94.916
164	74.752	40.532	33.108	91.649
165	63.645	59.08	31.981	90.376
166	63.348	63.377	37.187	112.348
167	61.896	57.842	31.729	102.385
168	63.22	61.031	28.303	81.226
169	68.416	64.98	29.746	104.942
170	48.139	73.438	28.282	117.519
171	45.435	66.192	30.319	108.32
172	73.268	69.577	39.753	97.248
173	72.535	48.429	40.155	91.861
174	62.285	73.683	29.261	96.857
175	54.638	68.316	37.485	89.603
176	55.725	50.185	45.086	116.838
177	74.103	66.718	42.044	103.918
178	68.841	70.032	52.398	86.532
179	75.086	67.284	38.081	121.035
180	50.211	62.766	39.317	113.037
181	64.593	49.215	26.745	104.691
182	51.228	65.2	37.973	104.697
183	77.189	60.134	31.616	101.399
184	52.042	60.031	40.698	129.148
185	41.069	50.095	33.987	108.254
186	46.419	69.527	34.993	70.718
187	65.378	52.062	32.347	85.725
188	58.838	74.68	27.809	110.388
189	40.641	81.597	25.199	104.028
190	55.511	66.248	27.544	91.632
191	90.417	84.514	21.63	145.682
192	75.414	58.842	24.157	98.453
193	65.032	94.795	26.644	94.791
194	74.995	64.419	14.335	101.168
195	80.111	85.057	14.66	106.378
196	71.297	55.737	19.896	140.25
197	75.793	66.847	25.289	136.743
198	56.218	57.721	21.036	108.91
199	51.905	65.849	21.332	106.94
200	77.23	59.508	20.712	119.542
201	76.876	66.144	31.604	121.971
202	90.517	53.955	19.023	115.563
203	63.77	60.645	25.349	133.589
204	58.625	61.391	29.642	140.189
205	72.491	72.553	28.51	139.587
206	44.627	46.926	21.239	133.497
207	50.103	72.772	26.699	117.896
208	52.523	89.537	18.76	110.529
209	28.296	73.831	25.946	127.495
210	42.941	85.183	46.253	134.461
211	38.463	61.481	16.567	110.608
212	45.086	60.974	20.201	160.282
213	42.458	75.141	20.221	136.347
214	48.749	59.306	27.748	165.53
215	37.239	52.962	40.614	167.749
216	48.598	60.896	20.572	116.161
217	37.1	82.795	29.339	169.852
218	52.37	73.738	21.807	154.339
219	41.196	55.364	34.93	138.379
220	63.852	102.085	13.068	143.895
221	39.133	68.111	27.11	153.052
222	46.789	52.206	27.812	107.312
223	49.639	59.438	26.663	116.666
224	63.044	78.553	30.349	130.777
225	65.359	58.157	26.723	122.457
226	51.71	52.177	29.911	151.899
227	54.221	51.27	26.481	135.46
228	48.457	60.613	20.208	118.694
229	73.433	47.725	20.992	119.591
230	38.744	61.957	27.007	127.801
231	51.142	58.875	17.552	134.455
232	43.094	49.464	23.279	101.212
233	35.646	68.484	18.558	134.359
234	40.593	70.556	31.404	129.626
235	48.388	59.769	24.547	164.758
236	44.067	70.948	33.36	163.098
237	42.812	55.637	30.108	137.807
238	24.474	50.319	33.108	120.139
239	51.449	67.896	29.324	182.694
240	29.525	71.52	29.672	153.086
241	40.71	46.853	19.979	117.268
242	43.55	62.567	27.268	116.885
243	34.772	54.796	17.744	119.31
244	27.369	79.952	21.729	148.103
245	34.977	60.074	23.091	162.513
246	32.394	61.083	22.522	173.684
247	34.042	56.545	23.897	147.616
248	43.12	77.891	21.589	134.544
249	32.814	64.591	26.283	135.99
250	36.219	59.486	26.397	171.068
251	37.484	52.831	21.618	138.058
252	39.25	83.781	20.867	164.956
253	45.796	61.467	19.258	142.715
254	30.393	64.279	14.422	165.104
255	29.606	68.101	17.628	155.447
256	41.674	64.266	25.759	151.716
257	45.98	61.121	35.929	156.299
258	28.578	55.346	34.567	163.39
259	42.171	39.551	29.242	131.542
260	36.392	54.261	30.257	150.685
261	45.665	64.166	25.41	149.625
262	43.868	51.556	24.53	158.896
263	64.501	64.002	23.131	153.626
264	42.688	55.653	30.794	138.57
265	44.315	91.078	34.07	150.577
266	38.029	62.733	27.337	130.726
267	31.774	66.32	20.555	152.742
268	39.351	68.253	35.542	147.912
269	45.113	59.903	25.584	128.891
270	61.807	86.402	26.639	110.663
271	53.216	62.821	24.218	138.279
272	57.678	59.532	30.911	147.012
273	61.599	52.021	30.06	123.797
274	49.142	45.855	24.774	137.941
275	47.272	55.732	23.053	126.942
276	60.433	52.668	28.539	147.883
277	43.8	59.555	33.939	123.99
278	56.48	55.752	50.27	121.662
279	46.616	64.412	21.98	121.907
280	41.845	59.98	27.306	148.137
281	53.608	60.954	24.093	143.714
282	54.082	42.618	22.951	148.855
283	51.29	91.778	25.888	151.459
284	64.946	62.354	23.77	121.861
285	49.086	46.153	30.71	115.12
286	50.2	52.578	67.072	147.371
287	56.003	69.215	33.358	112.409
288	42.299	59.089	31.486	134.552
289	50.449	77.949	48.97	109.32
290	58.303	63.588	41.476	137.509
291	56.511	82.929	34.102	133.668
292	43.545	96.777	55.492	115.636
293	56.875	75.098	52.911	116.413
294	31.55	71.079	39.067	143.188
295	45.838	80.15	53.642	142.445
296	49.666	88.281	44.751	116.236
297	47.739	68.134	37.354	121.956
298	40.674	78.926	34.394	122.72
299	52.375	66.164	43.195	81.404
300	74.736	78.939	46.772	114.863
301	56.824	59.707	48.369	110.929
302	57.838	64.555	42.215	97.993
303	63.848	66.727	74.142	91.793
304	37.267	56.611	73.799	69.341
305	72.326	87.779	96.784	111.934
306	75.512	61.291	56.248	133.755
307	61.228	76.615	68.24	137.298
308	57.462	73.503	88.096	99.822
309	57.761	75.476	86.497	114.16
310	52.345	51.782	81.7	78.665
311	56.701	53.729	81.647	154.834
312	42.286	54.533	58.814	154.211
313	53.713	52.364	102.427	128.887
314	35.528	76.685	89.827	138.004
315	53.086	74.934	96.006	159.983
316	61.673	69.426	91.569	150.083
317	40.038	83.188	101.742	169.561
318	52.419	62.347	76.674	157.859
319	49.524	74.33	78.791	216.246
320	38.845	88.478	55.211	187.579
321	64.849	79.27	78.568	196.753
322	51.054	60.264	96.858	180.838
323	65.173	43.955	86.197	198.909
324	70.647	70.837	90.579	193.872
325	69.584	52.985	83.383	170.589
326	68.044	68.07	85.598	191.651
327	62.475	70.534	73.952	175.707
328	65.555	77.93	62.938	175.012
329	52.633	42.823	81.132	197.383
330	47.726	45.676	77.246	180.853
331	36.046	41.928	63.632	212.271
332	52.137	52.533	72.614	179.212
333	35.489	57.49	85.68	145.492
334	57.787	74.809	81.079	149.906
335	47.88	75.811	78.021	175.833
336	38.875	52.274	77.096	182.913
337	36.089	36.69	87.009	214.213
338	48.963	50.511	94.069	194.579
339	36.877	84.287	50.741	213.109
340	48.335	63.404	66.263	205.521
341	35.619	58.781	70.525	191.729
342	43.728	78.829	67.418	164.94
343	41.244	84.113	48.751	178.45
344	60.481	72.715	57.331	129.489
345	46.867	56.242	75.512	114.987
346	47.899	46.56	70.251	105.428
347	39.342	70.523	69.428	150.879
348	54.059	73.286	59.471	172.65
349	42.464	60.351	71.702	126.573
350	42.884	45.477	71.12	117.867
351	40.934	68.977	55.45	127.02
352	44.219	60.073	74.381	145.802
353	54.619	48.498	49.26	188.51
354	34.048	75.375	46.906	181.189
355	36.236	76.975	62.801	178.909
356	50.173	56.088	62.333	166.544
357	28.793	54.206	52.55	146.848
358	53.326	47.484	55.437	162.995
359	36.93	52.542	62.409	153.11
360	54.003	96.098	84.217	152.926
361	43.957	73.652	77.334	150.262
362	44.871	59.523	94.447	120.325
363	40.741	41.439	58.194	130.293
364	51.276	72.186	80.392	119.641
365	46.772	84.812	69.472	162.356
366	45.649	83.245	79.565	162.392
367	62.265	89.479	83.59	142.633
368	63.506	52.534	76.355	155.782
369	56.261	51.626	72.424	170.378
370	51.35	81.264	85.884	133.377
371	46.641	46.937	62.339	140.498
372	57.566	75.093	50.135	154.94
373	51.986	69.659	44.699	131.178
374	58.326	80.63	76.756	145.001
375	57.347	72.906	77.839	117.395
376	60.093	82.199	67.356	140.407
377	36.782	65.341	68.933	139.363
378	47.377	63.89	68.409	131.445
379	53.44	88.964	71.573	138.912
380	57.823	78.39	72.215	118.132
381	44.898	84.787	51.569	127.548
382	47.238	93.996	52.435	129.548
383	48.555	75.658	53.877	128.236
384	57.587	69.228	61.02	114.307
385	42.553	78.946	70.715	134.262
386	44.07	89.885	57.528	137.993
387	40.324	78.593	51.668	146.639
388	61.407	97.892	64.87	141.155
389	54.485	82.008	56.368	163.35
390	49.789	69.944	67.745	152.081
391	45.404	69.955	66.085	144.185
392	40.257	85.866	58.119	163.408
393	46.068	82.183	49.423	159.373
394	48.746	69.788	50.012	178.007
395	40.529	59.385	56.208	164.031
396	39.377	65.325	76.848	156.115
397	42.611	80.475	57.039	167.863
398	53.086	65.413	79.747	134.555
399	50.901	98.183	72.369	139.373
400	44.936	60.393	82.628	134.066
401	52.617	67.8	70.084	92.289
402	74.628	63.515	75.549	109.227
403	42.179	81.061	84.208	100.898
404	49.266	75.914	102.422	134.685
405	68.137	73.905	80.84	99.666
406	70.154	66.581	83.587	111.734
407	42.334	68.157	77.422	89.859
408	40.575	71.055	66.023	90.796
409	56.956	68.218	90.42	93.411
410	38.301	80.433	88.891	115.024
411	37.457	82.32	89.794	87.81
412	46.981	68.161	96.393	131.365
413	43.886	81.03	99.059	114.192
414	43.58	77.055	87.631	124.538
415	59.663	88.11	67.89	100.463
416	63.679	68.168	73.458	69.818
417	48.19	47.64	42.766	94.289
418	53.452	87.474	71.928	115.01
419	48.334	74.273	43.43	107.652
420	59.403	63.282	53.975	115.844
421	40.85	85.996	49.194	107.546
422	50.298	72.708	61.876	94.439
423	52.656	74.918	58.419	110.764
424	42.725	73.376	56.456	94.5
425	30.238	78.218	89.647	110.067
426	35.906	83.102	99.929	169.898
427	54.013	69.411	61.109	139.427
428	39.47	64.404	87.236	148.631
429	37.088	49.273	102.088	130.332
430	41.154	41.844	99.135	173.005
431	33.722	48.711	109.502	162.154
432	44.692	70.675	93.051	137.226
433	41.908	63.513	99.004	137.863
434	39.705	52.807	68.968	121.101
435	60.085	70.847	79.35	134.049
436	42.031	32.771	59.45	118.465
437	61.465	71.208	59.919	131.719
438	55.306	59.016	75.764	106.853
439	43.208	66.614	66.923	134.395
440	39.5	54.942	74.059	177.779
441	33.611	50.459	79.175	193.733
442	37.596	70.73	96.027	156.478
443	63.748	72.36	78.685	138.482
444	45.786	83.868	80.783	140.467
445	52.985	77.248	76.819	180.407
446	67.849	78.734	78.539	111.469
447	54.657	78.334	71.227	136.983
448	50.478	71.406	91.051	91.194
449	54.243	55.53	53.76	101.114
450	48.014	74.352	76.704	139.717
451	56.613	72.109	87.998	121.746
452	65.738	60.954	87.29	108.375
453	40.465	48.576	76.087	176.085
454	31.135	52.232	82.008	155.401
455	53.131	54.226	88.786	142.899
456	33.535	54.605	66.512	135.535
457	35.718	75.654	67.084	168.045
458	43.125	61.808	59.147	158.407
459	54.852	78.017	52.111	154.391
460	46.04	46.049	62.366	155.178
461	53.623	69.13	78.085	95.341
462	40.991	60.803	70.235	160.682
463	42.785	49.954	55.924	158.736
464	43.591	61.598	56.554	156.066
465	55.384	49.933	58.097	145.816
466	49.65	70.841	72.925	159.832
467	33.598	71.666	77.747	142.999
468	27.918	65.589	89.051	199.584
469	36.937	55.443	89.276	168.42
470	23.673	82.816	71.971	152.151
471	49.753	76.675	72.359	149.818
472	31.684	82.861	74.869	174.883
473	43.587	78.339	70.799	155.901
474	43.298	71.472	75.688	159.811
475	28.642	72.528	71.646	111.141
476	30.143	58.01	72.089	138.852
477	36.731	64.505	85.451	169.063
478	38.907	51.518	60.643	135.764
479	38.913	60.995	68.669	140.382
480	45.238	44.239	63.607	178.251
481	49.408	57.353	69.32	178.927
482	39.758	72.971	67.365	151.219
483	45.641	63.519	81.115	155.549
484	48.006	68.761	85.761	181.779
485	36.344	63.848	55.513	171.834
486	42.936	74.225	77.932	154.865
487	53.147	86.271	69.57	171.429
488	53.39	101.937	59.726	180.432
489	48.333	66.144	79.259	182.916
490	58.548	65.561	80.515	158.004
491	57.932	83.968	79.36	175.091
492	49.841	75.703	86.939	165.687
493	80.276	59.841	82.893	171.601
494	34.259	57.047	94.881	198.346
495	63.3	63.605	74.54	188.107
496	40.61	59.849	82.901	168.101
497	72.053	66.871	77.579	175.056
498	61.796	67.354	90.172	176.411
499	67.256	78.105	68.993	176.305
500	59.668	64.266	76.428	151.73
501	42.265	68.499	59.848	164.704
502	58.084	63.826	83.232	144.366
503	40.939	69.507	69.964	128.301
504	28.545	58.561	79.01	175.871
505	43.943	64.771	83.384	161.441
506	46.403	72.71	100.74	139.064
507	58.123	49.86	64.941	109.38
508	41.816	62.086	69.822	105.544
509	49.818	63.092	78.66	111.368
510	61.382	79.382	88.19	129.37
511	49.828	53.326	80.622	108.642
512	53.786	63.122	75.788	128.46
513	57.636	50.34	73.784	137.569
514	62.511	45.24	79.82	110.366
515	55.98	55.633	90.887	126.842
516	61.447	67.177	84.434	112.959
517	64.558	61.963	71.817	99.292
518	69.837	47.296	89.255	111.856
519	69.36	39.95	100.869	100.068
520	43.443	69.171	76.945	140.968
521	60.042	56.7	79.246	164.715
522	39.781	66.942	99.744	150.678
523	64.981	65.683	70.966	169.822
524	57.29	62.332	90.513	150.265
525	65.502	55.091	84.579	186.112
526	50.559	69.737	91.95	160.772
527	43.81	44.869	92.953	212.936
528	53.345	50.774	104.113	168.445
529	39.127	52.297	115.548	163.557
530	47.974	82.177	75.864	173.014
531	30.911	67.803	115.21	164.48
532	49.287	59.927	91.54	171.276
533	41.396	84.269	71.211	190.593
534	48.938	74.634	77.524	143.392
535	54.951	81.482	91.205	187.776
536	71.475	95.504	73.312	168.766
537	71.12	73.732	78.175	139.185
538	63.069	90.585	86.207	187.656
539	64.995	94.193	66.942	154.632
540	59.533	59.594	85.156	160.989
541	64.184	74.932	83.746	202.941
542	68.525	120.857	73.802	177.759
543	70.056	83.072	96.675	152.595
544	69.379	72.801	91.89	163.512
545	76.391	59.937	100.357	180.632
546	73.666	68.793	82.963	157.376
547	77.474	48.001	102.809	172
548	74.661	37.904	110.433	171.307
549	35.841	46.587	118.615	173.713
550	36.998	59.98	80.821	173.075
551	52.42	59.232	71.102	124.338
552	43.831	44.606	92.016	160.944
553	58.602	55.419	88.046	150.987
554	66.943	60.675	88.583	181.688
555	61.832	60.781	68.041	166.706
556	62.297	61.497	91.901	143.135
557	55.831	53.8	99.691	163.91
558	61.043	72.33	90.655	150.356
559	55.031	57.839	97.773	143.165
560	46.145	81.781	83.973	144.405
561	40.568	62.91	84.86	136.469
562	57.787	70.69	92.225	156.492
563	42.21	64.641	73.503	167.568
564	49.523	101.19	77.897	125.897
565	55.151	37.58	88.125	145.219
566	68.561	68.099	95.773	145.263
567	45.336	61.924	77.109	118.381
568	41.205	62.834	94.077	129.993
569	63.435	46.973	98.044	147.817
570	55.639	52.733	97.562	143.691
571	55.747	57.771	100.023	161.871
572	57.295	61.097	95.691	168.604
573	53.942	98.554	99.776	184.817
574	68.502	65.22	95.587	201.817
575	46.295	64.626	93.455	169.815
576	46.396	71.92	96.089	193.242
577	49.925	48.456	96.655	159.07
578	63.826	81.201	96.096	168.386
579	56.159	66.119	86.252	164.923
580	39.866	64.312	97.014	184.992
581	44.845	63.166	76.504	166.949
582	29.951	76.853	81.405	156.331
583	36.094	75.043	90.462	168.185
584	48.435	83	59.852	161.632
585	46.854	56.806	91.006	153.206
586	52.877	85.064	82.534	156.468
587	46.889	70.157	79.251	187.888
588	46.39	74.61	82.411	169.519
589	57.314	61.342	104.947	173.394
590	40.322	39.831	80.852	165.716
591	40.944	78.384	87.859	173.284
592	59.146	69.816	90.562	150.682
593	64.124	79.513	85.736	189.637
594	58.11	87.242	99.569	153.075
595	80.442	58.389	111.26	149.711
596	52.933	73.947	98.798	151.67
597	70.823	85.448	100.729	179.094
598	58.741	81.544	74.01	172.46
599	51.467	72.195	96.098	200.099
600	64.839	72.877	72.824	158.511
601	60.278	102.549	102.055	192.797
602	77.417	83.259	85.265	194.49
603	92.052	63.574	55.284	169.296
604	69.772	98.814	57.681	187.514
605	56.896	107.195	67.494	153.494
606	57.161	69.191	95.728	183.508
607	41.934	81.168	82.183	177.854
608	51.371	79.618	90.475	205.872
609	41.279	64.66	74.205	179.27
610	53.779	74.911	66.821	212.185
611	57.134	55.915	69.272	234.216
612	42.511	68.026	71.344	229.592
613	47.627	66.52	99.087	260.271
614	40.782	70.995	83.804	213.766
615	47.653	66.927	71.395	229.664
616	49.774	79.295	77.261	251.2
617	55.199	86.602	113.842	271.704
618	57.522	51.016	86.357	216.853
619	48.541	74.484	84.519	224.386
620	41.454	63.34	88.365	210.381
621	51.866	79.24	64.633	238.523
622	59.143	87.896	78.307	234.79
623	38.913	84.747	80.916	231.189
624	42.815	74.111	80.613	214.199
625	42.38	63.639	85.054	232.451
626	37.332	70.992	67.75	217.801
627	31.042	85.218	88.171	239.913
628	50.708	72.692	73.418	254.967
629	32.271	75.553	87.12	209.864
630	42.338	68.559	71.418	261.845
631	31.623	65.763	95.688	206.943
632	35.902	49.837	89.214	226.353
633	57.739	58.028	92.396	213.686
634	26.732	87.928	78.523	210.97
635	37.228	64.66	80.741	202.325
636	20.87	97.245	96.609	184.889
637	58.225	90.539	82.816	208.449
638	34.419	77.336	91.987	250.518
639	43.333	64.555	84.402	227.521
640	37.965	93.17	108.03	227.183
641	35.532	70.865	90.701	242.589
642	36.494	74.792	91.463	229.495
643	52.878	73.196	87.904	232.718
644	60.051	79.676	105.058	238.693
645	55.278	62.59	86.791	223
646	48.885	76.601	108.076	208.073
647	61.23	56.736	87.72	211.339
648	43.331	62.445	113.851	205.255
649	42.104	78.796	72.261	225.39
650	45.322	75.776	75.705	196.387
651	49.437	78.957	77.443	212.587
652	38.835	93.216	95.214	221.812
653	40.109	64.53	112.361	218.943
654	39.577	77.943	92.156	259.289
655	54.834	49.22	93.85	240.444
656	32.921	79.825	75.546	212.275
657	46.108	81.424	89.76	234.046
658	35.318	78.338	90.045	249.02
659	44.858	67.748	77.359	262.115
660	39.77	67.768	80.66	226.478
661	54.72	56.086	70.107	260.931
662	59.24	44.887	91.052	241.936
663	57.463	73.096	82.836	235.789
664	49.656	82.424	94.71	253.049
665	49.654	66.692	87.57	223.206
666	59.273	81.066	84.557	232.384
667	59.21	63.278	94.012	257.587
668	51.413	82.432	91.683	205.405
669	42.761	77.313	104.138	224.836
670	44.298	58.817	79.462	224.473
671	45.164	71.06	90.019	254.933
672	40.246	68.287	78.872	206.173
673	35.72	59.578	97.963	207.291
674	42.891	78.996	72.068	222.795
675	39.901	102.014	94.411	222.624
676	36.134	73.724	63.452	205.663
677	36.113	92.194	74.156	209.267
678	40.357	76.497	79.486	204.935
679	47.818	71.536	91.943	226.596
680	38.408	76.237	95.656	245.165
681	37.399	56.341	83.631	239.361
682	19.969	32.414	90.565	211.825
683	42.271	71.22	73.289	214.531
684	34.95	61.359	101.884	227.864
685	46.903	60.792	74.224	210.614
686	50.689	80.756	83.041	219.279
687	33.947	87.769	87.729	214.921
688	52.679	89.361	69.63	219.168
689	48.636	67.754	92.095	196.461
690	46.598	73.724	77.212	196.495
691	56.412	77.902	77.455	243.966
692	47.795	62.101	67.555	218.415
693	28.995	80.872	94.472	211.008
694	41.6	92.977	84.283	210.361
695	46.954	71.453	74.789	201.559
696	29.892	71.038	65.587	208.361
697	28.863	81.257	89.451	234.319
698	31.738	75.914	102.313	199.533
699	41.83	81.327	92.305	219.684
700	42.696	83.017	68.34	190.504
701	33.057	64.325	88.544	217.271
702	41.491	77.314	76.511	193.579
703	49.369	67.567	56.766	208.643
704	44.925	72.035	85.774	214.281
705	48.135	71.179	101.765	193.059
706	49.242	73.227	101.367	232.945
707	58.609	77.035	83.465	232.687
708	49.598	81.261	71.31	211.957
709	39.02	86.117	96.746	233.248
710	45.63	87.187	99.646	258.818
711	44.927	75.519	93.744	229.743
712	37.56	77.638	74.447	250.593
713	43.613	56.21	111.684	216.453
714	44.529	73.529	68.879	238.293
715	34.672	64.274	87.157	205.263
716	73.029	69.101	92.667	260.708
717	55.199	72.137	88.887	223.062
718	66.601	75.645	83.911	234.615
719	48.4	83.658	81.802	189.124
720	35.09	83.552	83.662	232.436
721	60.934	66.732	104.592	239.106
722	43.254	66.712	78.438	220.075
723	46.089	76.41	88.668	288.345
724	60.042	63.262	107.425	227.802
725	49.133	58.708	98.029	243.115
726	42.645	76.958	91.227	254.964
727	34.73	57.349	112.117	234.32
728	52.302	61.065	93.533	228.726
729	51.765	50.87	80.539	247.18
730	36.847	58.799	67.077	228.754
731	34.465	91.204	58.17	203.413
732	46.526	51.707	59.976	209.863
733	34.064	67.396	80.495	236.621
734	47.74	75.759	95.417	241.648
735	41.341	69.087	64.618	216.245
736	31.031	68.314	72.558	224.72
737	55.827	73.517	84.384	244.468
738	52.331	60.692	91.193	237.033
739	65.14	65.483	68.871	248.777
740	55.561	48.379	69.19	250.217
741	56.926	47.712	88.049	238.343
742	36.212	69.523	85.053	238.782
743	49.407	50.395	96.812	254.177
744	34.008	65.247	134.051	241.411
745	39.989	55.686	109.391	233.444
746	46.258	45.218	110.376	215.741
747	66.857	51.766	91.886	235.352
748	40.308	67.316	103.393	189.608
749	36.274	52.055	116.599	232.582
750	37.884	49.913	107.037	246.958
751	33.316	82.315	114.988	229.802
752	32.464	58.459	124.319	240.16
753	57.769	58.563	123.398	209.873
754	33.586	67.969	101.263	225.142
755	38.564	55.836	63.779	239.917
756	28.333	46.403	100.897	259.027
757	42.58	51.374	102.097	260.845
758	40.968	63.349	113.314	220.067
759	38.772	50.462	99.123	207.891
760	47.649	42.362	76.003	235.804
761	38.6	45.159	96.231	244.947
762	51.451	56.094	104.223	230.414
763	42.873	51.265	81.663	241.844
764	30.471	60.307	111.311	243.256
765	48.841	54.931	88.755	227.278
766	59.029	44.639	81.855	216.281
767	57.096	44.543	110.29	202.004
768	60.816	48.814	90.688	200.767
769	51.017	34.549	98.803	221.554
770	65.264	46.005	85.772	232.711
771	47.556	51.176	91.268	222.958
772	63.709	47.15	99.672	220.986
773	54.023	55.103	81.445	187.743
774	57.046	54.534	77.764	239.503
775	43.25	53.024	131.698	232.328
776	44.623	55.088	85.622	246.112
777	51.256	40.147	125.014	248.261
778	51.469	65.256	97.652	235.446
779	42.627	59.011	121.83	224.7
780	45.387	52.466	109.884	221.914
781	52.977	63.692	101.012	240.287
782	55.158	51.997	68.464	222.784
783	66.903	64.065	93.286	209.173
784	46.813	57.209	70.386	214.066
785	28.622	58.635	66.997	221.348
786	45.306	41.247	86.472	235.859
787	38.083	50.081	113.874	192.518
788	33.472	75.265	113.235	227.076
789	40.749	64.552	91.66	220.432
790	46.424	50.074	94.249	230.187
791	62.625	76.583	96.644	246.671
792	53.089	43.331	69.25	258.061
793	51.589	56.629	92.625	229.334
794	53.008	40.414	90.08	204.444
795	46.957	55.283	88.543	239.954
796	38.642	48.45	81.576	222.86
797	52.607	59.134	82.646	228.018
798	30.218	52.628	65.325	217.939
799	35.017	58.87	86.124	235.766
800	49.502	59.057	65.499	236.062
801	46.519	60.335	87.812	232.819
802	41.545	60.182	74.662	226.577
803	36.237	48.325	83.147	227.634
804	25.551	63.837	108.18	247.972
805	41.35	37.979	73.186	227.399
806	49.946	56.125	92.191	233.989
807	57.611	67.402	76.666	228.843
808	49.844	60.207	86.22	221.593
809	72.162	64.204	75.551	215.36
810	57.556	77.408	76.447	242.033
811	52.096	79.009	68.122	223.876
812	43.119	53.125	89.293	234.719
813	56.41	60.577	120.632	195.382
814	59.076	66.333	95.913	224.959
815	65.081	45.727	90.057	208.315
816	51.772	42.461	103.293	269.066
817	63.933	54.279	93.71	221.018
818	59.344	50.572	94.678	223.5
819	48.8	63.67	91.608	218.738
820	51.823	58.897	106.637	237.18
821	55.955	79.127	87.84	239.745
822	54.327	51.864	116.03	234.696
823	56.469	69.907	96.336	233.828
824	48.594	72.16	116.588	237.449
825	53.498	78.64	94.036	210.646
826	80.581	66.205	96.603	230.23
827	60.091	63.499	121.131	227.316
828	65.845	40.17	111.595	208.652
829	36.47	53.085	112.158	243.859
830	45.218	60.509	97.053	222.193
831	39.244	62.553	130.856	242.645
832	49.99	47.416	103.755	216.366
833	48.743	42.192	100.676	230.196
834	49.272	52.925	61.435	222.996
835	51.323	50.323	84.864	216.049
836	35.3	65.247	68.895	215.19
837	50.144	48.014	71.999	240.324
838	42.904	62.178	77.117	237.244
839	55.79	58.876	88.806	228.715
840	63.052	49.215	74.356	221.558
841	49.011	72.183	82.964	245.409
842	41.122	71.012	89.269	219.158
843	40.381	63.381	85.227	233.176
844	47.872	76.324	83.747	251.694
845	48.046	45.601	106.165	219.762
846	47.628	52.998	83.269	214.887
847	46.397	34.604	103.796	209.382
848	36.498	81.013	80.298	238.119
849	37.057	60.705	98.635	218.881
850	58.445	58.671	90.518	242.082
851	67.267	57.835	100.489	254.599
852	78.647	79.937	72.019	242.758
853	67.3	63.259	93.963	229.905
854	45.292	75.361	106.733	219.291
855	45.875	46.69	105.655	253.707
856	35.82	51.093	87.255	249.983
857	38.586	67.01	83.504	253.648
858	43.745	76.688	94.779	232.691
859	52.778	63.219	79.613	235.818
860	52.916	66.215	79.625	225.23
861	53.901	69.336	111.306	242.358
862	37.127	68.744	104.508	225.548
863	66.557	47.551	131.528	229.692
864	54.936	52.839	121.965	238.511
865	56.464	58.93	133.34	230.375
866	60.483	55.448	124.241	237.742
867	45.229	62.053	122.639	228.525
868	57.589	67.563	104.844	223.202
869	62.106	54.713	112.711	232.36
870	54.599	54.098	95.085	258.459
871	70.066	51.964	107.848	236.194
872	41.597	51.438	120.738	224.399
873	36.605	57.921	108.286	232.842
874	44.774	58.281	94.774	223.311
875	40.197	54.879	91.537	234.713
876	45.223	84.417	95.409	214.695
877	37.051	51.392	70.555	212.597
878	37.974	52.796	100.004	242.746
879	52.927	59.778	102.294	225.505
880	58.579	71.69	78.354	237.9
881	56.609	51.486	96.153	236.703
882	51.914	43.676	117.022	211.738
883	55.504	55.786	93.617	215.668
884	69.6	54.183	120.395	227.943
885	67.295	56.751	102.354	231.368
886	49.857	47.504	98.879	234.393
887	54.223	49.355	105.799	225.86
888	51.546	62.399	106.026	230.644
889	62.945	60.005	81.019	209.312
890	39.788	58.972	93.128	224.525
891	44.053	56.647	82.672	235.592
892	43.334	48.44	88.006	255.349
893	38.752	39.509	104.323	222.242
894	48.606	30.121	104.496	238.82
895	48.782	55.197	119.698	213.017
896	55.544	55.992	115.928	238.078
897	47.427	52.441	100.032	219.58
898	48.185	59.927	100.34	246.574
899	46.937	63.659	94.307	253.647
900	57.546	87.041	106.604	241.052
901	42.968	69.525	108.921	220.897
902	45.232	76.642	111.271	223.022
903	37.717	60.392	90.238	218.846
904	35.362	67.667	91.256	234.974
905	46.561	60.329	99.714	258.536
906	39.715	83.736	115.511	234.304
907	51.187	60.781	92.255	210.879
908	37.444	73.84	70.785	242.778
909	37.279	64.441	94.386	224.9
910	46.933	61.723	96.448	214.971
911	56.208	68.329	76.235	229.295
912	53.184	71.042	107.816	235.672
913	53.05	78.646	97.47	256.54
914	58.718	66.774	80.897	235.479
915	31.97	81.655	127.337	235.153
916	41.641	58.373	101.908	193.896
917	38.866	85.065	67.597	237.277
918	26.382	79.916	105.592	227.061
919	42.773	65.723	85.506	239.779
920	38.604	51.941	112.857	244.131
921	52.621	42.577	72.333	214.885
922	52.959	59.616	102.714	234.825
923	58.906	56.179	82.004	215.085
924	59.282	71.516	96.91	232.611
925	53.689	63.873	98.846	235.393
926	42.326	45.736	85.603	233.345
927	44.597	53.211	77.413	235.527
928	55.234	60.44	85.67	227.305
929	41.918	46.379	76.001	228.192
930	53.263	75.626	103.905	228.705
931	43.878	62.912	64.975	218.842
932	48.007	71.797	99.968	227.182
933	53.523	71.558	90.077	231.881
934	53.107	47.389	112.662	210.74
935	35.21	75.028	91.638	232.769
936	53.592	95.734	77.794	251.547
937	49.11	74.373	103.065	240.149
938	68.237	73.663	59.244	246.825
939	44.292	72.888	82.987	221.478
940	43.747	64.509	65.995	230.721
941	57.516	73.046	102.732	244.554
942	42.696	62.304	109.401	226.336
943	46.861	58.806	75.635	225.422
944	40.569	71.93	73.965	238.308
945	33.78	59.046	101.867	236.865
946	51.886	50.993	93.323	226.778
947	54.849	50.022	99.335	226.988
948	44.46	50.485	121.161	229.123
949	47.148	66.658	119.541	208.946
950	46.459	52.549	110.903	239.288
951	30.712	47.334	118.974	224.109
952	38.346	71.44	114.038	243.278
953	48.439	70.511	87.323	248.05
954	35.969	61.298	109.822	224.736
955	39.552	51.62	119.2	218.994
956	49.742	53.991	122.163	213.742
957	56.355	55.547	110.108	234.336
958	55.062	53.12	106.611	242.004
959	45.975	49.071	103.502	240.717
960	52.006	59.092	84.081	222.416
961	44.053	52.902	101.526	226.246
962	36.093	54.706	98.056	232.593
963	24.301	53.515	100.464	217.471
964	48.887	44.699	110.68	185.26
965	41.846	61.788	81.884	209.571
966	38.747	55.294	111.652	238.563
967	29.493	60.783	105.119	236.052
968	40.676	61.569	96.163	207.413
969	57.575	88.233	108.66	209.993
970	50.457	57.794	94.095	220.827
971	49.081	66.94	114.851	240.158
972	31.523	68.408	83.77	240.707
973	57.163	74.495	66.706	227.831
974	41.746	62.388	92.665	236.362
975	45.727	56.761	97.841	233.371
976	39.166	51.388	111.808	238.625
977	46.222	70.957	81.456	228.626
978	31.204	58.828	82.464	238.677
979	52.899	65.204	95.548	227.833
980	69.863	58.904	112.49	227.791
981	63.897	51.332	76.188	203.2
982	61.983	44.962	100.057	228.534
983	47.268	62.293	105.169	200.914
984	52.115	59.424	96.907	233.816
985	36.503	54.185	95.71	245.469
986	44.849	41.637	97.756	218.982
987	46.852	69.804	96.228	208.049
988	35.486	67.048	117.958	231.005
989	40.746	56.637	117.36	223.525
990	48.104	63.919	112.298	215.04
991	39.653	81.436	104.904	229.318
992	57.382	75.455	80.122	229.476
993	36.622	63.839	93.398	221.541
994	56.475	63.152	112.733	229.255
995	60.696	70.231	99.703	232.162
996	49.203	67.264	104.624	227.929
997	51.579	47.906	87.815	250.651
998	54.302	72.246	97.424	222.194
999	40.71	68.382	93.79	266.565
1000	38.225	61.938	111.017	226.627
1001	35.261	64.339	102.901	232.198

## Sheet: Hydrogen bonds
TimeStep	CID 10469828	CID 6474893	CID 135438111	CID 44480399 (con)
0	270	282	277	270
199.998	258	259	266	257
399.996	251	259	259	250
599.994	252	252	257	247
799.992	265	258	252	251
999.99	248	258	258	254
1199.99	256	252	255	243
1399.99	257	261	258	249
1599.98	257	268	259	254
1799.98	257	264	252	261
1999.98	261	262	255	262
2199.98	258	255	261	245
2399.98	261	252	263	247
2599.97	257	253	259	252
2799.97	258	267	255	256
2999.97	272	253	257	256
3199.97	263	257	256	258
3399.97	265	272	254	269
3599.96	263	254	259	254
3799.96	255	265	259	261
3999.96	255	265	247	249
4199.96	267	258	255	254
4399.96	267	265	264	256
4599.95	258	259	255	264
4799.95	274	257	257	266
4999.95	270	248	259	268
5199.95	261	264	250	262
5399.95	271	257	248	258
5599.94	256	259	263	265
5799.94	266	257	266	255
5999.94	257	258	260	262
6199.94	258	257	243	266
6399.94	257	261	260	268
6599.93	247	261	263	267
6799.93	261	267	253	259
6999.93	249	260	264	253
7199.93	263	266	259	262
7399.93	260	254	256	269
7599.92	255	257	254	256
7799.92	249	257	260	262
7999.92	263	264	255	255
8199.92	258	248	253	259
8399.92	264	261	252	270
8599.91	256	268	246	261
8799.91	265	261	250	259
8999.91	267	260	257	254
9199.91	245	261	258	257
9399.91	258	267	261	265
9599.9	261	249	260	258
9799.9	263	262	247	262
9999.9	260	262	269	260
10199.9	258	260	247	254
10399.9	262	272	259	271
10599.9	257	262	248	263
10799.9	262	267	246	251
10999.9	250	252	255	255
11199.9	250	263	254	261
11399.9	257	256	265	274
11599.9	254	276	260	258
11799.9	256	258	255	258
11999.9	261	265	261	257
12199.9	254	265	255	266
12399.9	250	266	264	261
12599.9	262	248	256	255
12799.9	253	257	254	254
12999.9	249	260	264	254
13199.9	255	249	259	255
13399.9	262	258	257	269
13599.9	259	253	259	256
13799.9	264	256	269	252
13999.9	259	252	268	258
14199.9	254	256	267	270
14399.9	265	264	258	261
14599.9	260	248	260	255
14799.9	268	258	266	257
14999.9	253	264	261	253
15199.8	259	269	267	265
15399.8	259	263	260	257
15599.8	254	263	262	266
15799.8	250	253	259	251
15999.8	257	248	256	264
16199.8	242	263	260	258
16399.8	247	263	259	260
16599.8	248	253	259	252
16799.8	250	258	263	269
16999.8	257	261	262	264
17199.8	256	265	252	265
17399.8	261	263	262	270
17599.8	248	264	260	252
17799.8	252	259	261	273
17999.8	247	259	262	263
18199.8	244	259	272	265
18399.8	246	261	255	259
18599.8	240	263	261	259
18799.8	263	264	257	260
18999.8	246	265	272	246
19199.8	252	265	258	255
19399.8	257	269	261	262
19599.8	264	261	260	261
19799.8	270	263	256	256
19999.8	266	267	250	260
20199.8	258	260	260	253
20399.8	267	261	262	254
20599.8	256	265	273	259
20799.8	263	267	265	249
20999.8	257	250	259	255
21199.8	260	267	260	257
21399.8	263	277	264	255
21599.8	243	260	266	253
21799.8	251	266	253	258
21999.8	245	266	256	263
22199.8	247	272	270	271
22399.8	259	262	258	259
22599.8	251	257	265	263
22799.8	256	257	263	255
22999.8	257	257	255	260
23199.8	258	254	266	259
23399.8	243	264	261	265
23599.8	251	263	261	267
23799.8	259	271	270	251
23999.8	248	256	270	260
24199.8	254	262	267	265
24399.8	262	264	257	264
24599.8	246	266	270	256
24799.8	246	259	261	263
24999.8	249	258	266	259
25199.7	258	264	266	254
25399.7	256	268	267	254
25599.7	251	254	262	259
25799.7	250	261	271	255
25999.7	254	253	268	253
26199.7	251	281	267	270
26399.7	250	268	267	255
26599.7	260	257	270	253
26799.7	250	261	263	244
26999.7	250	266	263	273
27199.7	246	263	266	259
27399.7	265	256	264	268
27599.7	251	256	261	265
27799.7	247	269	267	259
27999.7	253	260	267	265
28199.7	251	260	262	268
28399.7	250	254	279	251
28599.7	252	263	270	262
28799.7	241	263	264	264
28999.7	253	263	269	251
29199.7	245	257	257	256
29399.7	258	250	270	261
29599.7	244	254	260	265
29799.7	250	260	264	259
29999.7	257	260	261	259
30199.7	253	257	252	270
30399.7	257	257	265	264
30599.7	252	264	257	263
30799.7	251	259	275	272
30999.7	250	260	266	267
31199.7	259	266	264	264
31399.7	256	260	260	260
31599.7	257	260	261	264
31799.7	257	259	251	252
31999.7	246	257	258	252
32199.7	256	274	250	261
32399.7	256	261	269	254
32599.7	253	256	259	269
32799.7	254	255	265	266
32999.7	255	261	256	251
33199.7	253	253	255	266
33399.7	260	268	265	260
33599.7	256	253	256	258
33799.7	251	258	261	262
33999.7	251	271	248	257
34199.7	255	256	266	255
34399.7	255	253	256	258
34599.7	247	261	260	255
34799.7	252	258	254	248
34999.7	252	261	261	255
35199.6	245	259	268	259
35399.6	246	263	269	244
35599.6	254	266	263	251
35799.6	242	254	248	262
35999.6	252	264	249	258
36199.6	247	264	263	262
36399.6	238	270	265	262
36599.6	255	270	250	263
36799.6	242	252	257	255
36999.6	246	258	262	266
37199.6	252	259	259	259
37399.6	253	263	249	257
37599.6	253	262	263	252
37799.6	253	265	261	260
37999.6	260	268	265	266
38199.6	247	260	250	254
38399.6	258	267	258	252
38599.6	259	260	266	260
38799.6	264	272	251	260
38999.6	263	270	255	265
39199.6	254	270	259	261
39399.6	253	264	253	254
39599.6	250	268	263	265
39799.6	253	251	259	263
39999.6	256	269	261	257
40199.6	252	262	261	267
40399.6	264	259	258	265
40599.6	253	263	254	258
40799.6	258	255	252	263
40999.6	255	258	272	263
41199.6	265	264	266	260
41399.6	263	259	260	259
41599.6	258	268	264	257
41799.6	262	258	260	260
41999.6	249	270	257	262
42199.6	260	253	263	265
42399.6	253	262	258	254
42599.6	266	262	254	260
42799.6	254	258	250	263
42999.6	250	261	252	251
43199.6	256	260	257	259
43399.6	257	242	243	255
43599.6	260	251	258	254
43799.6	263	270	262	252
43999.6	261	259	257	261
44199.6	262	259	260	263
44399.6	255	267	262	265
44599.6	256	261	263	272
44799.6	262	256	261	255
44999.6	253	254	253	265
45199.5	259	252	252	266
45399.5	256	253	264	256
45599.5	266	264	253	249
45799.5	253	259	263	264
45999.5	266	263	263	249
46199.5	255	258	250	262
46399.5	261	268	257	256
46599.5	253	265	265	265
46799.5	266	271	254	266
46999.5	251	264	255	272
47199.5	251	267	254	276
47399.5	247	261	261	268
47599.5	251	260	261	262
47799.5	256	268	272	270
47999.5	245	268	262	267
48199.5	254	263	262	262
48399.5	252	270	266	270
48599.5	241	254	259	272
48799.5	260	266	264	251
48999.5	261	267	258	251
49199.5	254	255	262	262
49399.5	260	272	268	272
49599.5	245	254	257	248
49799.5	250	259	263	261
49999.5	267	256	261	261
50199.5	261	268	269	259
50399.5	263	266	255	262
50599.5	248	255	255	254
50799.5	256	267	268	261
50999.5	250	260	263	262
51199.5	258	256	265	250
51399.5	256	247	257	257
51599.5	253	270	261	262
51799.5	257	267	259	255
51999.5	249	257	262	260
52199.5	261	263	254	263
52399.5	261	261	254	267
52599.5	256	256	248	262
52799.5	262	253	250	250
52999.5	256	259	252	256
53199.5	260	257	252	254
53399.5	266	261	256	256
53599.5	267	263	264	244
53799.5	255	255	248	262
53999.5	248	259	253	244
54199.5	262	258	257	247
54399.5	255	258	248	248
54599.5	262	247	256	265
54799.5	260	256	255	258
54999.4	261	266	252	249
55199.4	252	262	247	267
55399.4	264	272	253	271
55599.4	257	268	249	246
55799.4	263	261	254	252
55999.4	257	262	250	265
56199.4	261	257	250	264
56399.4	264	252	252	253
56599.4	254	269	250	259
56799.4	254	264	246	252
56999.4	250	251	250	250
57199.4	248	261	253	261
57399.4	257	262	249	262
57599.4	254	255	251	251
57799.4	247	263	255	260
57999.4	257	260	259	265
58199.4	255	265	254	255
58399.4	258	263	250	262
58599.4	256	260	254	260
58799.4	258	269	252	261
58999.4	251	266	258	251
59199.4	249	262	254	260
59399.4	260	251	244	253
59599.4	248	263	258	256
59799.4	270	268	261	261
59999.4	258	259	256	256
60199.4	257	276	250	262
60399.4	261	258	251	252
60599.4	253	256	256	248
60799.4	251	263	269	252
60999.4	254	260	261	271
61199.4	257	267	241	267
61399.4	253	259	250	254
61599.4	260	266	252	254
61799.4	255	263	259	257
61999.4	258	253	257	256
62199.4	250	261	251	247
62399.4	246	271	251	244
62599.4	266	265	252	256
62799.4	246	258	259	243
62999.4	259	259	256	253
63199.4	259	252	253	247
63399.4	249	268	263	258
63599.4	254	278	265	260
63799.4	264	250	255	246
63999.4	267	255	258	260
64199.4	257	257	268	260
64399.4	262	263	262	254
64599.4	255	250	258	256
64799.4	262	264	248	253
64999.3	267	265	256	260
65199.3	265	249	259	247
65399.3	260	255	259	252
65599.3	251	255	259	261
65799.3	257	274	256	260
65999.3	254	261	256	251
66199.3	262	267	257	257
66399.3	259	266	251	256
66599.3	263	265	258	261
66799.3	251	262	265	244
66999.3	259	247	251	252
67199.3	260	265	253	258
67399.3	258	269	247	253
67599.3	254	265	262	251
67799.3	265	259	259	254
67999.3	261	269	253	248
68199.3	258	264	254	242
68399.3	266	265	262	256
68599.3	259	263	256	253
68799.3	252	255	255	248
68999.3	264	262	250	255
69199.3	253	267	256	248
69399.3	267	267	256	257
69599.3	256	275	255	262
69799.3	262	277	255	258
69999.3	261	270	247	252
70199.3	260	253	254	254
70399.3	263	269	260	261
70599.3	264	266	252	263
70799.3	263	263	263	259
70999.3	257	263	263	254
71199.3	254	276	244	255
71399.3	269	281	259	255
71599.3	269	278	257	253
71799.3	257	258	253	256
71999.3	261	266	265	247
72199.3	257	268	255	266
72399.3	263	268	246	249
72599.3	261	272	252	247
72799.3	251	264	244	255
72999.3	256	262	253	255
73199.3	265	262	249	255
73399.3	258	283	257	250
73599.3	258	272	253	264
73799.3	273	272	257	253
73999.3	274	259	257	250
74199.3	254	279	264	254
74399.3	269	271	248	245
74599.3	260	274	246	246
74799.3	269	271	256	253
74999.2	256	277	252	257
75199.2	256	274	255	259
75399.2	268	268	250	253
75599.2	268	267	258	252
75799.2	279	270	261	257
75999.2	256	267	261	256
76199.2	255	261	261	253
76399.2	261	268	267	255
76599.2	257	257	261	249
76799.2	262	269	252	252
76999.2	268	263	258	250
77199.2	266	267	252	248
77399.2	253	271	265	261
77599.2	261	255	255	259
77799.2	268	262	269	258
77999.2	262	268	265	268
78199.2	261	261	267	254
78399.2	270	267	257	259
78599.2	261	274	261	258
78799.2	261	269	269	255
78999.2	263	268	271	252
79199.2	254	266	262	252
79399.2	266	260	264	263
79599.2	267	266	253	252
79799.2	258	270	247	263
79999.2	253	267	242	250
80199.2	258	271	257	252
80399.2	261	267	247	264
80599.2	263	261	250	250
80799.2	259	261	253	255
80999.2	254	264	251	254
81199.2	265	285	256	249
81399.2	269	271	252	263
81599.2	254	259	254	259
81799.2	268	264	251	254
81999.2	268	262	251	268
82199.2	272	261	248	245
82399.2	269	260	250	265
82599.2	260	264	254	253
82799.2	268	258	258	265
82999.2	264	259	251	260
83199.2	270	269	251	258
83399.2	264	261	251	258
83599.2	269	265	251	259
83799.2	255	253	253	266
83999.2	265	248	260	257
84199.2	265	254	263	271
84399.2	267	255	260	254
84599.2	269	250	260	256
84799.2	262	263	259	257
84999.1	259	253	260	244
85199.1	257	263	259	256
85399.1	256	251	256	258
85599.1	262	264	249	245
85799.1	262	264	259	264
85999.1	259	266	251	256
86199.1	265	260	265	255
86399.1	260	260	254	263
86599.1	258	249	256	267
86799.1	263	248	251	257
86999.1	267	248	258	259
87199.1	268	268	247	262
87399.1	260	260	260	263
87599.1	264	258	264	266
87799.1	263	265	258	261
87999.1	258	255	251	254
88199.1	257	261	250	256
88399.1	250	245	252	265
88599.1	258	257	257	265
88799.1	257	263	256	257
88999.1	251	272	254	264
89199.1	249	257	259	260
89399.1	253	258	252	261
89599.1	260	259	244	261
89799.1	262	269	259	267
89999.1	255	262	256	248
90199.1	246	260	255	258
90399.1	263	258	257	265
90599.1	259	261	257	256
90799.1	243	263	253	252
90999.1	262	261	258	268
91199.1	260	274	257	257
91399.1	260	259	258	259
91599.1	252	259	258	256
91799.1	254	252	252	266
91999.1	263	258	257	268
92199.1	260	261	257	260
92399.1	267	261	262	267
92599.1	269	266	254	270
92799.1	257	256	261	259
92999.1	265	263	253	260
93199.1	268	255	255	268
93399.1	265	262	256	248
93599.1	250	254	257	259
93799.1	264	260	261	258
93999.1	266	257	252	268
94199.1	256	262	263	258
94399.1	261	266	259	266
94599.1	264	265	257	259
94799.1	258	252	254	249
94999.1	265	267	253	255
95199	268	252	260	253
95399	257	257	252	258
95599	257	258	257	252
95799	260	266	271	245
95999	259	257	261	251
96199	257	254	257	258
96399	259	256	263	257
96599	259	264	257	255
96799	262	262	256	260
96999	257	269	260	261
97199	253	270	262	253
97399	269	258	260	253
97599	256	262	256	263
97799	258	266	258	250
97999	260	255	262	257
98199	254	260	265	271
98399	258	264	257	262
98599	250	264	248	260
98799	263	272	254	265
98999	260	256	259	264
99199	256	252	263	263
99399	255	265	259	264
99599	247	260	265	260
99799	257	251	258	256
99999	247	261	261	256
100199	259	255	253	265
100399	261	261	260	260
100599	258	257	263	252
100799	246	261	261	259
100999	264	260	258	249
101199	246	265	259	244
101399	253	255	254	249
101599	273	266	254	253
101799	261	256	254	248
101999	260	260	249	254
102199	251	259	265	257
102399	270	257	260	248
102599	253	260	259	250
102799	254	256	267	255
102999	252	264	255	241
103199	262	267	262	253
103399	265	260	269	256
103599	260	257	255	258
103799	269	257	262	252
103999	245	256	256	250
104199	255	263	262	247
104399	249	258	263	256
104599	258	263	257	256
104799	255	264	251	255
104999	255	249	260	256
105199	249	271	261	258
105399	258	257	251	247
105599	258	263	252	262
105799	247	250	267	268
105999	255	266	267	250
106199	256	265	270	263
106399	262	256	259	257
106599	257	266	257	263
106799	263	258	268	255
106999	243	264	267	264
107199	257	267	256	277
107399	268	260	252	263
107599	246	250	253	262
107799	249	258	267	263
107999	257	258	261	256
108199	248	256	260	256
108399	261	258	256	249
108599	253	257	266	267
108799	269	251	262	267
108999	265	261	270	264
109199	251	266	252	265
109399	243	263	247	264
109599	259	262	255	258
109799	266	257	256	252
109999	257	255	250	265
110199	263	264	266	257
110399	259	251	261	253
110599	251	249	251	241
110799	262	253	253	263
110999	255	258	261	271
111199	261	261	264	255
111399	254	259	263	260
111599	252	242	263	258
111799	256	252	271	262
111999	247	252	268	249
112199	257	265	259	250
112399	249	266	260	254
112599	251	266	258	241
112799	252	268	264	258
112999	250	266	270	255
113199	257	264	263	245
113399	258	266	260	256
113599	260	263	262	260
113799	254	261	269	254
113999	253	244	264	260
114199	262	254	265	262
114399	248	262	253	267
114599	247	262	259	269
114799	257	265	255	261
114999	258	260	256	262
115199	265	257	262	261
115399	259	253	267	258
115599	257	258	263	266
115799	255	270	262	256
115999	251	272	259	250
116199	250	263	254	262
116399	252	258	260	260
116599	257	266	255	258
116799	252	270	263	265
116999	244	273	252	261
117199	259	255	265	255
117399	250	258	259	253
117599	248	258	255	260
117799	257	261	268	264
117999	253	263	254	259
118199	257	258	245	265
118399	248	261	267	262
118599	244	263	257	253
118799	255	257	256	260
118999	238	265	263	245
119199	243	261	261	258
119399	253	256	267	258
119599	244	266	261	270
119799	255	256	257	259
119999	256	258	261	261
120199	254	259	260	259
120399	251	261	270	256
120599	258	270	257	260
120799	251	269	268	259
120999	248	260	256	254
121199	256	252	253	252
121399	248	258	263	253
121599	254	258	262	239
121799	247	266	266	245
121999	259	262	261	252
122199	262	261	263	251
122399	249	262	264	256
122599	248	256	260	259
122799	253	255	260	245
122999	259	259	267	256
123199	255	264	253	257
123399	256	255	262	242
123599	243	259	262	252
123799	245	259	260	249
123999	253	259	267	252
124199	252	261	269	247
124399	258	264	254	252
124599	251	268	262	246
124799	259	260	270	268
124999	251	253	273	266
125199	245	256	261	256
125399	247	264	270	254
125599	252	260	270	255
125799	252	260	267	252
125999	249	255	261	258
126199	251	257	251	254
126399	246	266	255	247
126599	250	264	259	254
126799	247	262	272	269
126999	258	270	254	263
127199	254	264	256	258
127399	257	267	269	249
127599	258	256	265	265
127799	259	265	266	254
127999	245	263	259	249
128199	242	255	261	249
128399	242	260	256	254
128599	233	275	265	254
128799	235	261	259	254
128999	250	262	251	243
129199	242	249	264	245
129399	256	256	261	253
129599	247	242	255	256
129799	251	264	258	266
129999	264	252	257	252
130199	256	269	257	261
130399	257	255	251	260
130599	256	252	261	251
130799	260	262	266	265
130999	252	254	258	262
131199	252	255	262	258
131399	247	254	268	253
131599	250	253	249	258
131799	246	262	260	256
131999	240	253	263	257
132199	253	255	253	262
132399	257	247	257	254
132599	258	255	248	271
132799	243	248	252	253
132999	262	246	262	251
133199	249	262	255	256
133399	239	269	260	257
133599	248	267	243	257
133799	250	266	254	264
133999	245	257	261	264
134199	257	257	253	259
134399	259	267	252	261
134599	258	261	257	255
134799	256	264	257	267
134999	246	264	267	267
135199	253	266	252	273
135399	248	255	254	261
135599	249	263	253	242
135799	244	271	254	259
135999	254	268	264	254
136199	251	265	262	256
136399	244	259	262	255
136599	249	266	269	257
136799	246	250	258	262
136999	251	261	261	264
137199	244	259	260	258
137399	246	263	259	251
137599	244	257	264	252
137799	256	264	253	260
137999	242	254	251	252
138199	244	262	247	251
138399	246	262	245	264
138599	239	270	261	258
138799	250	260	264	251
138999	244	256	258	257
139199	249	269	252	255
139399	248	250	254	264
139599	241	265	258	259
139799	246	265	251	257
139999	236	257	257	261
140199	252	250	254	258
140399	242	251	263	248
140599	250	261	253	270
140799	247	252	249	260
140999	258	263	259	255
141199	254	263	256	257
141399	252	257	259	256
141599	254	251	254	260
141799	250	256	260	257
141999	247	260	252	266
142199	249	263	254	247
142399	247	262	259	263
142599	250	256	258	258
142799	241	263	257	251
142999	247	253	256	256
143199	257	261	251	258
143399	247	259	253	261
143599	243	268	254	262
143799	244	258	251	262
143999	255	261	262	255
144199	258	259	269	258
144399	236	264	270	269
144599	241	260	255	257
144799	251	262	252	258
144999	249	253	267	259
145199	247	256	272	262
145399	253	256	259	271
145599	256	258	250	269
145799	250	256	261	253
145999	246	266	246	259
146199	246	263	256	261
146399	252	263	260	259
146599	246	260	263	265
146799	245	260	262	257
146999	252	264	259	254
147199	235	269	253	265
147399	246	264	262	256
147599	252	262	257	257
147799	249	250	250	258
147999	257	248	255	266
148199	245	259	267	261
148399	242	251	270	266
148599	240	252	260	258
148799	250	247	260	263
148999	253	250	254	258
149199	245	252	254	257
149399	258	251	263	262
149599	257	259	265	265
149799	253	256	263	261
149998	244	248	261	268
150198	251	260	254	266
150398	237	251	256	269
150598	241	262	251	270
150798	243	257	255	257
150998	243	254	262	262
151198	243	250	250	263
151398	245	257	250	249
151598	246	247	268	268
151798	249	262	266	259
151998	253	258	256	258
152198	246	264	248	259
152398	245	257	253	265
152598	255	265	249	260
152798	257	256	252	268
152998	239	252	248	263
153198	243	251	241	268
153398	234	257	244	269
153598	242	258	251	258
153798	239	265	256	253
153998	240	253	251	254
154198	254	259	263	254
154398	252	252	256	261
154598	246	261	254	246
154798	255	266	254	262
154998	251	249	248	249
155198	247	251	266	255
155398	244	258	246	257
155598	260	256	251	253
155798	251	261	256	253
155998	244	241	258	248
156198	256	258	255	246
156398	247	254	251	248
156598	243	253	249	260
156798	260	250	246	254
156998	257	248	246	255
157198	251	254	248	256
157398	242	255	259	264
157598	255	255	241	261
157798	253	266	249	257
157998	254	262	263	253
158198	251	259	252	260
158398	266	252	247	262
158598	246	246	249	252
158798	240	268	238	273
158998	252	264	256	251
159198	252	256	252	249
159398	256	259	257	259
159598	269	258	254	260
159798	254	268	258	260
159998	254	251	251	255
160198	247	257	261	254
160398	257	269	258	267
160598	248	262	258	267
160798	235	248	258	255
160998	251	245	257	264
161198	259	247	259	252
161398	252	255	262	253
161598	257	253	252	260
161798	244	270	255	253
161998	261	260	262	268
162198	250	258	259	269
162398	248	265	270	261
162598	249	266	251	266
162798	253	265	259	260
162998	256	255	255	268
163198	251	264	260	264
163398	247	259	258	256
163598	252	263	253	259
163798	252	263	262	257
163998	243	252	258	262
164198	252	260	262	261
164398	251	264	258	256
164598	260	254	249	261
164798	253	262	257	255
164998	260	257	263	267
165198	262	261	247	271
165398	254	259	261	250
165598	251	257	259	263
165798	251	266	261	261
165998	257	268	252	261
166198	249	260	253	266
166398	253	260	259	253
166598	261	257	256	256
166798	242	264	261	263
166998	247	264	254	257
167198	248	260	258	259
167398	242	267	246	259
167598	264	269	263	253
167798	251	264	256	260
167998	242	252	252	260
168198	244	264	254	251
168398	255	269	257	252
168598	245	265	248	265
168798	251	256	258	252
168998	253	262	258	261
169198	263	268	254	259
169398	261	258	263	254
169598	253	249	261	250
169798	252	264	250	269
169998	260	271	248	268
170198	262	260	252	251
170398	261	265	245	265
170598	261	267	250	263
170798	257	259	252	249
170998	251	272	251	254
171198	257	265	242	261
171398	253	256	252	268
171598	255	267	264	259
171798	256	260	248	259
171998	263	263	247	252
172198	258	265	258	258
172398	253	263	257	254
172598	257	271	261	262
172798	264	266	256	259
172998	253	261	257	263
173198	260	269	264	262
173398	257	265	258	264
173598	255	266	245	253
173798	255	271	259	256
173998	253	255	263	256
174198	256	260	264	250
174398	249	258	257	265
174598	265	259	260	265
174798	254	252	263	268
174998	248	265	259	267
175198	263	263	256	256
175398	263	258	269	261
175598	253	254	254	263
175798	244	259	260	263
175998	256	255	262	262
176198	248	254	267	255
176398	252	263	267	258
176598	252	265	260	257
176798	259	267	258	254
176998	247	258	264	260
177198	260	260	255	249
177398	250	261	259	259
177598	252	269	258	257
177798	243	268	261	246
177998	252	269	256	265
178198	252	257	267	252
178398	252	262	267	259
178598	262	267	250	253
178798	259	261	265	252
178998	250	263	258	263
179198	251	259	265	247
179398	254	260	260	243
179598	244	260	254	257
179798	256	256	262	252
179998	253	252	255	257
180198	246	257	266	262
180398	253	252	263	255
180598	251	261	254	246
180798	255	252	259	251
180998	266	258	261	265
181198	265	248	270	246
181398	253	242	254	265
181598	253	254	255	260
181798	255	261	254	254
181998	255	255	259	255
182198	252	272	249	263
182398	259	264	258	253
182598	260	256	261	257
182798	258	263	246	254
182998	262	260	262	252
183198	261	258	261	264
183398	260	259	252	267
183598	262	261	249	259
183798	246	248	259	259
183998	249	257	257	254
184198	251	252	256	269
184398	253	262	255	253
184598	255	252	262	267
184798	267	260	262	256
184998	260	254	260	256
185198	269	256	266	268
185398	262	254	264	258
185598	258	258	253	266
185798	272	259	263	257
185998	258	262	256	256
186198	248	254	256	253
186398	252	253	249	265
186598	256	262	256	258
186798	254	257	261	249
186998	263	264	254	266
187198	247	258	254	256
187398	259	270	249	253
187598	266	265	250	264
187798	254	266	258	256
187998	252	262	267	261
188198	257	270	262	252
188398	263	261	258	248
188598	263	258	257	261
188798	268	259	253	245
188998	265	260	259	254
189198	256	248	247	258
189398	259	257	260	264
189598	263	253	257	255
189798	272	252	262	257
189998	266	265	270	254
190198	265	264	271	250
190398	269	259	260	267
190598	261	265	262	266
190798	252	256	269	258
190998	266	258	269	255
191198	259	263	266	259
191398	266	263	266	246
191598	260	266	254	258
191798	257	265	259	258
191998	261	268	265	255
192198	255	256	257	264
192398	269	264	258	255
192598	251	266	264	254
192798	257	249	255	253
192998	264	262	264	244
193198	271	257	255	263
193398	260	261	251	251
193598	256	256	254	262
193798	278	255	267	254
193998	263	245	263	259
194198	266	263	258	252
194398	251	258	262	249
194598	252	259	266	247
194798	250	265	259	256
194998	255	262	263	250
195198	260	262	241	251
195398	262	260	256	249
195598	257	264	261	252
195798	258	272	252	258
195998	256	259	251	247
196198	261	271	259	256
196398	260	259	265	271
196598	254	262	259	249
196798	250	256	258	267
196998	253	254	257	260
197198	264	264	259	258
197398	263	269	253	263
197598	265	260	258	264
197798	267	274	259	270
197998	260	266	255	258
198198	255	269	258	269
198398	254	277	264	250
198598	254	262	261	257
198798	262	275	254	246
198998	248	259	267	261
199198	251	262	262	266
199398	263	268	248	258
199598	259	253	266	254
199798	257	257	260	245
199998	257	278	252	258
200000	258	264	264	257
