# Supplementary material for: Cheminformatics-based screening and evaluation of phytochemicals as CDK2 inhibitors in colorectal cancer therapy
Source: PLoS One. 2025 Sep 3;20(9):e0331438. doi: 10.1371/journal.pone.0331438 (PMC12407419; doi:10.1371/journal.pone.0331438)
Supplement: S1 File — (ZIP) [file pone.0331438.s001.zip › S7_Protein RMSF.xlsx]

## Sheet: Apo
	Residue#	Chain	ResName	LigandContact	CA	Backbone	Sidechain	All_Heavy	B-factor
	0	A	SER_0	No	2.559	2.443	2.835	2.577	67.815
	1	A	MET_1	No	1.487	1.524	1.883	1.702	61.708
	2	A	GLU_2	No	1.581	1.519	2.832	2.358	59.255
	3	A	ASN_3	No	1.306	1.267	1.915	1.624	51.853
	4	A	PHE_4	No	1.098	1.268	1.557	1.419	42.555
	5	A	GLN_5	No	1.085	1.025	2.221	1.768	44.632
	6	A	LYS_6	No	0.99	1.102	1.723	1.426	52.422
	7	A	VAL_7	No	1.105	1.168	1.302	1.192	57.132
	8	A	GLU_8	No	1.067	0.991	1.6	1.366	61.932
	9	A	LYS_9	No	1.022	1.094	1.747	1.441	60.315
	10	A	ILE_10	No	1.044	1.149	1.416	1.232	56.83
	11	A	GLY_11	No	1.315	1.192	1.576	1.192	59.73
	12	A	GLU_12	No	1.486	1.707	2.303	2.06	84.375
	13	A	GLY_13	No	2.23	2.105	2.664	2.105	86.045
	14	A	THR_14	No	2.609	2.49	3.265	2.828	85.41
	15	A	TYR_15	No	2.03	2.015	4.689	3.963	87.925
	16	A	GLY_16	No	1.571	1.448	1.827	1.448	72.23
	17	A	VAL_17	No	1.1	1.05	1.743	1.312	48.248
	18	A	VAL_18	No	0.796	0.838	0.997	0.868	34.51
	19	A	TYR_19	No	0.726	0.71	1.371	1.161	33.042
	20	A	LYS_20	No	0.719	0.742	1.272	1.022	31.013
	21	A	ALA_21	No	0.717	0.727	0.888	0.732	29.098
	22	A	ARG_22	No	0.854	0.883	2.423	1.965	35.037
	23	A	ASN_23	No	1.057	1.123	1.418	1.277	36.67
	24	A	LYS_24	No	1.375	1.481	2.253	1.891	36.462
	25	A	LEU_25	No	1.771	1.815	2.384	2.064	35.07
	26	A	THR_26	No	1.7	1.664	1.747	1.682	33.108
	27	A	GLY_27	No	1.386	1.357	1.378	1.357	31.005
	28	A	GLU_28	No	1.182	1.094	2.235	1.839	30.508
	29	A	VAL_29	No	0.859	0.888	1.595	1.158	27.515
	30	A	VAL_30	No	0.65	0.668	0.829	0.692	26.807
	31	A	ALA_31	No	0.607	0.65	0.798	0.65	26.55
	32	A	LEU_32	No	0.592	0.621	1.235	0.891	32.545
	33	A	LYS_33	No	0.58	0.61	0.753	0.658	34.545
	34	A	LYS_34	No	0.698	0.737	1.274	1.025	41.058
	35	A	ILE_35	No	0.76	0.841	1.177	0.96	50.35
	36	A	THR_41	No	4.511	4.268	5.696	4.9	64.675
	37	A	GLU_42	No	3.151	3.117	5.188	4.421	46.088
	38	A	GLY_43	No	1.819	1.734	1.883	1.734	34.342
	39	A	VAL_44	No	1.183	1.216	1.639	1.358	28.485
	40	A	PRO_45	No	0.973	0.916	1.096	0.981	26.832
	41	A	SER_46	No	0.856	0.819	1.191	0.955	28.012
	42	A	THR_47	No	0.77	0.735	1.28	0.975	23.805
	43	A	ALA_48	No	0.636	0.614	0.868	0.638	21.188
	44	A	ILE_49	No	0.592	0.592	1.17	0.846	22.64
	45	A	ARG_50	No	0.555	0.559	1.043	0.886	21.472
	46	A	GLU_51	No	0.499	0.524	0.717	0.644	21.72
	47	A	ILE_52	No	0.517	0.549	0.708	0.582	20.898
	48	A	SER_53	No	0.584	0.602	1.088	0.783	21.862
	49	A	LEU_54	No	0.518	0.541	0.752	0.599	21.6
	50	A	LEU_55	No	0.543	0.62	0.749	0.639	24.502
	51	A	LYS_56	No	0.748	0.764	2.2	1.641	34.722
	52	A	GLU_57	No	0.707	0.732	1.434	1.166	45.695
	53	A	LEU_58	No	0.551	0.616	0.808	0.664	30.105
	54	A	ASN_59	No	0.664	0.762	1.233	1.015	25.848
	55	A	HIS_60	No	0.618	0.62	0.754	0.697	19.998
	56	A	PRO_61	No	0.623	0.62	0.8	0.678	18.152
	57	A	ASN_62	No	0.545	0.53	1.084	0.838	17.17
	58	A	ILE_63	No	0.466	0.488	0.797	0.58	19.548
	59	A	VAL_64	No	0.45	0.482	1.287	0.813	22.462
	60	A	LYS_65	No	0.538	0.536	1.881	1.372	22.232
	61	A	LEU_66	No	0.538	0.593	0.784	0.641	24.22
	62	A	LEU_67	No	0.64	0.804	0.973	0.842	27.645
	63	A	ASP_68	No	0.767	0.71	1.583	1.242	30.015
	64	A	VAL_69	No	0.701	0.755	1.334	0.967	28.282
	65	A	ILE_70	No	0.824	0.816	1.264	1.002	36.902
	66	A	HIS_71	No	1.002	1.092	2.115	1.758	58.685
	67	A	THR_72	No	1.195	1.259	1.63	1.412	70.837
	68	A	ASN_73	No	1.584	1.549	2.486	2.066	73.212
	69	A	ASN_74	No	1.197	1.178	1.788	1.509	62.332
	70	A	LYS_75	No	0.891	0.899	1.901	1.48	47.12
	71	A	LEU_76	No	0.737	0.756	1.376	1.025	36.99
	72	A	TYR_77	No	0.663	0.688	1.37	1.143	35.282
	73	A	LEU_78	No	0.573	0.577	0.781	0.635	33.122
	74	A	VAL_79	No	0.545	0.561	0.779	0.608	24.24
	75	A	PHE_80	No	0.544	0.561	1.108	0.888	23.303
	76	A	GLU_81	No	0.633	0.631	1.65	1.298	25.223
	77	A	PHE_82	No	0.657	0.701	1.347	1.106	24.33
	78	A	LEU_83	No	0.807	0.899	2.735	1.929	21.725
	79	A	HIS_84	No	0.723	0.736	1.827	1.457	25.285
	80	A	GLN_85	No	0.65	0.62	1.222	0.966	26.035
	81	A	ASP_86	No	0.571	0.597	1.191	0.954	23.325
	82	A	LEU_87	No	0.53	0.545	0.744	0.6	21.34
	83	A	LYS_88	No	0.559	0.568	1.115	0.86	30.748
	84	A	LYS_89	No	0.628	0.653	1.805	1.346	31.482
	85	A	PHE_90	No	0.647	0.672	1.34	1.086	29.662
	86	A	MET_91	No	0.682	0.753	1.2	1.004	29.528
	87	A	ASP_92	No	0.86	0.921	0.983	0.954	34.645
	88	A	ALA_93	No	1.003	1.069	1.125	1.061	38.212
	89	A	SER_94	No	1.027	1.19	1.025	1.13	41.385
	90	A	ALA_95	No	1.514	1.39	2.246	1.558	57.64
	91	A	LEU_96	No	1.259	1.306	2.279	1.784	68.645
	92	A	THR_97	No	1.191	1.193	1.765	1.434	55.882
	93	A	GLY_98	No	1.102	0.981	1.29	0.981	40.765
	94	A	ILE_99	No	0.785	0.81	0.97	0.85	32.18
	95	A	PRO_100	No	0.748	0.687	0.887	0.756	27.162
	96	A	LEU_101	No	0.685	0.671	1.847	1.295	26.373
	97	A	PRO_102	No	0.667	0.652	0.829	0.716	27.268
	98	A	LEU_103	No	0.544	0.539	1.259	0.88	23.65
	99	A	ILE_104	No	0.471	0.483	0.686	0.536	22.882
	100	A	LYS_105	No	0.467	0.477	0.7	0.572	22.79
	101	A	SER_106	No	0.471	0.49	1.097	0.742	19.68
	102	A	TYR_107	No	0.454	0.469	1	0.829	18.308
	103	A	LEU_108	No	0.445	0.453	0.95	0.668	17.568
	104	A	PHE_109	No	0.419	0.433	0.726	0.619	18.58
	105	A	GLN_110	No	0.409	0.429	0.758	0.617	17.527
	106	A	LEU_111	No	0.45	0.459	0.724	0.547	15.892
	107	A	LEU_112	No	0.458	0.473	0.993	0.691	17.272
	108	A	GLN_113	No	0.522	0.531	1.545	1.179	17.628
	109	A	GLY_114	No	0.52	0.509	0.588	0.509	15.05
	110	A	LEU_115	No	0.467	0.472	0.931	0.659	16.67
	111	A	ALA_116	No	0.48	0.496	0.702	0.503	18.26
	112	A	PHE_117	No	0.498	0.524	0.793	0.689	17.28
	113	A	CYS_118	No	0.467	0.464	0.587	0.521	15.63
	114	A	HIS_119	No	0.453	0.503	0.535	0.518	15.848
	115	A	SER_120	No	0.543	0.588	1.139	0.799	17.76
	116	A	HIS_121	No	0.56	0.55	1.276	1.009	18.268
	117	A	ARG_122	No	0.553	0.535	0.828	0.727	16.822
	118	A	VAL_123	No	0.454	0.49	0.673	0.513	17.132
	119	A	LEU_124	No	0.455	0.486	0.729	0.562	17.018
	120	A	HIS_125	No	0.464	0.504	0.858	0.722	15.985
	121	A	ARG_126	No	0.521	0.575	0.722	0.666	17.495
	122	A	ASP_127	No	0.502	0.552	0.998	0.817	18.962
	123	A	LEU_128	No	0.519	0.597	1.083	0.792	25.412
	124	A	LYS_129	No	0.484	0.486	0.623	0.537	24
	125	A	PRO_130	No	0.493	0.507	0.649	0.547	23.508
	126	A	GLN_131	No	0.556	0.582	1.009	0.826	23.292
	127	A	ASN_132	No	0.549	0.617	0.77	0.688	21.295
	128	A	LEU_133	No	0.457	0.498	0.633	0.514	20.91
	129	A	LEU_134	No	0.48	0.517	0.907	0.672	18.198
	130	A	ILE_135	No	0.595	0.654	1.378	0.982	20.68
	131	A	ASN_136	No	1.12	1.126	1.985	1.621	23.35
	132	A	THR_137	No	1.663	1.661	2.16	1.868	30.482
	133	A	GLU_138	No	1.572	1.545	2.341	2.035	31.798
	134	A	GLY_139	No	1.362	1.339	1.483	1.339	23.922
	135	A	ALA_140	No	0.722	0.78	0.999	0.798	21.84
	136	A	ILE_141	No	0.482	0.517	0.897	0.661	21.178
	137	A	LYS_142	No	0.473	0.496	0.936	0.714	19.892
	138	A	LEU_143	No	0.461	0.477	1.192	0.814	19.557
	139	A	ALA_144	No	0.487	0.487	0.736	0.503	21.415
	140	A	ASP_145	No	0.499	0.521	0.962	0.783	21.712
	141	A	PHE_146	No	0.494	0.518	0.572	0.546	19.892
	142	A	GLY_147	No	0.559	0.573	0.612	0.573	23.812
	143	A	LEU_148	No	0.558	0.568	1.155	0.828	21.955
	144	A	ALA_149	No	0.489	0.525	0.682	0.522	20.08
	145	A	ARG_150	No	0.568	0.553	0.916	0.795	21.115
	146	A	ALA_151	No	0.579	0.643	0.823	0.65	22.862
	147	A	PHE_152	No	0.653	0.827	1.306	1.103	22.102
	148	A	GLY_153	No	1.361	1.325	1.557	1.325	22.388
	149	A	VAL_154	No	1.678	1.838	2.32	2.005	19.045
	150	A	PRO_155	No	2.36	2.396	2.91	2.6	20.762
	151	A	VAL_156	No	1.846	1.796	2.538	2.084	21.108
	152	A	ARG_157	No	1.468	1.489	2.29	2.011	24.778
	153	A	THR_158	No	1.468	1.476	1.978	1.681	23.832
	154	A	TYR_159	No	1.335	1.543	1.352	1.416	22.875
	155	A	HIS_161	No	1.988	1.908	3.074	2.642	32.905
	156	A	GLU_162	No	1.17	1.165	2.177	1.812	33.66
	157	A	VAL_163	No	0.678	0.663	1.333	0.919	22.038
	158	A	VAL_164	No	0.521	0.543	0.675	0.547	18.68
	159	A	THR_165	No	0.486	0.495	0.626	0.524	20.623
	160	A	LEU_166	No	0.5	0.502	0.831	0.624	17.932
	161	A	TRP_167	No	0.528	0.535	1.192	1.025	17.445
	162	A	TYR_168	No	0.445	0.458	0.924	0.754	20.775
	163	A	ARG_169	No	0.428	0.447	0.566	0.52	19.808
	164	A	ALA_170	No	0.414	0.435	0.654	0.44	18.67
	165	A	PRO_171	No	0.446	0.452	0.566	0.487	19.365
	166	A	GLU_172	No	0.467	0.481	0.492	0.483	17.048
	167	A	ILE_173	No	0.497	0.533	0.916	0.672	18.378
	168	A	LEU_174	No	0.526	0.574	0.691	0.584	21.81
	169	A	LEU_175	No	0.57	0.607	0.805	0.661	19.832
	170	A	GLY_176	No	0.714	0.725	0.798	0.725	23.12
	171	A	CYS_177	No	0.662	0.69	1.165	0.928	20.925
	172	A	LYS_178	No	0.796	0.784	2.064	1.549	21.798
	173	A	TYR_179	No	0.781	0.878	1.636	1.386	21.95
	174	A	TYR_180	No	0.572	0.622	0.613	0.612	17.572
	175	A	SER_181	No	0.71	0.672	1.18	0.87	19.197
	176	A	THR_182	No	0.654	0.799	0.88	0.811	16
	177	A	ALA_183	No	0.469	0.456	0.719	0.475	17.998
	178	A	VAL_184	No	0.396	0.408	1.069	0.67	18.335
	179	A	ASP_185	No	0.383	0.401	0.957	0.745	16.478
	180	A	ILE_186	No	0.361	0.377	0.762	0.525	16.045
	181	A	TRP_187	No	0.337	0.355	0.432	0.405	18.165
	182	A	SER_188	No	0.373	0.39	0.674	0.495	16.9
	183	A	LEU_189	No	0.415	0.421	0.829	0.586	17.832
	184	A	GLY_190	No	0.405	0.402	0.472	0.402	18.67
	185	A	CYS_191	No	0.39	0.417	0.568	0.485	17.305
	186	A	ILE_192	No	0.441	0.45	0.709	0.53	18.15
	187	A	PHE_193	No	0.419	0.445	0.509	0.48	19.87
	188	A	ALA_194	No	0.456	0.49	0.686	0.494	21.428
	189	A	GLU_195	No	0.535	0.573	0.982	0.836	23.818
	190	A	MET_196	No	0.581	0.641	0.963	0.798	22.6
	191	A	VAL_197	No	0.658	0.723	1.297	0.925	28.572
	192	A	THR_198	No	0.778	0.805	1.044	0.884	34.535
	193	A	ARG_199	No	0.823	0.891	1.776	1.486	33.17
	194	A	ARG_200	No	0.856	0.775	2.847	2.274	33.585
	195	A	ALA_201	No	0.745	0.738	0.996	0.765	24.062
	196	A	LEU_202	No	0.705	0.739	1.084	0.872	21.865
	197	A	PHE_203	No	0.791	0.852	1.008	0.919	18.803
	198	A	PRO_204	No	0.727	0.718	1.034	0.845	23.815
	199	A	GLY_205	No	0.669	0.694	0.742	0.694	27.845
	200	A	ASP_206	No	0.76	0.788	1.263	1.062	32.747
	201	A	SER_207	No	0.693	0.666	0.997	0.785	23.82
	202	A	GLU_208	No	0.643	0.645	1.374	1.119	23.897
	203	A	ILE_209	No	0.669	0.661	1.366	0.989	20.995
	204	A	ASP_210	No	0.647	0.638	1.048	0.877	19.872
	205	A	GLN_211	No	0.551	0.56	0.759	0.673	20.188
	206	A	LEU_212	No	0.54	0.554	0.712	0.588	18.638
	207	A	PHE_213	No	0.615	0.633	1.384	1.116	18.085
	208	A	ARG_214	No	0.615	0.614	1.02	0.856	17.332
	209	A	ILE_215	No	0.545	0.564	0.68	0.574	19.612
	210	A	PHE_216	No	0.545	0.587	1.007	0.839	20.892
	211	A	ARG_217	No	0.644	0.68	1.734	1.398	19.365
	212	A	THR_218	No	0.756	0.79	0.889	0.813	24.932
	213	A	LEU_219	No	0.724	0.816	0.925	0.825	23.695
	214	A	GLY_220	No	0.723	0.717	0.748	0.717	24.072
	215	A	THR_221	No	0.775	0.878	1.374	1.076	25.042
	216	A	PRO_222	No	0.925	0.999	0.946	0.972	28.59
	217	A	ASP_223	No	1.367	1.232	2.138	1.756	30.873
	218	A	GLU_224	No	1.428	1.425	2.619	2.188	35.525
	219	A	VAL_225	No	1.602	1.55	2.335	1.859	34.518
	220	A	VAL_226	No	1.21	1.144	1.774	1.377	30.868
	221	A	TRP_227	No	0.752	0.855	0.679	0.733	23.968
	222	A	PRO_228	No	1.102	1.267	1.224	1.238	26.262
	223	A	GLY_229	No	1.17	1.08	1.305	1.08	28.738
	224	A	VAL_230	No	0.794	0.835	0.909	0.828	29.578
	225	A	THR_231	No	1.075	1.145	1.54	1.304	33.36
	226	A	SER_232	No	1.314	1.24	1.783	1.439	35.155
	227	A	MET_233	No	0.866	0.923	1.029	0.964	28.788
	228	A	PRO_234	No	1.096	1.118	1.196	1.136	28.705
	229	A	ASP_235	No	0.993	1.021	1.511	1.3	26.81
	230	A	TYR_236	No	0.916	1.046	1.5	1.33	26.805
	231	A	LYS_237	No	1.44	1.401	3.007	2.359	25.05
	232	A	PRO_238	No	1.533	1.719	1.787	1.733	23.722
	233	A	SER_239	No	1.497	1.448	1.985	1.64	24.145
	234	A	PHE_240	No	1.008	1.006	1.997	1.644	20.275
	235	A	PRO_241	No	0.89	0.867	1.014	0.918	20.635
	236	A	LYS_242	No	0.846	0.939	2.441	1.848	30.123
	237	A	TRP_243	No	0.741	0.772	0.847	0.82	21.872
	238	A	ALA_244	No	0.89	0.831	1.18	0.881	23.853
	239	A	ARG_245	No	0.913	0.983	2.872	2.33	26.285
	240	A	GLN_246	No	1.062	0.998	1.835	1.492	39.092
	241	A	ASP_247	No	0.992	0.935	1.744	1.414	41.032
	242	A	PHE_248	No	0.762	0.773	1.37	1.13	33.925
	243	A	SER_249	No	0.79	0.843	0.973	0.885	26.095
	244	A	LYS_250	No	0.946	0.968	2.046	1.59	26.125
	245	A	VAL_251	No	0.889	0.902	1.01	0.913	27.52
	246	A	VAL_252	No	0.783	0.791	1.223	0.932	24.972
	247	A	PRO_253	No	0.89	0.908	1.038	0.953	22.557
	248	A	PRO_254	No	1.015	1.159	1.144	1.143	25.965
	249	A	LEU_255	No	0.707	0.732	0.73	0.693	28.048
	250	A	ASP_256	No	0.789	0.706	1.524	1.203	29.34
	251	A	GLU_257	No	0.678	0.653	2.023	1.58	26.46
	252	A	ASP_258	No	0.639	0.618	1.415	1.108	23.335
	253	A	GLY_259	No	0.522	0.507	0.58	0.507	23.908
	254	A	ARG_260	No	0.473	0.495	0.727	0.645	23.298
	255	A	SER_261	No	0.564	0.612	1.139	0.816	21.598
	256	A	LEU_262	No	0.474	0.48	0.708	0.546	19.88
	257	A	LEU_263	No	0.426	0.432	0.933	0.645	19.2
	258	A	SER_264	No	0.457	0.481	0.883	0.63	21.57
	259	A	GLN_265	No	0.453	0.449	1.432	1.091	19.422
	260	A	MET_266	No	0.381	0.417	0.681	0.542	21.572
	261	A	LEU_267	No	0.406	0.46	0.675	0.515	26.49
	262	A	HIS_268	No	0.439	0.444	0.923	0.75	26.375
	263	A	TYR_269	No	0.451	0.469	1.001	0.812	22.13
	264	A	ASP_270	No	0.486	0.476	0.946	0.76	19.13
	265	A	PRO_271	No	0.52	0.554	0.654	0.577	21.065
	266	A	ASN_272	No	0.667	0.691	1.18	0.957	23.572
	267	A	LYS_273	No	0.593	0.596	1.581	1.18	23.922
	268	A	ARG_274	No	0.436	0.49	0.465	0.46	22.215
	269	A	ILE_275	No	0.448	0.51	0.684	0.546	21.09
	270	A	SER_276	No	0.488	0.494	0.71	0.569	19.212
	271	A	ALA_277	No	0.496	0.518	0.744	0.53	16.845
	272	A	LYS_278	No	0.591	0.603	2.253	1.65	18.925
	273	A	ALA_279	No	0.572	0.57	0.776	0.58	21.418
	274	A	ALA_280	No	0.479	0.495	0.687	0.498	19.122
	275	A	LEU_281	No	0.516	0.556	0.923	0.691	18.288
	276	A	ALA_282	No	0.565	0.578	0.797	0.591	21.482
	277	A	HIS_283	No	0.517	0.535	0.598	0.569	21.422
	278	A	PRO_284	No	0.613	0.594	0.79	0.66	21.96
	279	A	PHE_285	No	0.507	0.542	0.607	0.578	21.57
	280	A	PHE_286	No	0.577	0.644	0.594	0.609	22.338
	281	A	GLN_287	No	0.715	0.777	1.348	1.103	31.905
	282	A	ASP_288	No	0.694	0.829	1.492	1.222	30.958
	283	A	VAL_289	No	0.588	0.653	0.812	0.673	27.485
	284	A	THR_290	No	0.72	0.678	1.23	0.924	28.572
	285	A	LYS_291	No	0.892	0.943	1.659	1.338	29.355
	286	A	PRO_292	No	1.769	1.5	2.611	1.994	27.808
	287	A	VAL_293	No	1.24	1.372	2.101	1.654	30.877
	288	A	PRO_294	No	1.592	1.488	1.887	1.642	31.015
	289	A	HIS_295	No	1.507	1.563	1.787	1.681	37.845
	290	A	LEU_296	No	1.716	1.805	2.577	2.17	40.628
	291	A	ARG_297	No	2.039	2.56	4.75	4.059	45.37
	292	A	LEU_298	No	4.328	4.68	5.266	4.937	58.338

## Sheet: CID 10469828
	Residue#	Chain	ResName	LigandContact	CA	Backbone	Sidechain	All_Heavy	B-factor
	0	A	SER_0	No	2.527	2.418	3.229	2.714	67.815
	1	A	MET_1	No	1.612	1.65	2.345	2.036	61.708
	2	A	GLU_2	No	1.721	1.648	3.104	2.579	59.255
	3	A	ASN_3	No	1.367	1.324	1.785	1.572	51.853
	4	A	PHE_4	No	1.12	1.252	1.431	1.339	42.555
	5	A	GLN_5	No	1.148	1.08	2.284	1.827	44.632
	6	A	LYS_6	No	1.018	1.122	1.534	1.32	52.422
	7	A	VAL_7	No	1.086	1.145	1.381	1.208	57.132
	8	A	GLU_8	Yes	1.072	0.99	1.598	1.361	61.932
	9	A	LYS_9	Yes	0.938	0.999	1.466	1.227	60.315
	10	A	ILE_10	Yes	0.923	1.034	1.389	1.16	56.83
	11	A	GLY_11	No	1.177	1.03	1.421	1.03	59.73
	12	A	GLU_12	Yes	1.067	1.218	1.678	1.484	84.375
	13	A	GLY_13	No	1.395	1.273	1.57	1.273	86.045
	14	A	THR_14	No	1.469	1.55	1.964	1.715	85.41
	15	A	TYR_15	Yes	1.73	1.77	2.015	1.908	87.925
	16	A	GLY_16	No	1.289	1.197	1.383	1.197	72.23
	17	A	VAL_17	No	0.917	0.893	1.416	1.079	48.248
	18	A	VAL_18	Yes	0.706	0.729	1.238	0.905	34.51
	19	A	TYR_19	Yes	0.692	0.677	1.126	0.989	33.042
	20	A	LYS_20	Yes	0.733	0.764	1.315	1.057	31.013
	21	A	ALA_21	No	0.76	0.772	0.918	0.776	29.098
	22	A	ARG_22	No	0.94	0.96	2.415	1.976	35.037
	23	A	ASN_23	No	1.093	1.17	1.421	1.298	36.67
	24	A	LYS_24	No	1.446	1.546	2.384	1.998	36.462
	25	A	LEU_25	No	1.793	1.827	2.374	2.065	35.07
	26	A	THR_26	No	1.733	1.719	1.739	1.711	33.108
	27	A	GLY_27	No	1.496	1.458	1.504	1.458	31.005
	28	A	GLU_28	No	1.219	1.14	2.271	1.876	30.508
	29	A	VAL_29	No	0.897	0.92	1.535	1.146	27.515
	30	A	VAL_30	Yes	0.664	0.68	0.864	0.715	26.807
	31	A	ALA_31	Yes	0.562	0.606	0.763	0.606	26.55
	32	A	LEU_32	No	0.525	0.574	1.056	0.776	32.545
	33	A	LYS_33	Yes	0.551	0.606	0.723	0.637	34.545
	34	A	LYS_34	No	0.692	0.745	1.329	1.06	41.058
	35	A	ILE_35	No	0.946	1.078	1.625	1.318	50.35
	36	A	THR_41	No	4.516	4.399	5.416	4.839	64.675
	37	A	GLU_42	No	3.22	3.107	4.973	4.275	46.088
	38	A	GLY_43	No	2.171	2.146	2.331	2.146	34.342
	39	A	VAL_44	No	1.671	1.623	2.22	1.845	28.485
	40	A	PRO_45	No	1.391	1.338	1.601	1.439	26.832
	41	A	SER_46	No	1.463	1.379	1.897	1.568	28.012
	42	A	THR_47	No	1.222	1.127	1.61	1.33	23.805
	43	A	ALA_48	No	0.773	0.77	0.962	0.783	21.188
	44	A	ILE_49	No	0.903	0.859	1.558	1.189	22.64
	45	A	ARG_50	No	0.9	0.861	1.023	0.937	21.472
	46	A	GLU_51	Yes	0.662	0.675	1.098	0.922	21.72
	47	A	ILE_52	No	0.64	0.695	0.978	0.796	20.898
	48	A	SER_53	No	0.681	0.692	1.142	0.863	21.862
	49	A	LEU_54	No	0.622	0.63	0.879	0.716	21.6
	50	A	LEU_55	No	0.735	0.77	1.158	0.91	24.502
	51	A	LYS_56	No	0.863	0.87	2.384	1.79	34.722
	52	A	GLU_57	No	0.76	0.758	1.851	1.485	45.695
	53	A	LEU_58	No	0.634	0.703	0.825	0.723	30.105
	54	A	ASN_59	No	0.669	0.766	1.327	1.073	25.848
	55	A	HIS_60	No	0.603	0.614	0.697	0.659	19.998
	56	A	PRO_61	No	0.628	0.631	0.802	0.686	18.152
	57	A	ASN_62	No	0.526	0.517	0.991	0.776	17.17
	58	A	ILE_63	No	0.477	0.507	0.719	0.555	19.548
	59	A	VAL_64	Yes	0.509	0.532	1.323	0.851	22.462
	60	A	LYS_65	No	0.632	0.622	2.012	1.483	22.232
	61	A	LEU_66	No	0.621	0.697	0.917	0.76	24.22
	62	A	LEU_67	No	0.718	0.879	1.019	0.904	27.645
	63	A	ASP_68	No	0.808	0.742	1.688	1.32	30.015
	64	A	VAL_69	No	0.706	0.762	1.362	0.987	28.282
	65	A	ILE_70	No	0.846	0.849	1.388	1.08	36.902
	66	A	HIS_71	No	1.284	1.387	2.169	1.877	58.685
	67	A	THR_72	No	1.609	1.578	1.898	1.703	70.837
	68	A	ASN_73	No	2.086	2.016	2.624	2.338	73.212
	69	A	ASN_74	No	2.006	1.965	2.693	2.356	62.332
	70	A	LYS_75	No	1.46	1.421	2.424	1.987	47.12
	71	A	LEU_76	No	1.097	1.112	1.618	1.325	36.99
	72	A	TYR_77	No	0.665	0.735	1.291	1.095	35.282
	73	A	LEU_78	No	0.567	0.57	0.993	0.739	33.122
	74	A	VAL_79	No	0.51	0.547	0.761	0.589	24.24
	75	A	PHE_80	Yes	0.559	0.567	0.803	0.701	23.303
	76	A	GLU_81	Yes	0.669	0.683	1.785	1.403	25.223
	77	A	PHE_82	Yes	0.655	0.721	1.436	1.193	24.33
	78	A	LEU_83	Yes	0.599	0.692	1.112	0.855	21.725
	79	A	HIS_84	Yes	0.631	0.662	1.602	1.277	25.285
	80	A	GLN_85	Yes	0.721	0.663	1.588	1.227	26.035
	81	A	ASP_86	Yes	0.647	0.67	1.126	0.938	23.325
	82	A	LEU_87	No	0.596	0.633	0.757	0.651	21.34
	83	A	LYS_88	No	0.699	0.706	1.312	1.039	30.748
	84	A	LYS_89	Yes	0.758	0.762	2.031	1.524	31.482
	85	A	PHE_90	No	0.74	0.759	0.958	0.877	29.662
	86	A	MET_91	No	0.75	0.8	1.054	0.922	29.528
	87	A	ASP_92	No	0.897	0.937	1.291	1.136	34.645
	88	A	ALA_93	No	0.984	1.014	1.125	1.016	38.212
	89	A	SER_94	No	0.946	1.116	1.194	1.133	41.385
	90	A	ALA_95	No	1.437	1.492	1.856	1.548	57.64
	91	A	LEU_96	No	1.741	1.725	2.81	2.264	68.645
	92	A	THR_97	No	1.164	1.185	1.853	1.476	55.882
	93	A	GLY_98	No	1.001	1.016	1.056	1.016	40.765
	94	A	ILE_99	No	0.751	0.765	0.908	0.795	32.18
	95	A	PRO_100	No	0.748	0.711	0.916	0.783	27.162
	96	A	LEU_101	No	0.69	0.675	1.395	1.009	26.373
	97	A	PRO_102	No	0.666	0.641	0.819	0.706	27.268
	98	A	LEU_103	No	0.586	0.579	1.364	0.955	23.65
	99	A	ILE_104	No	0.56	0.557	0.791	0.628	22.882
	100	A	LYS_105	No	0.539	0.54	0.974	0.754	22.79
	101	A	SER_106	No	0.516	0.512	0.737	0.586	19.68
	102	A	TYR_107	No	0.471	0.472	1.16	0.932	18.308
	103	A	LEU_108	No	0.417	0.431	0.729	0.533	17.568
	104	A	PHE_109	No	0.43	0.434	1.238	0.959	18.58
	105	A	GLN_110	No	0.416	0.432	0.678	0.575	17.527
	106	A	LEU_111	No	0.414	0.426	0.704	0.52	15.892
	107	A	LEU_112	No	0.398	0.422	0.602	0.457	17.272
	108	A	GLN_113	No	0.464	0.479	1.448	1.108	17.628
	109	A	GLY_114	No	0.498	0.486	0.568	0.486	15.05
	110	A	LEU_115	No	0.45	0.455	1.267	0.847	16.67
	111	A	ALA_116	No	0.456	0.48	0.682	0.485	18.26
	112	A	PHE_117	No	0.49	0.523	0.744	0.655	17.28
	113	A	CYS_118	No	0.478	0.484	0.595	0.533	15.63
	114	A	HIS_119	No	0.486	0.535	0.54	0.535	15.848
	115	A	SER_120	No	0.577	0.625	1.125	0.811	17.76
	116	A	HIS_121	No	0.673	0.722	1.749	1.399	18.268
	117	A	ARG_122	No	0.751	0.812	2.63	2.119	16.822
	118	A	VAL_123	No	0.564	0.641	0.759	0.643	17.132
	119	A	LEU_124	No	0.69	0.679	1.383	0.989	17.018
	120	A	HIS_125	No	0.646	0.647	1.146	0.954	15.985
	121	A	ARG_126	No	0.764	1.142	0.653	0.863	17.495
	122	A	ASP_127	No	0.612	0.777	0.819	0.799	18.962
	123	A	LEU_128	No	0.519	0.627	1.07	0.796	25.412
	124	A	LYS_129	No	0.571	0.553	1.156	0.877	24
	125	A	PRO_130	No	0.49	0.531	0.619	0.553	23.508
	126	A	GLN_131	Yes	0.696	0.745	0.894	0.821	23.292
	127	A	ASN_132	Yes	0.804	0.71	1.544	1.194	21.295
	128	A	LEU_133	No	0.502	0.549	0.668	0.56	20.91
	129	A	LEU_134	Yes	0.469	0.488	1.027	0.721	18.198
	130	A	ILE_135	No	0.552	0.558	1.335	0.93	20.68
	131	A	ASN_136	No	0.973	1.011	1.558	1.303	23.35
	132	A	THR_137	No	1.654	1.664	2.26	1.917	30.482
	133	A	GLU_138	No	1.479	1.459	2.188	1.905	31.798
	134	A	GLY_139	No	1.283	1.204	1.382	1.204	23.922
	135	A	ALA_140	No	0.752	0.839	1.002	0.847	21.84
	136	A	ILE_141	No	0.478	0.517	0.677	0.545	21.178
	137	A	LYS_142	No	0.487	0.493	0.971	0.731	19.892
	138	A	LEU_143	No	0.497	0.505	1.283	0.871	19.557
	139	A	ALA_144	Yes	0.533	0.549	0.762	0.56	21.415
	140	A	ASP_145	Yes	0.55	0.543	1.014	0.823	21.712
	141	A	PHE_146	Yes	0.5	0.544	0.585	0.565	19.892
	142	A	GLY_147	No	0.674	0.702	0.745	0.702	23.812
	143	A	LEU_148	No	0.59	0.629	1.372	0.976	21.955
	144	A	ALA_149	No	0.554	0.636	0.763	0.631	20.08
	145	A	ARG_150	No	0.605	0.592	0.822	0.726	21.115
	146	A	ALA_151	No	0.66	0.68	0.946	0.707	22.862
	147	A	PHE_152	No	0.909	1.11	2.118	1.755	22.102
	148	A	GLY_153	No	2.021	1.723	2.63	1.723	22.388
	149	A	VAL_154	No	2.205	2.324	3.082	2.619	19.045
	150	A	PRO_155	No	2.558	2.358	3.114	2.671	20.762
	151	A	VAL_156	No	1.902	1.944	2.557	2.171	21.108
	152	A	ARG_157	No	1.463	1.47	2.405	2.089	24.778
	153	A	THR_158	No	1.099	1.126	1.581	1.301	23.832
	154	A	TYR_159	No	0.698	0.763	0.863	0.821	22.875
	155	A	TPO_160	No	0.658	0.645	0.8	0.695	23.213
	156	A	HIS_161	No	0.709	0.714	2.211	1.74	32.905
	157	A	GLU_162	No	0.766	0.797	1.499	1.251	33.66
	158	A	VAL_163	No	0.654	0.615	0.963	0.723	22.038
	159	A	VAL_164	No	0.544	0.567	0.724	0.584	18.68
	160	A	THR_165	No	0.518	0.506	0.733	0.586	20.623
	161	A	LEU_166	No	0.531	0.532	0.955	0.707	17.932
	162	A	TRP_167	No	0.544	0.55	1.338	1.142	17.445
	163	A	TYR_168	No	0.459	0.473	0.586	0.54	20.775
	164	A	ARG_169	No	0.443	0.47	0.574	0.533	19.808
	165	A	ALA_170	No	0.435	0.449	0.672	0.457	18.67
	166	A	PRO_171	No	0.484	0.484	0.571	0.512	19.365
	167	A	GLU_172	No	0.498	0.509	0.528	0.516	17.048
	168	A	ILE_173	No	0.487	0.53	0.922	0.671	18.378
	169	A	LEU_174	No	0.524	0.565	0.709	0.589	21.81
	170	A	LEU_175	No	0.571	0.596	0.81	0.661	19.832
	171	A	GLY_176	No	0.681	0.702	0.773	0.702	23.12
	172	A	CYS_177	No	0.674	0.713	1.37	1.055	20.925
	173	A	LYS_178	No	0.851	0.819	2.218	1.667	21.798
	174	A	TYR_179	No	0.763	0.938	3.084	2.535	21.95
	175	A	TYR_180	No	0.606	0.665	0.581	0.607	17.572
	176	A	SER_181	No	0.621	0.6	1.139	0.815	19.197
	177	A	THR_182	No	0.557	0.556	0.772	0.629	16
	178	A	ALA_183	No	0.471	0.466	0.703	0.478	17.998
	179	A	VAL_184	No	0.402	0.426	1.286	0.791	18.335
	180	A	ASP_185	No	0.416	0.433	1.011	0.79	16.478
	181	A	ILE_186	No	0.379	0.389	0.724	0.509	16.045
	182	A	TRP_187	No	0.358	0.38	0.454	0.428	18.165
	183	A	SER_188	No	0.41	0.427	0.887	0.603	16.9
	184	A	LEU_189	No	0.434	0.447	0.973	0.678	17.832
	185	A	GLY_190	No	0.443	0.438	0.517	0.438	18.67
	186	A	CYS_191	No	0.411	0.442	0.507	0.469	17.305
	187	A	ILE_192	No	0.465	0.486	0.721	0.553	18.15
	188	A	PHE_193	No	0.46	0.477	0.541	0.512	19.87
	189	A	ALA_194	No	0.475	0.541	0.703	0.54	21.428
	190	A	GLU_195	No	0.561	0.6	0.996	0.853	23.818
	191	A	MET_196	No	0.634	0.66	1.104	0.889	22.6
	192	A	VAL_197	No	0.601	0.664	1.173	0.837	28.572
	193	A	THR_198	No	0.838	0.899	1.12	0.975	34.535
	194	A	ARG_199	No	0.923	0.958	1.994	1.662	33.17
	195	A	ARG_200	No	0.92	0.822	2.57	2.063	33.585
	196	A	ALA_201	No	0.796	0.797	1.075	0.83	24.062
	197	A	LEU_202	No	0.635	0.703	0.814	0.717	21.865
	198	A	PHE_203	No	0.827	0.89	1.001	0.928	18.803
	199	A	PRO_204	No	0.874	0.889	1.094	0.965	23.815
	200	A	GLY_205	No	0.837	0.875	0.96	0.875	27.845
	201	A	ASP_206	No	1.052	1.033	1.753	1.447	32.747
	202	A	SER_207	No	0.855	0.823	1.113	0.925	23.82
	203	A	GLU_208	No	0.774	0.771	1.766	1.426	23.897
	204	A	ILE_209	No	0.85	0.84	1.768	1.292	20.995
	205	A	ASP_210	No	0.806	0.793	1.758	1.382	19.872
	206	A	GLN_211	No	0.661	0.663	0.858	0.774	20.188
	207	A	LEU_212	No	0.683	0.693	1.225	0.92	18.638
	208	A	PHE_213	No	0.74	0.747	2.252	1.784	18.085
	209	A	ARG_214	No	0.725	0.718	1.614	1.327	17.332
	210	A	ILE_215	No	0.584	0.606	0.701	0.608	19.612
	211	A	PHE_216	No	0.628	0.664	1.23	1.021	20.892
	212	A	ARG_217	No	0.764	0.784	1.829	1.503	19.365
	213	A	THR_218	No	0.766	0.802	0.878	0.816	24.932
	214	A	LEU_219	No	0.73	0.837	0.941	0.844	23.695
	215	A	GLY_220	No	0.737	0.752	0.771	0.752	24.072
	216	A	THR_221	No	0.833	0.897	1.462	1.141	25.042
	217	A	PRO_222	No	0.945	1.001	1.163	1.058	28.59
	218	A	ASP_223	No	1.347	1.204	2.311	1.86	30.873
	219	A	GLU_224	No	1.415	1.438	2.611	2.191	35.525
	220	A	VAL_225	No	1.704	1.64	2.182	1.847	34.518
	221	A	VAL_226	No	1.236	1.195	1.65	1.351	30.868
	222	A	TRP_227	No	0.821	0.88	0.729	0.775	23.968
	223	A	PRO_228	No	1.152	1.33	1.357	1.328	26.262
	224	A	GLY_229	No	1.391	1.304	1.59	1.304	28.738
	225	A	VAL_230	No	0.884	1.04	1.045	1.004	29.578
	226	A	THR_231	No	1.677	1.811	2.216	1.98	33.36
	227	A	SER_232	No	2.166	2.012	2.691	2.26	35.155
	228	A	MET_233	No	1.303	1.337	1.395	1.356	28.788
	229	A	PRO_234	No	1.367	1.362	1.541	1.423	28.705
	230	A	ASP_235	No	1.033	1.092	1.443	1.287	26.81
	231	A	TYR_236	No	1.081	1.294	1.508	1.428	26.805
	232	A	LYS_237	No	1.693	1.528	2.787	2.253	25.05
	233	A	PRO_238	No	1.745	1.777	2.134	1.914	23.722
	234	A	SER_239	No	1.779	1.682	2.184	1.862	24.145
	235	A	PHE_240	No	1.325	1.28	2.173	1.849	20.275
	236	A	PRO_241	No	1.17	1.125	1.462	1.258	20.635
	237	A	LYS_242	No	1.185	1.246	2.74	2.133	30.123
	238	A	TRP_243	No	1.026	1.049	1.281	1.209	21.872
	239	A	ALA_244	No	1.279	1.166	1.624	1.244	23.853
	240	A	ARG_245	No	1.118	1.21	2.787	2.302	26.285
	241	A	GLN_246	No	1.139	1.074	1.899	1.555	39.092
	242	A	ASP_247	No	1.034	0.97	1.839	1.485	41.032
	243	A	PHE_248	No	0.74	0.753	1.081	0.948	33.925
	244	A	SER_249	No	0.78	0.833	0.95	0.871	26.095
	245	A	LYS_250	No	0.947	0.956	1.931	1.512	26.125
	246	A	VAL_251	No	0.856	0.871	0.981	0.881	27.52
	247	A	VAL_252	No	0.751	0.748	1.46	1.017	24.972
	248	A	PRO_253	No	0.825	0.816	0.997	0.884	22.557
	249	A	PRO_254	No	0.809	0.923	0.949	0.922	25.965
	250	A	LEU_255	No	0.667	0.702	0.713	0.667	28.048
	251	A	ASP_256	No	0.813	0.72	1.619	1.269	29.34
	252	A	GLU_257	No	0.732	0.696	2.176	1.702	26.46
	253	A	ASP_258	No	0.642	0.622	1.635	1.256	23.335
	254	A	GLY_259	No	0.509	0.495	0.563	0.495	23.908
	255	A	ARG_260	No	0.472	0.495	0.757	0.665	23.298
	256	A	SER_261	No	0.568	0.613	1.161	0.825	21.598
	257	A	LEU_262	No	0.466	0.474	0.774	0.577	19.88
	258	A	LEU_263	No	0.423	0.436	0.833	0.592	19.2
	259	A	SER_264	No	0.489	0.496	0.716	0.57	21.57
	260	A	GLN_265	No	0.461	0.461	1.455	1.109	19.422
	261	A	MET_266	No	0.387	0.432	0.713	0.567	21.572
	262	A	LEU_267	No	0.415	0.47	0.689	0.528	26.49
	263	A	HIS_268	No	0.468	0.482	1.06	0.853	26.375
	264	A	TYR_269	No	0.495	0.523	1.31	1.08	22.13
	265	A	ASP_270	No	0.562	0.554	0.753	0.665	19.13
	266	A	PRO_271	No	0.594	0.633	0.723	0.652	21.065
	267	A	ASN_272	No	0.753	0.781	1.212	1.012	23.572
	268	A	LYS_273	No	0.683	0.675	1.532	1.169	23.922
	269	A	ARG_274	No	0.456	0.512	0.537	0.507	22.215
	270	A	ILE_275	No	0.457	0.497	0.68	0.537	21.09
	271	A	SER_276	No	0.467	0.477	0.727	0.566	19.212
	272	A	ALA_277	No	0.488	0.513	0.737	0.525	16.845
	273	A	LYS_278	No	0.631	0.631	2.204	1.614	18.925
	274	A	ALA_279	No	0.579	0.586	0.772	0.592	21.418
	275	A	ALA_280	No	0.474	0.51	0.672	0.507	19.122
	276	A	LEU_281	No	0.587	0.633	0.965	0.749	18.288
	277	A	ALA_282	No	0.673	0.676	0.921	0.698	21.482
	278	A	HIS_283	No	0.583	0.601	0.65	0.626	21.422
	279	A	PRO_284	No	0.73	0.718	0.904	0.779	21.96
	280	A	PHE_285	No	0.57	0.61	0.649	0.629	21.57
	281	A	PHE_286	No	0.681	0.937	0.621	0.754	22.338
	282	A	GLN_287	No	1.312	1.664	2.941	2.44	31.905
	283	A	ASP_288	No	2.002	2.075	3.173	2.697	30.958
	284	A	VAL_289	No	2.027	2.151	2.589	2.3	27.485
	285	A	THR_290	No	2.284	2.562	2.922	2.707	28.572
	286	A	LYS_291	No	2.659	2.457	5.548	4.357	29.355
	287	A	PRO_292	No	1.393	1.421	1.792	1.551	27.808
	288	A	VAL_293	No	1.882	1.653	2.653	2.078	30.877
	289	A	PRO_294	No	1.524	1.589	2.084	1.789	31.015
	290	A	HIS_295	No	1.156	1.211	0.961	1.067	37.845
	291	A	LEU_296	No	1.253	1.399	1.384	1.362	40.628
	292	A	ARG_297	No	2.371	2.626	4.94	4.216	45.37
	293	A	LEU_298	Yes	3.586	3.972	4.033	3.976	58.338

## Sheet: CID 6474893
	Residue#	Chain	ResName	LigandContact	CA	Backbone	Sidechain	All_Heavy	B-factor
	0	A	SER_0	No	3.319	3.097	4.313	3.547	67.815
	1	A	MET_1	No	1.543	1.632	2.932	2.412	61.708
	2	A	GLU_2	No	1.673	1.593	3.163	2.609	59.255
	3	A	ASN_3	No	1.346	1.299	1.827	1.584	51.853
	4	A	PHE_4	No	1.102	1.211	1.495	1.365	42.555
	5	A	GLN_5	No	1.117	1.052	2.356	1.87	44.632
	6	A	LYS_6	No	0.981	1.15	1.608	1.373	52.422
	7	A	VAL_7	No	1.095	1.124	1.585	1.28	57.132
	8	A	GLU_8	Yes	1.058	0.985	1.769	1.476	61.932
	9	A	LYS_9	Yes	0.96	1.038	1.449	1.237	60.315
	10	A	ILE_10	Yes	0.984	1.164	1.548	1.3	56.83
	11	A	GLY_11	No	1.293	1.086	1.617	1.086	59.73
	12	A	GLU_12	Yes	1.069	1.184	1.77	1.533	84.375
	13	A	GLY_13	No	1.221	1.165	1.366	1.165	86.045
	14	A	THR_14	No	1.334	1.322	1.809	1.526	85.41
	15	A	TYR_15	Yes	1.198	1.213	1.542	1.405	87.925
	16	A	GLY_16	No	1.025	0.994	1.141	0.994	72.23
	17	A	VAL_17	No	0.786	0.772	1.308	0.965	48.248
	18	A	VAL_18	Yes	0.658	0.704	1.126	0.841	34.51
	19	A	TYR_19	Yes	0.687	0.67	0.986	0.885	33.042
	20	A	LYS_20	Yes	0.717	0.748	1.252	1.011	31.013
	21	A	ALA_21	No	0.742	0.755	0.906	0.759	29.098
	22	A	ARG_22	No	0.889	0.937	2.397	1.956	35.037
	23	A	ASN_23	No	1.143	1.226	1.546	1.392	36.67
	24	A	LYS_24	No	1.559	1.666	2.538	2.137	36.462
	25	A	LEU_25	No	1.955	1.984	2.521	2.22	35.07
	26	A	THR_26	No	1.826	1.779	1.842	1.789	33.108
	27	A	GLY_27	No	1.481	1.417	1.494	1.417	31.005
	28	A	GLU_28	No	1.145	1.082	2.124	1.753	30.508
	29	A	VAL_29	No	0.835	0.856	1.413	1.057	27.515
	30	A	VAL_30	Yes	0.658	0.693	0.893	0.733	26.807
	31	A	ALA_31	Yes	0.61	0.668	0.805	0.666	26.55
	32	A	LEU_32	No	0.52	0.562	1.156	0.825	32.545
	33	A	LYS_33	Yes	0.551	0.618	0.81	0.679	34.545
	34	A	LYS_34	No	0.657	0.688	1.362	1.054	41.058
	35	A	ILE_35	No	0.822	1.061	1.591	1.279	50.35
	36	A	THR_41	No	5.673	5.364	6.8	5.99	64.675
	37	A	GLU_42	No	3.814	3.788	5.387	4.762	46.088
	38	A	GLY_43	No	2.554	2.498	2.761	2.498	34.342
	39	A	VAL_44	No	1.698	1.607	2.212	1.833	28.485
	40	A	PRO_45	No	1.381	1.266	1.862	1.516	26.832
	41	A	SER_46	No	1.074	1.041	1.478	1.202	28.012
	42	A	THR_47	No	1.098	1.034	1.503	1.236	23.805
	43	A	ALA_48	No	0.928	0.879	1.163	0.915	21.188
	44	A	ILE_49	No	0.694	0.694	1.332	0.981	22.64
	45	A	ARG_50	No	0.629	0.628	0.878	0.783	21.472
	46	A	GLU_51	No	0.608	0.624	1.008	0.866	21.72
	47	A	ILE_52	No	0.659	0.687	0.88	0.745	20.898
	48	A	SER_53	No	0.663	0.689	1.143	0.853	21.862
	49	A	LEU_54	No	0.591	0.607	0.799	0.661	21.6
	50	A	LEU_55	No	0.637	0.706	0.852	0.734	24.502
	51	A	LYS_56	No	0.843	0.835	2.554	1.904	34.722
	52	A	GLU_57	No	0.761	0.769	1.352	1.124	45.695
	53	A	LEU_58	No	0.598	0.666	0.861	0.718	30.105
	54	A	ASN_59	No	0.632	0.717	1.23	0.995	25.848
	55	A	HIS_60	No	0.567	0.566	0.699	0.642	19.998
	56	A	PRO_61	No	0.599	0.592	0.81	0.667	18.152
	57	A	ASN_62	No	0.51	0.511	1.032	0.799	17.17
	58	A	ILE_63	No	0.471	0.491	0.782	0.576	19.548
	59	A	VAL_64	Yes	0.5	0.515	0.871	0.622	22.462
	60	A	LYS_65	No	0.567	0.566	1.913	1.395	22.232
	61	A	LEU_66	No	0.562	0.621	0.844	0.686	24.22
	62	A	LEU_67	No	0.656	0.837	0.99	0.867	27.645
	63	A	ASP_68	No	0.742	0.689	1.61	1.254	30.015
	64	A	VAL_69	No	0.675	0.729	1.357	0.963	28.282
	65	A	ILE_70	No	0.897	0.838	1.703	1.265	36.902
	66	A	HIS_71	No	1.087	1.189	2.035	1.724	58.685
	67	A	THR_72	No	1.435	1.438	1.872	1.616	70.837
	68	A	ASN_73	No	2.3	2.091	3.22	2.712	73.212
	69	A	ASN_74	No	1.884	1.797	2.802	2.352	62.332
	70	A	LYS_75	No	1.088	1.104	2.169	1.712	47.12
	71	A	LEU_76	No	0.82	0.838	1.395	1.072	36.99
	72	A	TYR_77	No	0.649	0.71	1.339	1.125	35.282
	73	A	LEU_78	No	0.56	0.563	0.958	0.721	33.122
	74	A	VAL_79	No	0.491	0.522	0.751	0.569	24.24
	75	A	PHE_80	Yes	0.552	0.55	0.679	0.624	23.303
	76	A	GLU_81	No	0.615	0.635	1.553	1.235	25.223
	77	A	PHE_82	Yes	0.629	0.65	1.737	1.386	24.33
	78	A	LEU_83	Yes	0.71	0.902	1.028	0.923	21.725
	79	A	HIS_84	Yes	0.67	0.682	1.328	1.089	25.285
	80	A	GLN_85	Yes	0.615	0.596	1.246	0.982	26.035
	81	A	ASP_86	Yes	0.59	0.599	1.106	0.901	23.325
	82	A	LEU_87	No	0.572	0.586	0.786	0.643	21.34
	83	A	LYS_88	No	0.608	0.598	1.288	0.984	30.748
	84	A	LYS_89	Yes	0.617	0.628	1.649	1.229	31.482
	85	A	PHE_90	No	0.597	0.604	0.898	0.787	29.662
	86	A	MET_91	No	0.598	0.633	1.201	0.959	29.528
	87	A	ASP_92	No	0.741	0.776	1.19	1.015	34.645
	88	A	ALA_93	No	0.81	0.85	0.97	0.85	38.212
	89	A	SER_94	No	0.783	0.889	0.825	0.864	41.385
	90	A	ALA_95	No	1.092	1.18	1.469	1.218	57.64
	91	A	LEU_96	No	1.626	1.594	2.815	2.21	68.645
	92	A	THR_97	No	1.357	1.285	1.859	1.529	55.882
	93	A	GLY_98	No	0.892	0.856	0.962	0.856	40.765
	94	A	ILE_99	No	0.684	0.705	0.87	0.748	32.18
	95	A	PRO_100	No	0.655	0.618	0.832	0.695	27.162
	96	A	LEU_101	No	0.557	0.552	1.229	0.874	26.373
	97	A	PRO_102	No	0.587	0.568	0.735	0.63	27.268
	98	A	LEU_103	No	0.54	0.524	1.354	0.928	23.65
	99	A	ILE_104	No	0.47	0.477	0.673	0.525	22.882
	100	A	LYS_105	No	0.454	0.465	0.914	0.692	22.79
	101	A	SER_106	No	0.463	0.467	0.797	0.585	19.68
	102	A	TYR_107	No	0.451	0.458	1.178	0.942	18.308
	103	A	LEU_108	No	0.426	0.432	1.331	0.889	17.568
	104	A	PHE_109	No	0.402	0.417	1.178	0.911	18.58
	105	A	GLN_110	No	0.432	0.447	0.72	0.595	17.527
	106	A	LEU_111	No	0.46	0.455	0.753	0.563	15.892
	107	A	LEU_112	No	0.41	0.432	0.608	0.466	17.272
	108	A	GLN_113	No	0.467	0.479	1.509	1.148	17.628
	109	A	GLY_114	No	0.482	0.47	0.553	0.47	15.05
	110	A	LEU_115	No	0.441	0.452	0.997	0.686	16.67
	111	A	ALA_116	No	0.468	0.498	0.691	0.501	18.26
	112	A	PHE_117	No	0.498	0.535	0.732	0.651	17.28
	113	A	CYS_118	No	0.492	0.497	0.602	0.544	15.63
	114	A	HIS_119	No	0.484	0.548	0.504	0.52	15.848
	115	A	SER_120	No	0.613	0.673	1.099	0.825	17.76
	116	A	HIS_121	No	0.653	0.65	1.255	1.022	18.268
	117	A	ARG_122	No	0.666	0.655	0.954	0.85	16.822
	118	A	VAL_123	No	0.547	0.595	0.759	0.616	17.132
	119	A	LEU_124	No	0.578	0.57	1.31	0.906	17.018
	120	A	HIS_125	No	0.514	0.558	1.06	0.867	15.985
	121	A	ARG_126	No	0.609	0.779	0.659	0.703	17.495
	122	A	ASP_127	No	0.625	0.675	0.903	0.801	18.962
	123	A	LEU_128	No	0.559	0.707	0.913	0.755	25.412
	124	A	LYS_129	No	0.684	0.648	1.299	1.002	24
	125	A	PRO_130	No	0.567	0.58	0.737	0.628	23.508
	126	A	GLN_131	Yes	0.639	0.68	0.942	0.828	23.292
	127	A	ASN_132	Yes	0.738	0.672	1.435	1.101	21.295
	128	A	LEU_133	No	0.561	0.579	0.751	0.621	20.91
	129	A	LEU_134	Yes	0.514	0.53	1.234	0.858	18.198
	130	A	ILE_135	No	0.567	0.612	1.376	0.968	20.68
	131	A	ASN_136	No	0.997	1.018	1.413	1.221	23.35
	132	A	THR_137	No	1.538	1.523	2.092	1.763	30.482
	133	A	GLU_138	No	1.319	1.327	2.055	1.777	31.798
	134	A	GLY_139	No	1.249	1.19	1.374	1.19	23.922
	135	A	ALA_140	No	0.774	0.845	1.037	0.859	21.84
	136	A	ILE_141	No	0.487	0.521	0.863	0.645	21.178
	137	A	LYS_142	No	0.487	0.499	0.832	0.658	19.892
	138	A	LEU_143	No	0.477	0.487	1.108	0.766	19.557
	139	A	ALA_144	Yes	0.495	0.53	0.722	0.535	21.415
	140	A	ASP_145	Yes	0.554	0.61	1.148	0.932	21.712
	141	A	PHE_146	No	0.604	0.656	0.655	0.65	19.892
	142	A	GLY_147	No	0.87	0.835	0.957	0.835	23.812
	143	A	LEU_148	No	0.775	0.76	1.668	1.209	21.955
	144	A	ALA_149	No	0.597	0.634	0.763	0.629	20.08
	145	A	ARG_150	No	0.677	0.624	1.046	0.884	21.115
	146	A	ALA_151	No	0.606	0.72	0.89	0.726	22.862
	147	A	PHE_152	No	0.816	0.956	2.096	1.697	22.102
	148	A	GLY_153	No	1.861	1.731	2.266	1.731	22.388
	149	A	VAL_154	No	2.347	2.525	3.189	2.776	19.045
	150	A	PRO_155	No	3.362	2.992	4.197	3.505	20.762
	151	A	VAL_156	No	2.408	2.638	2.928	2.732	21.108
	152	A	ARG_157	No	2.146	1.97	3.165	2.768	24.778
	153	A	THR_158	No	1.588	1.553	2.047	1.757	23.832
	154	A	TYR_159	No	0.942	1.085	0.952	0.992	22.875
	155	A	TPO_160	No	0.816	0.799	0.963	0.869	23.213
	156	A	HIS_161	No	0.797	0.792	2.293	1.818	32.905
	157	A	GLU_162	No	0.879	0.882	1.535	1.299	33.66
	158	A	VAL_163	No	0.72	0.688	1.019	0.79	22.038
	159	A	VAL_164	No	0.588	0.617	0.735	0.619	18.68
	160	A	THR_165	No	0.612	0.593	0.836	0.682	20.623
	161	A	LEU_166	No	0.6	0.584	1.066	0.791	17.932
	162	A	TRP_167	No	0.587	0.584	1.462	1.246	17.445
	163	A	TYR_168	No	0.49	0.498	1.062	0.862	20.775
	164	A	ARG_169	No	0.483	0.499	0.629	0.579	19.808
	165	A	ALA_170	No	0.466	0.483	0.691	0.49	18.67
	166	A	PRO_171	No	0.482	0.486	0.556	0.506	19.365
	167	A	GLU_172	No	0.502	0.524	0.517	0.516	17.048
	168	A	ILE_173	No	0.537	0.574	0.961	0.714	18.378
	169	A	LEU_174	No	0.565	0.61	0.732	0.626	21.81
	170	A	LEU_175	No	0.551	0.597	0.775	0.639	19.832
	171	A	GLY_176	No	0.726	0.754	0.846	0.754	23.12
	172	A	CYS_177	No	0.75	0.791	1.337	1.068	20.925
	173	A	LYS_178	No	1.026	0.999	2.386	1.827	21.798
	174	A	TYR_179	No	0.931	1.109	3.047	2.528	21.95
	175	A	TYR_180	No	0.608	0.649	0.624	0.629	17.572
	176	A	SER_181	No	0.612	0.593	1.027	0.76	19.197
	177	A	THR_182	No	0.527	0.536	0.691	0.577	16
	178	A	ALA_183	No	0.451	0.445	0.703	0.462	17.998
	179	A	VAL_184	No	0.415	0.431	1.27	0.784	18.335
	180	A	ASP_185	No	0.385	0.406	0.934	0.732	16.478
	181	A	ILE_186	No	0.366	0.376	0.691	0.483	16.045
	182	A	TRP_187	No	0.355	0.371	0.449	0.422	18.165
	183	A	SER_188	No	0.393	0.407	0.811	0.561	16.9
	184	A	LEU_189	No	0.4	0.41	0.704	0.511	17.832
	185	A	GLY_190	No	0.4	0.408	0.457	0.408	18.67
	186	A	CYS_191	No	0.415	0.444	0.517	0.475	17.305
	187	A	ILE_192	No	0.475	0.485	1.044	0.738	18.15
	188	A	PHE_193	No	0.464	0.477	0.585	0.541	19.87
	189	A	ALA_194	No	0.461	0.528	0.69	0.526	21.428
	190	A	GLU_195	No	0.542	0.574	1.033	0.868	23.818
	191	A	MET_196	No	0.582	0.602	1.106	0.866	22.6
	192	A	VAL_197	No	0.579	0.65	1.09	0.791	28.572
	193	A	THR_198	No	0.764	0.816	0.851	0.807	34.535
	194	A	ARG_199	No	0.809	0.862	1.897	1.578	33.17
	195	A	ARG_200	No	0.774	0.719	2.281	1.832	33.585
	196	A	ALA_201	No	0.739	0.733	1.033	0.769	24.062
	197	A	LEU_202	No	0.607	0.665	0.841	0.706	21.865
	198	A	PHE_203	No	0.733	0.811	0.907	0.846	18.803
	199	A	PRO_204	No	0.871	0.856	1.091	0.947	23.815
	200	A	GLY_205	No	0.769	0.804	0.834	0.804	27.845
	201	A	ASP_206	No	0.948	0.956	1.597	1.328	32.747
	202	A	SER_207	No	0.824	0.78	1.015	0.861	23.82
	203	A	GLU_208	No	0.714	0.71	1.597	1.297	23.897
	204	A	ILE_209	No	0.762	0.746	1.621	1.172	20.995
	205	A	ASP_210	No	0.733	0.71	1.158	0.97	19.872
	206	A	GLN_211	No	0.602	0.597	0.776	0.697	20.188
	207	A	LEU_212	No	0.58	0.586	1.318	0.923	18.638
	208	A	PHE_213	No	0.649	0.648	1.579	1.261	18.085
	209	A	ARG_214	No	0.636	0.624	1.494	1.218	17.332
	210	A	ILE_215	No	0.521	0.538	0.663	0.55	19.612
	211	A	PHE_216	No	0.543	0.576	0.774	0.697	20.892
	212	A	ARG_217	No	0.661	0.706	2	1.606	19.365
	213	A	THR_218	No	0.714	0.739	0.881	0.78	24.932
	214	A	LEU_219	No	0.654	0.705	0.913	0.764	23.695
	215	A	GLY_220	No	0.658	0.678	0.684	0.678	24.072
	216	A	THR_221	No	0.676	0.742	0.917	0.797	25.042
	217	A	PRO_222	No	0.83	0.917	0.806	0.868	28.59
	218	A	ASP_223	No	1.294	1.159	2.234	1.796	30.873
	219	A	GLU_224	No	1.22	1.257	2.273	1.909	35.525
	220	A	VAL_225	No	1.49	1.485	2.122	1.726	34.518
	221	A	VAL_226	No	1.303	1.247	1.72	1.414	30.868
	222	A	TRP_227	No	0.866	0.889	0.755	0.795	23.968
	223	A	PRO_228	No	1.06	1.276	1.292	1.27	26.262
	224	A	GLY_229	No	1.43	1.307	1.634	1.307	28.738
	225	A	VAL_230	No	0.875	0.949	0.922	0.904	29.578
	226	A	THR_231	No	1.339	1.444	1.907	1.642	33.36
	227	A	SER_232	No	1.719	1.624	2.14	1.807	35.155
	228	A	MET_233	No	1.119	1.141	1.217	1.164	28.788
	229	A	PRO_234	No	1.248	1.225	1.426	1.297	28.705
	230	A	ASP_235	No	0.948	0.975	1.331	1.176	26.81
	231	A	TYR_236	No	0.923	1.011	1.267	1.177	26.805
	232	A	LYS_237	No	1.251	1.206	2.361	1.871	25.05
	233	A	PRO_238	No	1.52	1.567	1.856	1.675	23.722
	234	A	SER_239	No	1.534	1.428	1.966	1.623	24.145
	235	A	PHE_240	No	0.992	1.019	1.544	1.33	20.275
	236	A	PRO_241	No	0.95	0.907	1.163	1.003	20.635
	237	A	LYS_242	No	0.916	1.015	2.222	1.72	30.123
	238	A	TRP_243	No	0.786	0.782	0.976	0.915	21.872
	239	A	ALA_244	No	0.879	0.837	1.178	0.885	23.853
	240	A	ARG_245	No	0.821	0.875	2.333	1.905	26.285
	241	A	GLN_246	No	0.934	0.913	1.779	1.438	39.092
	242	A	ASP_247	No	1.022	0.94	1.938	1.541	41.032
	243	A	PHE_248	No	0.789	0.789	1.396	1.153	33.925
	244	A	SER_249	No	0.783	0.841	0.93	0.868	26.095
	245	A	LYS_250	No	0.947	0.959	2.101	1.625	26.125
	246	A	VAL_251	No	0.883	0.878	1.05	0.916	27.52
	247	A	VAL_252	No	0.715	0.736	1.22	0.898	24.972
	248	A	PRO_253	No	0.828	0.832	0.981	0.885	22.557
	249	A	PRO_254	No	0.826	0.974	0.937	0.949	25.965
	250	A	LEU_255	No	0.645	0.687	0.7	0.652	28.048
	251	A	ASP_256	No	0.806	0.71	1.526	1.205	29.34
	252	A	GLU_257	No	0.766	0.724	2.22	1.739	26.46
	253	A	ASP_258	No	0.688	0.662	1.504	1.178	23.335
	254	A	GLY_259	No	0.524	0.52	0.583	0.52	23.908
	255	A	ARG_260	No	0.492	0.514	0.756	0.669	23.298
	256	A	SER_261	No	0.595	0.635	1.166	0.836	21.598
	257	A	LEU_262	No	0.494	0.49	0.779	0.591	19.88
	258	A	LEU_263	No	0.441	0.445	0.771	0.563	19.2
	259	A	SER_264	No	0.48	0.498	0.973	0.679	21.57
	260	A	GLN_265	No	0.441	0.442	1.487	1.128	19.422
	261	A	MET_266	No	0.395	0.435	0.704	0.564	21.572
	262	A	LEU_267	No	0.421	0.472	0.681	0.525	26.49
	263	A	HIS_268	No	0.437	0.439	1.109	0.876	26.375
	264	A	TYR_269	No	0.454	0.468	0.579	0.539	22.13
	265	A	ASP_270	No	0.49	0.483	0.825	0.683	19.13
	266	A	PRO_271	No	0.529	0.571	0.673	0.593	21.065
	267	A	ASN_272	No	0.703	0.73	1.132	0.946	23.572
	268	A	LYS_273	No	0.632	0.63	1.754	1.306	23.922
	269	A	ARG_274	No	0.461	0.506	0.489	0.478	22.215
	270	A	ILE_275	No	0.441	0.483	0.67	0.524	21.09
	271	A	SER_276	No	0.461	0.47	0.699	0.55	19.212
	272	A	ALA_277	No	0.479	0.51	0.731	0.521	16.845
	273	A	LYS_278	No	0.636	0.638	2.422	1.771	18.925
	274	A	ALA_279	No	0.597	0.607	0.786	0.612	21.418
	275	A	ALA_280	No	0.513	0.553	0.703	0.549	19.122
	276	A	LEU_281	No	0.691	0.73	1.23	0.927	18.288
	277	A	ALA_282	No	0.778	0.787	0.991	0.804	21.482
	278	A	HIS_283	No	0.679	0.699	0.741	0.721	21.422
	279	A	PRO_284	No	0.906	0.858	1.1	0.946	21.96
	280	A	PHE_285	No	0.591	0.651	0.714	0.684	21.57
	281	A	PHE_286	No	0.826	0.972	0.845	0.89	22.338
	282	A	GLN_287	No	1.447	1.499	2.877	2.348	31.905
	283	A	ASP_288	No	1.728	1.759	2.397	2.104	30.958
	284	A	VAL_289	No	1.64	1.913	2.032	1.924	27.485
	285	A	THR_290	No	2.336	2.618	3.257	2.883	28.572
	286	A	LYS_291	No	2.847	2.712	6.312	4.936	29.355
	287	A	PRO_292	No	1.497	1.822	1.667	1.732	27.808
	288	A	VAL_293	No	2.524	2.067	3.8	2.849	30.877
	289	A	PRO_294	No	1.702	1.701	2.63	2.101	31.015
	290	A	HIS_295	No	0.955	1.046	0.921	0.966	37.845
	291	A	LEU_296	No	1.246	1.433	1.652	1.495	40.628
	292	A	ARG_297	No	2.407	2.353	4.82	4.062	45.37
	293	A	LEU_298	Yes	2.225	2.622	2.686	2.619	58.338

## Sheet: CID 135438111
	Residue#	Chain	ResName	LigandContact	CA	Backbone	Sidechain	All_Heavy	B-factor
	0	A	SER_0	No	2.879	2.752	3.727	3.111	67.815
	1	A	MET_1	No	1.6	1.697	2.179	1.95	61.708
	2	A	GLU_2	No	1.568	1.54	2.778	2.328	59.255
	3	A	ASN_3	No	1.36	1.333	1.789	1.578	51.853
	4	A	PHE_4	No	1.131	1.273	1.512	1.393	42.555
	5	A	GLN_5	No	1.204	1.135	2.345	1.884	44.632
	6	A	LYS_6	No	1.089	1.189	2.048	1.662	52.422
	7	A	VAL_7	No	1.176	1.216	1.361	1.245	57.132
	8	A	GLU_8	Yes	1.156	1.088	1.738	1.495	61.932
	9	A	LYS_9	Yes	1.111	1.164	1.678	1.43	60.315
	10	A	ILE_10	Yes	1.091	1.146	1.031	1.067	56.83
	11	A	GLY_11	No	1.271	1.207	1.397	1.207	59.73
	12	A	GLU_12	Yes	1.388	1.51	2.054	1.833	84.375
	13	A	GLY_13	No	1.792	1.669	2.069	1.669	86.045
	14	A	THR_14	No	1.772	1.694	2.294	1.95	85.41
	15	A	TYR_15	Yes	1.333	1.36	1.772	1.616	87.925
	16	A	GLY_16	No	1.252	1.237	1.463	1.237	72.23
	17	A	VAL_17	No	1.079	1.029	1.757	1.308	48.248
	18	A	VAL_18	Yes	0.855	0.905	0.98	0.903	34.51
	19	A	TYR_19	No	0.829	0.792	1.539	1.295	33.042
	20	A	LYS_20	Yes	0.802	0.838	1.178	1	31.013
	21	A	ALA_21	No	0.83	0.826	0.971	0.831	29.098
	22	A	ARG_22	No	1.013	1.031	2.408	1.985	35.037
	23	A	ASN_23	No	1.176	1.244	1.487	1.368	36.67
	24	A	LYS_24	No	1.512	1.594	2.507	2.091	36.462
	25	A	LEU_25	No	1.811	1.827	2.374	2.066	35.07
	26	A	THR_26	No	1.646	1.615	1.695	1.632	33.108
	27	A	GLY_27	No	1.404	1.368	1.434	1.368	31.005
	28	A	GLU_28	No	1.169	1.114	2.198	1.821	30.508
	29	A	VAL_29	No	0.909	0.916	1.556	1.152	27.515
	30	A	VAL_30	No	0.69	0.722	0.874	0.745	26.807
	31	A	ALA_31	Yes	0.632	0.652	0.811	0.654	26.55
	32	A	LEU_32	No	0.585	0.65	1.348	0.969	32.545
	33	A	LYS_33	No	0.692	0.726	1.034	0.854	34.545
	34	A	LYS_34	No	0.919	1.011	1.877	1.506	41.058
	35	A	ILE_35	No	1.059	1.196	1.36	1.237	50.35
	36	A	THR_41	No	6.569	6.172	7.674	6.83	64.675
	37	A	GLU_42	No	4.37	4.124	6.385	5.526	46.088
	38	A	GLY_43	No	2.531	2.479	2.986	2.479	34.342
	39	A	VAL_44	No	1.72	1.684	2.257	1.895	28.485
	40	A	PRO_45	No	1.376	1.315	1.672	1.455	26.832
	41	A	SER_46	No	1.275	1.202	1.679	1.377	28.012
	42	A	THR_47	No	1.089	1.026	1.573	1.26	23.805
	43	A	ALA_48	No	0.827	0.801	1.054	0.828	21.188
	44	A	ILE_49	No	0.866	0.846	1.538	1.168	22.64
	45	A	ARG_50	No	0.894	0.871	1.076	0.973	21.472
	46	A	GLU_51	No	0.652	0.661	1.118	0.938	21.72
	47	A	ILE_52	No	0.606	0.641	0.839	0.699	20.898
	48	A	SER_53	No	0.667	0.677	1.113	0.837	21.862
	49	A	LEU_54	No	0.553	0.568	0.769	0.624	21.6
	50	A	LEU_55	No	0.583	0.65	0.8	0.681	24.502
	51	A	LYS_56	No	0.772	0.771	2.482	1.838	34.722
	52	A	GLU_57	No	0.735	0.758	1.64	1.326	45.695
	53	A	LEU_58	No	0.584	0.658	0.854	0.71	30.105
	54	A	ASN_59	No	0.644	0.713	1.205	0.98	25.848
	55	A	HIS_60	No	0.588	0.592	0.71	0.659	19.998
	56	A	PRO_61	No	0.62	0.62	0.816	0.685	18.152
	57	A	ASN_62	No	0.533	0.52	0.992	0.779	17.17
	58	A	ILE_63	No	0.466	0.489	0.71	0.541	19.548
	59	A	VAL_64	Yes	0.465	0.497	0.938	0.644	22.462
	60	A	LYS_65	No	0.504	0.498	1.778	1.29	22.232
	61	A	LEU_66	No	0.502	0.562	0.798	0.633	24.22
	62	A	LEU_67	No	0.608	0.818	0.997	0.858	27.645
	63	A	ASP_68	No	0.809	0.72	1.777	1.373	30.015
	64	A	VAL_69	No	0.749	0.836	1.295	0.99	28.282
	65	A	ILE_70	No	0.967	0.924	1.371	1.115	36.902
	66	A	HIS_71	No	1.082	1.271	2.224	1.879	58.685
	67	A	THR_72	No	1.584	1.542	2.11	1.796	70.837
	68	A	ASN_73	No	2.057	1.998	2.972	2.527	73.212
	69	A	ASN_74	No	1.62	1.617	2.267	1.964	62.332
	70	A	LYS_75	No	1.339	1.271	2.691	2.114	47.12
	71	A	LEU_76	No	0.92	0.981	1.419	1.148	36.99
	72	A	TYR_77	No	0.808	0.805	1.741	1.455	35.282
	73	A	LEU_78	No	0.543	0.573	0.864	0.671	33.122
	74	A	VAL_79	No	0.495	0.504	0.734	0.553	24.24
	75	A	PHE_80	Yes	0.485	0.515	0.851	0.711	23.303
	76	A	GLU_81	Yes	0.534	0.544	1.009	0.838	25.223
	77	A	PHE_82	Yes	0.578	0.614	0.886	0.783	24.33
	78	A	LEU_83	Yes	0.572	0.689	0.864	0.724	21.725
	79	A	HIS_84	Yes	0.855	0.841	1.858	1.505	25.285
	80	A	GLN_85	Yes	0.715	0.674	1.444	1.132	26.035
	81	A	ASP_86	Yes	0.678	0.705	1.168	0.975	23.325
	82	A	LEU_87	No	0.644	0.648	0.882	0.727	21.34
	83	A	LYS_88	No	0.638	0.646	1.116	0.888	30.748
	84	A	LYS_89	Yes	0.726	0.729	2.051	1.531	31.482
	85	A	PHE_90	No	0.711	0.711	1.317	1.083	29.662
	86	A	MET_91	No	0.662	0.702	1.004	0.865	29.528
	87	A	ASP_92	No	0.81	0.846	1.197	1.045	34.645
	88	A	ALA_93	No	0.898	0.94	1.058	0.942	38.212
	89	A	SER_94	No	0.875	0.957	1.134	1.008	41.385
	90	A	ALA_95	No	1.341	1.325	1.791	1.403	57.64
	91	A	LEU_96	No	1.455	1.448	2.536	1.989	68.645
	92	A	THR_97	No	1.143	1.246	1.86	1.509	55.882
	93	A	GLY_98	No	0.971	1.028	1.021	1.028	40.765
	94	A	ILE_99	No	0.742	0.753	0.881	0.778	32.18
	95	A	PRO_100	No	0.775	0.721	0.946	0.803	27.162
	96	A	LEU_101	No	0.661	0.642	1.456	1.037	26.373
	97	A	PRO_102	No	0.655	0.639	0.808	0.7	27.268
	98	A	LEU_103	No	0.622	0.603	1.479	1.032	23.65
	99	A	ILE_104	No	0.522	0.521	0.711	0.57	22.882
	100	A	LYS_105	No	0.475	0.491	0.87	0.672	22.79
	101	A	SER_106	No	0.496	0.514	0.775	0.609	19.68
	102	A	TYR_107	No	0.539	0.539	1.098	0.921	18.308
	103	A	LEU_108	No	0.477	0.483	1.407	0.951	17.568
	104	A	PHE_109	No	0.461	0.494	0.818	0.697	18.58
	105	A	GLN_110	No	0.515	0.538	0.921	0.765	17.527
	106	A	LEU_111	No	0.496	0.512	1.205	0.845	15.892
	107	A	LEU_112	No	0.49	0.511	0.693	0.552	17.272
	108	A	GLN_113	No	0.562	0.565	1.462	1.123	17.628
	109	A	GLY_114	No	0.522	0.511	0.594	0.511	15.05
	110	A	LEU_115	No	0.458	0.467	0.926	0.656	16.67
	111	A	ALA_116	No	0.479	0.504	0.71	0.511	18.26
	112	A	PHE_117	No	0.505	0.526	0.686	0.619	17.28
	113	A	CYS_118	No	0.479	0.484	0.622	0.545	15.63
	114	A	HIS_119	No	0.482	0.534	0.519	0.522	15.848
	115	A	SER_120	No	0.59	0.638	1.142	0.825	17.76
	116	A	HIS_121	No	0.64	0.686	1.441	1.161	18.268
	117	A	ARG_122	No	0.701	0.662	2.838	2.276	16.822
	118	A	VAL_123	No	0.533	0.578	0.763	0.608	17.132
	119	A	LEU_124	No	0.501	0.498	1.251	0.857	17.018
	120	A	HIS_125	No	0.439	0.459	0.604	0.542	15.985
	121	A	ARG_126	No	0.501	0.576	0.569	0.568	17.495
	122	A	ASP_127	No	0.634	0.887	1.116	1.014	18.962
	123	A	LEU_128	No	0.592	0.85	1.273	0.999	25.412
	124	A	LYS_129	No	0.676	0.66	0.91	0.779	24
	125	A	PRO_130	No	0.602	0.613	0.747	0.651	23.508
	126	A	GLN_131	Yes	0.676	0.71	1.151	0.958	23.292
	127	A	ASN_132	No	0.679	0.724	0.889	0.807	21.295
	128	A	LEU_133	No	0.59	0.623	0.968	0.757	20.91
	129	A	LEU_134	Yes	0.484	0.512	0.802	0.609	18.198
	130	A	ILE_135	No	0.574	0.629	1.514	1.059	20.68
	131	A	ASN_136	No	0.85	0.871	1.288	1.103	23.35
	132	A	THR_137	No	1.093	1.095	1.536	1.275	30.482
	133	A	GLU_138	No	1.085	1.108	1.968	1.65	31.798
	134	A	GLY_139	No	1.077	1.062	1.16	1.062	23.922
	135	A	ALA_140	No	0.814	0.834	1.058	0.855	21.84
	136	A	ILE_141	No	0.545	0.593	1.229	0.88	21.178
	137	A	LYS_142	No	0.524	0.536	0.735	0.616	19.892
	138	A	LEU_143	No	0.478	0.486	1.226	0.835	19.557
	139	A	ALA_144	No	0.479	0.491	0.722	0.503	21.415
	140	A	ASP_145	No	0.574	0.644	1.152	0.944	21.712
	141	A	PHE_146	No	0.596	0.644	0.613	0.621	19.892
	142	A	GLY_147	No	0.778	0.767	0.87	0.767	23.812
	143	A	LEU_148	No	0.56	0.557	1.429	0.999	21.955
	144	A	ALA_149	No	0.502	0.566	0.724	0.565	20.08
	145	A	ARG_150	No	0.614	0.59	1.139	0.942	21.115
	146	A	ALA_151	No	0.682	0.811	0.976	0.819	22.862
	147	A	PHE_152	No	0.848	0.952	2.477	1.989	22.102
	148	A	GLY_153	No	1.694	1.572	2.104	1.572	22.388
	149	A	VAL_154	No	1.975	2.149	2.884	2.432	19.045
	150	A	PRO_155	No	2.431	2.21	3.119	2.595	20.762
	151	A	VAL_156	No	1.68	1.758	2.39	1.994	21.108
	152	A	ARG_157	No	1.417	1.347	2.247	1.953	24.778
	153	A	THR_158	No	1.127	1.151	1.594	1.322	23.832
	154	A	TYR_159	No	1.015	0.967	2.019	1.705	22.875
	155	A	TPO_160	No	0.69	0.742	0.802	0.738	23.213
	156	A	HIS_161	No	0.82	0.775	2.683	2.103	32.905
	157	A	GLU_162	No	0.851	0.844	1.605	1.339	33.66
	158	A	VAL_163	No	0.663	0.656	0.834	0.689	22.038
	159	A	VAL_164	No	0.547	0.579	0.718	0.587	18.68
	160	A	THR_165	No	0.577	0.573	1.144	0.829	20.623
	161	A	LEU_166	No	0.617	0.608	1.099	0.819	17.932
	162	A	TRP_167	No	0.651	0.658	1.461	1.258	17.445
	163	A	TYR_168	No	0.561	0.569	1.088	0.897	20.775
	164	A	ARG_169	No	0.509	0.519	0.624	0.582	19.808
	165	A	ALA_170	No	0.466	0.484	0.697	0.491	18.67
	166	A	PRO_171	No	0.478	0.486	0.576	0.513	19.365
	167	A	GLU_172	No	0.514	0.533	0.531	0.528	17.048
	168	A	ILE_173	No	0.554	0.581	1.016	0.748	18.378
	169	A	LEU_174	No	0.556	0.6	0.729	0.619	21.81
	170	A	LEU_175	No	0.59	0.631	0.764	0.653	19.832
	171	A	GLY_176	No	0.767	0.794	0.855	0.794	23.12
	172	A	CYS_177	No	0.803	0.851	1.297	1.071	20.925
	173	A	LYS_178	No	1.07	1.012	2.591	1.974	21.798
	174	A	TYR_179	No	0.866	1.092	2.187	1.856	21.95
	175	A	TYR_180	No	0.554	0.624	0.656	0.64	17.572
	176	A	SER_181	No	0.6	0.581	1.082	0.778	19.197
	177	A	THR_182	No	0.634	0.605	0.912	0.725	16
	178	A	ALA_183	No	0.503	0.488	0.741	0.506	17.998
	179	A	VAL_184	No	0.419	0.433	1.322	0.814	18.335
	180	A	ASP_185	No	0.407	0.425	0.941	0.741	16.478
	181	A	ILE_186	No	0.392	0.406	0.725	0.516	16.045
	182	A	TRP_187	No	0.364	0.387	0.454	0.43	18.165
	183	A	SER_188	No	0.445	0.464	1.007	0.673	16.9
	184	A	LEU_189	No	0.519	0.499	1.036	0.75	17.832
	185	A	GLY_190	No	0.459	0.453	0.531	0.453	18.67
	186	A	CYS_191	No	0.417	0.453	0.551	0.493	17.305
	187	A	ILE_192	No	0.48	0.485	0.81	0.604	18.15
	188	A	PHE_193	No	0.456	0.464	0.731	0.621	19.87
	189	A	ALA_194	No	0.446	0.47	0.677	0.475	21.428
	190	A	GLU_195	No	0.504	0.526	0.977	0.819	23.818
	191	A	MET_196	No	0.564	0.626	0.916	0.767	22.6
	192	A	VAL_197	No	0.616	0.655	1.33	0.909	28.572
	193	A	THR_198	No	0.7	0.728	0.907	0.782	34.535
	194	A	ARG_199	No	0.722	0.832	1.911	1.575	33.17
	195	A	ARG_200	No	0.779	0.691	3.657	2.91	33.585
	196	A	ALA_201	No	0.687	0.7	0.933	0.721	24.062
	197	A	LEU_202	No	0.647	0.698	0.947	0.783	21.865
	198	A	PHE_203	No	0.794	0.886	1.042	0.953	18.803
	199	A	PRO_204	No	0.879	0.842	1.154	0.966	23.815
	200	A	GLY_205	No	0.847	0.895	0.932	0.895	27.845
	201	A	ASP_206	No	1.096	1.047	1.689	1.414	32.747
	202	A	SER_207	No	0.816	0.785	1.086	0.891	23.82
	203	A	GLU_208	No	0.737	0.729	1.551	1.266	23.897
	204	A	ILE_209	No	0.752	0.741	1.739	1.239	20.995
	205	A	ASP_210	No	0.708	0.688	1.19	0.983	19.872
	206	A	GLN_211	No	0.611	0.608	0.847	0.744	20.188
	207	A	LEU_212	No	0.602	0.605	1.289	0.912	18.638
	208	A	PHE_213	No	0.655	0.668	1.892	1.5	18.085
	209	A	ARG_214	No	0.679	0.684	1.106	0.942	17.332
	210	A	ILE_215	No	0.621	0.639	0.75	0.651	19.612
	211	A	PHE_216	No	0.622	0.665	0.822	0.758	20.892
	212	A	ARG_217	No	0.721	0.759	1.751	1.432	19.365
	213	A	THR_218	No	0.859	0.902	0.982	0.918	24.932
	214	A	LEU_219	No	0.834	0.932	1.014	0.932	23.695
	215	A	GLY_220	No	0.81	0.833	0.81	0.833	24.072
	216	A	THR_221	No	0.814	0.925	1.486	1.167	25.042
	217	A	PRO_222	No	0.871	0.944	0.938	0.933	28.59
	218	A	ASP_223	No	1.32	1.204	2.163	1.764	30.873
	219	A	GLU_224	No	1.566	1.584	2.914	2.437	35.525
	220	A	VAL_225	No	1.839	1.793	2.518	2.076	34.518
	221	A	VAL_226	No	1.439	1.342	1.957	1.57	30.868
	222	A	TRP_227	No	0.858	0.931	0.715	0.783	23.968
	223	A	PRO_228	No	1.195	1.363	1.342	1.343	26.262
	224	A	GLY_229	No	1.229	1.144	1.4	1.144	28.738
	225	A	VAL_230	No	0.794	0.845	0.891	0.827	29.578
	226	A	THR_231	No	1.112	1.187	1.577	1.34	33.36
	227	A	SER_232	No	1.362	1.288	1.842	1.493	35.155
	228	A	MET_233	No	0.912	0.932	1.049	0.974	28.788
	229	A	PRO_234	No	1.028	1.032	1.173	1.077	28.705
	230	A	ASP_235	No	0.888	0.905	1.325	1.145	26.81
	231	A	TYR_236	No	0.811	0.931	1.124	1.054	26.805
	232	A	LYS_237	No	1.143	1.115	2.397	1.867	25.05
	233	A	PRO_238	No	1.462	1.456	1.819	1.596	23.722
	234	A	SER_239	No	1.409	1.384	1.722	1.501	24.145
	235	A	PHE_240	No	1.283	1.262	2.507	2.078	20.275
	236	A	PRO_241	No	1.259	1.19	1.449	1.29	20.635
	237	A	LYS_242	No	1.135	1.243	2.526	1.99	30.123
	238	A	TRP_243	No	0.866	0.867	1.037	0.982	21.872
	239	A	ALA_244	No	0.944	0.905	1.242	0.953	23.853
	240	A	ARG_245	No	0.945	1.022	2.751	2.245	26.285
	241	A	GLN_246	No	1.043	0.986	1.881	1.521	39.092
	242	A	ASP_247	No	0.985	0.911	2.089	1.633	41.032
	243	A	PHE_248	No	0.7	0.714	0.999	0.881	33.925
	244	A	SER_249	No	0.759	0.813	0.966	0.865	26.095
	245	A	LYS_250	No	0.918	0.914	2.209	1.685	26.125
	246	A	VAL_251	No	0.772	0.776	0.903	0.791	27.52
	247	A	VAL_252	No	0.657	0.679	0.866	0.713	24.972
	248	A	PRO_253	No	0.811	0.836	0.928	0.865	22.557
	249	A	PRO_254	No	0.931	1.064	1.021	1.037	25.965
	250	A	LEU_255	No	0.678	0.707	0.708	0.668	28.048
	251	A	ASP_256	No	0.748	0.699	1.357	1.092	29.34
	252	A	GLU_257	No	0.727	0.707	1.752	1.399	26.46
	253	A	ASP_258	No	0.712	0.683	1.54	1.208	23.335
	254	A	GLY_259	No	0.586	0.571	0.629	0.571	23.908
	255	A	ARG_260	No	0.511	0.541	0.724	0.657	23.298
	256	A	SER_261	No	0.646	0.678	1.193	0.871	21.598
	257	A	LEU_262	No	0.562	0.545	0.87	0.666	19.88
	258	A	LEU_263	No	0.466	0.468	0.863	0.622	19.2
	259	A	SER_264	No	0.471	0.492	0.839	0.618	21.57
	260	A	GLN_265	No	0.477	0.475	1.496	1.143	19.422
	261	A	MET_266	No	0.423	0.456	0.809	0.638	21.572
	262	A	LEU_267	No	0.419	0.469	0.712	0.539	26.49
	263	A	HIS_268	No	0.449	0.451	1.03	0.824	26.375
	264	A	TYR_269	No	0.473	0.488	0.66	0.601	22.13
	265	A	ASP_270	No	0.506	0.502	0.697	0.611	19.13
	266	A	PRO_271	No	0.551	0.588	0.681	0.607	21.065
	267	A	ASN_272	No	0.714	0.741	1.191	0.984	23.572
	268	A	LYS_273	No	0.651	0.647	1.756	1.311	23.922
	269	A	ARG_274	No	0.482	0.541	0.505	0.503	22.215
	270	A	ILE_275	No	0.554	0.56	1.229	0.865	21.09
	271	A	SER_276	No	0.499	0.504	0.736	0.584	19.212
	272	A	ALA_277	No	0.5	0.518	0.75	0.532	16.845
	273	A	LYS_278	No	0.635	0.64	2.444	1.787	18.925
	274	A	ALA_279	No	0.612	0.619	0.808	0.627	21.418
	275	A	ALA_280	No	0.522	0.559	0.723	0.558	19.122
	276	A	LEU_281	No	0.714	0.753	1.357	1.004	18.288
	277	A	ALA_282	No	0.802	0.803	1.014	0.822	21.482
	278	A	HIS_283	No	0.669	0.696	0.712	0.702	21.422
	279	A	PRO_284	No	0.928	0.901	1.121	0.98	21.96
	280	A	PHE_285	No	0.583	0.645	0.746	0.702	21.57
	281	A	PHE_286	No	0.885	1.058	1.286	1.171	22.338
	282	A	GLN_287	No	1.381	1.329	3.072	2.438	31.905
	283	A	ASP_288	No	1.197	1.352	2.299	1.902	30.958
	284	A	VAL_289	No	1.54	2	2.401	2.132	27.485
	285	A	THR_290	No	2.537	2.729	2.87	2.779	28.572
	286	A	LYS_291	No	2.976	2.857	5.585	4.496	29.355
	287	A	PRO_292	No	1.605	1.787	1.63	1.704	27.808
	288	A	VAL_293	No	2.458	2.155	3.379	2.681	30.877
	289	A	PRO_294	No	1.88	2.035	2.48	2.21	31.015
	290	A	HIS_295	No	1.52	1.517	1.215	1.339	37.845
	291	A	LEU_296	No	1.403	1.705	1.553	1.604	40.628
	292	A	ARG_297	Yes	2.201	2.444	4.612	3.932	45.37
	293	A	LEU_298	Yes	3.751	4.16	4.747	4.413	58.338

## Sheet: CID 44480399 (con)
	Residue#	Chain	ResName	LigandContact	CA	Backbone	Sidechain	All_Heavy	B-factor
	0	A	SER_0	No	3.209	3.009	4.003	3.372	67.815
	1	A	MET_1	No	1.811	1.887	2.359	2.134	61.708
	2	A	GLU_2	No	1.809	1.765	2.986	2.531	59.255
	3	A	ASN_3	No	1.561	1.529	1.939	1.746	51.853
	4	A	PHE_4	No	1.298	1.434	1.562	1.487	42.555
	5	A	GLN_5	No	1.453	1.369	2.643	2.158	44.632
	6	A	LYS_6	No	1.326	1.431	1.804	1.611	52.422
	7	A	VAL_7	No	1.449	1.503	1.646	1.532	57.132
	8	A	GLU_8	Yes	1.472	1.38	1.774	1.612	61.932
	9	A	LYS_9	No	1.445	1.486	2.144	1.834	60.315
	10	A	ILE_10	Yes	1.392	1.497	1.216	1.352	56.83
	11	A	GLY_11	No	1.575	1.521	1.717	1.521	59.73
	12	A	GLU_12	Yes	1.86	2.056	2.623	2.392	84.375
	13	A	GLY_13	No	2.393	2.172	2.756	2.172	86.045
	14	A	THR_14	No	2.386	2.339	3.05	2.646	85.41
	15	A	TYR_15	Yes	2.334	2.294	3.97	3.469	87.925
	16	A	GLY_16	No	1.633	1.626	1.792	1.626	72.23
	17	A	VAL_17	No	1.286	1.232	1.874	1.471	48.248
	18	A	VAL_18	Yes	1.032	1.094	1.157	1.091	34.51
	19	A	TYR_19	No	0.991	0.94	1.635	1.402	33.042
	20	A	LYS_20	Yes	0.938	1	1.267	1.118	31.013
	21	A	ALA_21	No	0.98	0.962	1.094	0.968	29.098
	22	A	ARG_22	No	1.156	1.182	2.485	2.072	35.037
	23	A	ASN_23	No	1.296	1.377	1.555	1.466	36.67
	24	A	LYS_24	No	1.691	1.756	2.661	2.25	36.462
	25	A	LEU_25	No	1.949	1.981	2.452	2.182	35.07
	26	A	THR_26	No	1.788	1.765	1.796	1.763	33.108
	27	A	GLY_27	No	1.562	1.514	1.588	1.514	31.005
	28	A	GLU_28	No	1.26	1.212	2.171	1.826	30.508
	29	A	VAL_29	No	0.975	0.974	1.543	1.179	27.515
	30	A	VAL_30	No	0.719	0.765	0.957	0.805	26.807
	31	A	ALA_31	Yes	0.69	0.707	0.865	0.711	26.55
	32	A	LEU_32	No	0.716	0.781	1.447	1.072	32.545
	33	A	LYS_33	Yes	0.829	0.852	1.17	1.005	34.545
	34	A	LYS_34	No	1.067	1.154	1.71	1.45	41.058
	35	A	ILE_35	No	1.223	1.314	2.032	1.634	50.35
	36	A	THR_41	No	3.321	3.117	4.021	3.514	64.675
	37	A	GLU_42	No	2.345	2.456	3.232	2.918	46.088
	38	A	GLY_43	No	2.002	1.924	2.183	1.924	34.342
	39	A	VAL_44	No	1.482	1.406	1.735	1.521	28.485
	40	A	PRO_45	No	1.303	1.196	1.658	1.383	26.832
	41	A	SER_46	No	1.302	1.243	1.93	1.506	28.012
	42	A	THR_47	No	1.434	1.307	2.03	1.634	23.805
	43	A	ALA_48	No	1.131	1.053	1.43	1.111	21.188
	44	A	ILE_49	No	0.871	0.874	1.458	1.135	22.64
	45	A	ARG_50	No	0.879	0.838	1.059	0.958	21.472
	46	A	GLU_51	Yes	0.734	0.756	1.099	0.97	21.72
	47	A	ILE_52	No	0.712	0.756	0.918	0.799	20.898
	48	A	SER_53	No	0.807	0.807	1.266	0.973	21.862
	49	A	LEU_54	No	0.669	0.691	0.96	0.78	21.6
	50	A	LEU_55	Yes	0.729	0.784	0.984	0.838	24.502
	51	A	LYS_56	No	0.9	0.916	2.377	1.796	34.722
	52	A	GLU_57	No	0.858	0.862	1.844	1.498	45.695
	53	A	LEU_58	No	0.662	0.732	0.898	0.772	30.105
	54	A	ASN_59	No	0.665	0.733	1.238	1.008	25.848
	55	A	HIS_60	No	0.614	0.622	0.705	0.668	19.998
	56	A	PRO_61	No	0.642	0.637	0.817	0.696	18.152
	57	A	ASN_62	No	0.555	0.55	0.911	0.743	17.17
	58	A	ILE_63	No	0.517	0.54	0.698	0.568	19.548
	59	A	VAL_64	Yes	0.524	0.541	0.929	0.664	22.462
	60	A	LYS_65	No	0.546	0.536	1.728	1.263	22.232
	61	A	LEU_66	No	0.532	0.602	0.818	0.665	24.22
	62	A	LEU_67	No	0.65	0.855	1.111	0.931	27.645
	63	A	ASP_68	No	0.803	0.705	1.723	1.332	30.015
	64	A	VAL_69	No	0.704	0.818	1.411	1.031	28.282
	65	A	ILE_70	No	0.95	0.914	1.416	1.133	36.902
	66	A	HIS_71	No	1.16	1.275	1.926	1.68	58.685
	67	A	THR_72	No	1.502	1.509	1.859	1.654	70.837
	68	A	ASN_73	No	1.896	1.778	2.665	2.262	73.212
	69	A	ASN_74	No	1.623	1.605	2.296	1.979	62.332
	70	A	LYS_75	No	1.269	1.236	2.506	1.981	47.12
	71	A	LEU_76	No	0.932	0.965	1.443	1.159	36.99
	72	A	TYR_77	No	0.832	0.82	1.646	1.385	35.282
	73	A	LEU_78	No	0.582	0.614	0.991	0.762	33.122
	74	A	VAL_79	No	0.494	0.509	0.737	0.557	24.24
	75	A	PHE_80	Yes	0.472	0.501	0.62	0.571	23.303
	76	A	GLU_81	No	0.54	0.552	1.011	0.837	25.223
	77	A	PHE_82	Yes	0.58	0.666	1.321	1.073	24.33
	78	A	LEU_83	Yes	0.825	0.943	1.221	1.038	21.725
	79	A	HIS_84	Yes	0.882	0.875	1.503	1.264	25.285
	80	A	GLN_85	Yes	0.712	0.716	1.314	1.069	26.035
	81	A	ASP_86	Yes	0.716	0.705	1.2	0.994	23.325
	82	A	LEU_87	No	0.591	0.621	0.765	0.649	21.34
	83	A	LYS_88	No	0.708	0.712	1.665	1.272	30.748
	84	A	LYS_89	Yes	0.738	0.742	2.005	1.506	31.482
	85	A	PHE_90	No	0.689	0.712	1.14	0.968	29.662
	86	A	MET_91	No	0.727	0.784	1.144	0.965	29.528
	87	A	ASP_92	No	0.914	0.956	1.184	1.081	34.645
	88	A	ALA_93	No	0.972	1.012	1.096	1.009	38.212
	89	A	SER_94	No	1.001	1.109	1.029	1.075	41.385
	90	A	ALA_95	No	1.381	1.437	1.748	1.482	57.64
	91	A	LEU_96	No	1.623	1.687	2.831	2.253	68.645
	92	A	THR_97	No	1.658	1.599	2.516	2.015	55.882
	93	A	GLY_98	No	1.019	1.019	1.047	1.019	40.765
	94	A	ILE_99	No	0.802	0.808	0.976	0.855	32.18
	95	A	PRO_100	No	0.771	0.736	0.945	0.811	27.162
	96	A	LEU_101	No	0.701	0.689	1.651	1.176	26.373
	97	A	PRO_102	No	0.72	0.708	0.877	0.769	27.268
	98	A	LEU_103	No	0.673	0.663	1.442	1.028	23.65
	99	A	ILE_104	No	0.607	0.613	0.788	0.657	22.882
	100	A	LYS_105	No	0.609	0.614	1.038	0.808	22.79
	101	A	SER_106	No	0.586	0.587	1.084	0.777	19.68
	102	A	TYR_107	No	0.532	0.537	1.184	0.964	18.308
	103	A	LEU_108	No	0.471	0.485	0.924	0.666	17.568
	104	A	PHE_109	No	0.487	0.496	1.284	1.006	18.58
	105	A	GLN_110	No	0.513	0.513	0.823	0.694	17.527
	106	A	LEU_111	No	0.484	0.494	0.734	0.57	15.892
	107	A	LEU_112	No	0.457	0.481	0.628	0.503	17.272
	108	A	GLN_113	No	0.531	0.54	1.44	1.111	17.628
	109	A	GLY_114	No	0.544	0.531	0.611	0.531	15.05
	110	A	LEU_115	No	0.488	0.491	1.024	0.721	16.67
	111	A	ALA_116	No	0.502	0.518	0.722	0.525	18.26
	112	A	PHE_117	No	0.535	0.559	1.187	0.945	17.28
	113	A	CYS_118	No	0.498	0.497	0.631	0.557	15.63
	114	A	HIS_119	No	0.482	0.527	0.52	0.52	15.848
	115	A	SER_120	No	0.6	0.634	0.997	0.761	17.76
	116	A	HIS_121	No	0.65	0.674	1.467	1.183	18.268
	117	A	ARG_122	No	0.65	0.667	2.717	2.171	16.822
	118	A	VAL_123	No	0.506	0.565	0.729	0.584	17.132
	119	A	LEU_124	No	0.509	0.511	1.188	0.823	17.018
	120	A	HIS_125	No	0.468	0.509	0.635	0.58	15.985
	121	A	ARG_126	No	0.584	0.805	0.67	0.719	17.495
	122	A	ASP_127	No	0.625	0.592	1.192	0.952	18.962
	123	A	LEU_128	No	0.519	0.572	1.208	0.849	25.412
	124	A	LYS_129	No	0.559	0.554	0.874	0.705	24
	125	A	PRO_130	No	0.576	0.602	0.721	0.634	23.508
	126	A	GLN_131	Yes	0.641	0.667	1.107	0.928	23.292
	127	A	ASN_132	No	0.619	0.642	0.9	0.777	21.295
	128	A	LEU_133	No	0.539	0.611	0.675	0.597	20.91
	129	A	LEU_134	Yes	0.616	0.607	1.092	0.818	18.198
	130	A	ILE_135	No	0.656	0.691	1.046	0.816	20.68
	131	A	ASN_136	No	0.888	0.92	1.053	0.981	23.35
	132	A	THR_137	No	1.185	1.211	1.761	1.44	30.482
	133	A	GLU_138	No	1.175	1.187	1.924	1.654	31.798
	134	A	GLY_139	No	1.108	1.087	1.164	1.087	23.922
	135	A	ALA_140	No	0.835	0.837	1.027	0.851	21.84
	136	A	ILE_141	No	0.586	0.609	0.748	0.631	21.178
	137	A	LYS_142	No	0.553	0.561	0.723	0.618	19.892
	138	A	LEU_143	No	0.502	0.532	1.166	0.816	19.557
	139	A	ALA_144	Yes	0.55	0.55	0.766	0.562	21.415
	140	A	ASP_145	Yes	0.639	0.641	1.588	1.229	21.712
	141	A	PHE_146	No	0.633	0.679	0.662	0.664	19.892
	142	A	GLY_147	No	0.818	0.81	0.891	0.81	23.812
	143	A	LEU_148	No	0.64	0.632	1.703	1.191	21.955
	144	A	ALA_149	No	0.555	0.62	0.782	0.622	20.08
	145	A	ARG_150	No	0.62	0.601	1.229	1.014	21.115
	146	A	ALA_151	No	0.661	0.773	0.991	0.791	22.862
	147	A	PHE_152	No	1.079	1.298	2.926	2.395	22.102
	148	A	GLY_153	No	2.05	1.933	2.498	1.933	22.388
	149	A	VAL_154	No	2.808	2.999	3.646	3.244	19.045
	150	A	PRO_155	No	3.132	2.866	3.87	3.289	20.762
	151	A	VAL_156	No	1.919	1.984	2.588	2.207	21.108
	152	A	ARG_157	No	1.526	1.479	2.376	2.083	24.778
	153	A	THR_158	No	1.137	1.195	1.563	1.33	23.832
	154	A	TYR_159	No	1.08	1.065	1.666	1.476	22.875
	155	A	TPO_160	No	0.856	0.895	0.91	0.878	23.213
	156	A	HIS_161	No	0.949	0.885	2.635	2.086	32.905
	157	A	GLU_162	No	0.915	0.9	1.509	1.285	33.66
	158	A	VAL_163	No	0.68	0.664	0.851	0.701	22.038
	159	A	VAL_164	No	0.576	0.607	0.727	0.61	18.68
	160	A	THR_165	No	0.599	0.594	0.752	0.641	20.623
	161	A	LEU_166	No	0.595	0.591	0.943	0.73	17.932
	162	A	TRP_167	No	0.596	0.606	1.131	0.99	17.445
	163	A	TYR_168	No	0.532	0.54	0.567	0.554	20.775
	164	A	ARG_169	No	0.529	0.542	0.642	0.602	19.808
	165	A	ALA_170	No	0.478	0.497	0.695	0.502	18.67
	166	A	PRO_171	No	0.538	0.534	0.623	0.56	19.365
	167	A	GLU_172	No	0.56	0.578	0.557	0.562	17.048
	168	A	ILE_173	No	0.557	0.596	0.984	0.739	18.378
	169	A	LEU_174	No	0.584	0.632	0.795	0.667	21.81
	170	A	LEU_175	No	0.624	0.669	0.811	0.697	19.832
	171	A	GLY_176	No	0.783	0.8	0.873	0.8	23.12
	172	A	CYS_177	No	0.795	0.814	1.294	1.051	20.925
	173	A	LYS_178	No	0.942	0.901	2.224	1.693	21.798
	174	A	TYR_179	No	0.809	0.975	1.672	1.437	21.95
	175	A	TYR_180	No	0.572	0.645	0.684	0.666	17.572
	176	A	SER_181	No	0.618	0.581	1.182	0.825	19.197
	177	A	THR_182	No	0.553	0.541	0.786	0.628	16
	178	A	ALA_183	No	0.462	0.453	0.718	0.472	17.998
	179	A	VAL_184	No	0.413	0.429	0.833	0.556	18.335
	180	A	ASP_185	No	0.385	0.396	0.572	0.494	16.478
	181	A	ILE_186	No	0.362	0.376	0.703	0.491	16.045
	182	A	TRP_187	No	0.362	0.38	0.468	0.438	18.165
	183	A	SER_188	No	0.405	0.412	0.796	0.547	16.9
	184	A	LEU_189	No	0.42	0.423	0.893	0.626	17.832
	185	A	GLY_190	No	0.412	0.414	0.479	0.414	18.67
	186	A	CYS_191	No	0.418	0.448	0.538	0.486	17.305
	187	A	ILE_192	No	0.455	0.467	0.699	0.534	18.15
	188	A	PHE_193	No	0.412	0.436	0.502	0.472	19.87
	189	A	ALA_194	No	0.454	0.511	0.692	0.512	21.428
	190	A	GLU_195	No	0.551	0.582	0.959	0.822	23.818
	191	A	MET_196	No	0.583	0.608	1.036	0.826	22.6
	192	A	VAL_197	No	0.608	0.702	1.233	0.882	28.572
	193	A	THR_198	No	0.833	0.834	1.262	0.998	34.535
	194	A	ARG_199	No	0.78	0.873	1.739	1.467	33.17
	195	A	ARG_200	No	0.959	0.846	3.11	2.5	33.585
	196	A	ALA_201	No	0.83	0.838	1.093	0.866	24.062
	197	A	LEU_202	No	0.704	0.746	1.001	0.829	21.865
	198	A	PHE_203	No	0.729	0.757	0.844	0.796	18.803
	199	A	PRO_204	No	0.849	0.839	1.054	0.923	23.815
	200	A	GLY_205	No	0.799	0.833	0.875	0.833	27.845
	201	A	ASP_206	No	0.944	0.962	1.568	1.311	32.747
	202	A	SER_207	No	0.828	0.792	1.033	0.875	23.82
	203	A	GLU_208	No	0.737	0.74	1.575	1.288	23.897
	204	A	ILE_209	No	0.797	0.787	1.655	1.206	20.995
	205	A	ASP_210	No	0.774	0.756	1.176	0.997	19.872
	206	A	GLN_211	No	0.643	0.649	0.774	0.719	20.188
	207	A	LEU_212	No	0.649	0.663	1.249	0.915	18.638
	208	A	PHE_213	No	0.748	0.747	1.713	1.382	18.085
	209	A	ARG_214	No	0.693	0.686	1.121	0.953	17.332
	210	A	ILE_215	No	0.59	0.617	0.71	0.619	19.612
	211	A	PHE_216	No	0.673	0.697	1.286	1.059	20.892
	212	A	ARG_217	No	0.768	0.806	2.093	1.696	19.365
	213	A	THR_218	No	0.756	0.78	0.88	0.804	24.932
	214	A	LEU_219	No	0.727	0.769	1.064	0.872	23.695
	215	A	GLY_220	No	0.759	0.81	0.793	0.81	24.072
	216	A	THR_221	No	0.873	0.976	1.52	1.21	25.042
	217	A	PRO_222	No	1.022	1.127	1.059	1.091	28.59
	218	A	ASP_223	No	1.495	1.398	2.194	1.848	30.873
	219	A	GLU_224	No	1.659	1.658	2.827	2.392	35.525
	220	A	VAL_225	No	1.86	1.826	2.481	2.076	34.518
	221	A	VAL_226	No	1.516	1.477	1.835	1.595	30.868
	222	A	TRP_227	No	1.119	1.141	0.999	1.041	23.968
	223	A	PRO_228	No	1.362	1.502	1.578	1.521	26.262
	224	A	GLY_229	No	1.421	1.309	1.601	1.309	28.738
	225	A	VAL_230	No	0.861	0.944	0.941	0.908	29.578
	226	A	THR_231	No	1.359	1.46	1.753	1.574	33.36
	227	A	SER_232	No	1.722	1.635	2.131	1.812	35.155
	228	A	MET_233	No	1.137	1.178	1.276	1.213	28.788
	229	A	PRO_234	No	1.352	1.326	1.514	1.392	28.705
	230	A	ASP_235	No	1.081	1.122	1.433	1.295	26.81
	231	A	TYR_236	No	1.034	1.133	1.494	1.363	26.805
	232	A	LYS_237	No	1.426	1.397	2.651	2.118	25.05
	233	A	PRO_238	No	1.761	1.825	2.096	1.924	23.722
	234	A	SER_239	No	2.028	1.931	2.721	2.227	24.145
	235	A	PHE_240	No	1.548	1.496	2.189	1.916	20.275
	236	A	PRO_241	No	1.473	1.376	1.856	1.573	20.635
	237	A	LYS_242	No	1.15	1.247	2.511	1.98	30.123
	238	A	TRP_243	No	1.068	1.067	1.361	1.27	21.872
	239	A	ALA_244	No	1.248	1.17	1.582	1.237	23.853
	240	A	ARG_245	No	1.076	1.115	2.358	1.96	26.285
	241	A	GLN_246	No	1.059	1.068	1.713	1.446	39.092
	242	A	ASP_247	No	1.204	1.101	2.05	1.661	41.032
	243	A	PHE_248	No	0.972	0.94	1.409	1.204	33.925
	244	A	SER_249	No	0.83	0.883	0.962	0.905	26.095
	245	A	LYS_250	No	0.977	1.002	2.174	1.684	26.125
	246	A	VAL_251	No	1.039	0.995	1.536	1.189	27.52
	247	A	VAL_252	No	0.781	0.799	1.016	0.847	24.972
	248	A	PRO_253	No	0.849	0.858	1.014	0.913	22.557
	249	A	PRO_254	No	0.918	1.068	1.052	1.051	25.965
	250	A	LEU_255	No	0.631	0.663	0.701	0.64	28.048
	251	A	ASP_256	No	0.687	0.644	1.239	1	29.34
	252	A	GLU_257	No	0.658	0.633	2.022	1.577	26.46
	253	A	ASP_258	No	0.619	0.596	1.485	1.149	23.335
	254	A	GLY_259	No	0.501	0.493	0.548	0.493	23.908
	255	A	ARG_260	No	0.469	0.485	0.959	0.804	23.298
	256	A	SER_261	No	0.544	0.583	1.103	0.784	21.598
	257	A	LEU_262	No	0.456	0.466	0.666	0.516	19.88
	258	A	LEU_263	No	0.427	0.438	0.758	0.549	19.2
	259	A	SER_264	No	0.472	0.492	0.999	0.688	21.57
	260	A	GLN_265	No	0.461	0.461	1.472	1.124	19.422
	261	A	MET_266	No	0.388	0.438	0.717	0.571	21.572
	262	A	LEU_267	No	0.437	0.499	0.706	0.551	26.49
	263	A	HIS_268	No	0.468	0.467	1.088	0.867	26.375
	264	A	TYR_269	No	0.508	0.518	0.736	0.66	22.13
	265	A	ASP_270	No	0.545	0.531	0.95	0.779	19.13
	266	A	PRO_271	No	0.549	0.594	0.693	0.616	21.065
	267	A	ASN_272	No	0.726	0.751	1.203	0.996	23.572
	268	A	LYS_273	No	0.669	0.654	1.656	1.247	23.922
	269	A	ARG_274	No	0.503	0.545	0.525	0.513	22.215
	270	A	ILE_275	No	0.482	0.546	0.703	0.575	21.09
	271	A	SER_276	No	0.478	0.488	0.724	0.569	19.212
	272	A	ALA_277	No	0.49	0.522	0.736	0.532	16.845
	273	A	LYS_278	No	0.66	0.657	1.974	1.46	18.925
	274	A	ALA_279	No	0.622	0.627	0.813	0.635	21.418
	275	A	ALA_280	No	0.512	0.547	0.701	0.544	19.122
	276	A	LEU_281	No	0.646	0.695	1.134	0.865	18.288
	277	A	ALA_282	No	0.743	0.746	0.996	0.771	21.482
	278	A	HIS_283	No	0.627	0.648	0.648	0.645	21.422
	279	A	PRO_284	No	0.775	0.764	0.923	0.816	21.96
	280	A	PHE_285	No	0.628	0.689	0.678	0.678	21.57
	281	A	PHE_286	No	0.752	0.908	0.682	0.771	22.338
	282	A	GLN_287	No	1.274	1.517	2.567	2.147	31.905
	283	A	ASP_288	No	1.632	1.938	2.431	2.206	30.958
	284	A	VAL_289	No	2.24	2.353	3.776	2.962	27.485
	285	A	THR_290	No	2.222	2.346	3.268	2.742	28.572
	286	A	LYS_291	No	2.124	2.169	4.537	3.596	29.355
	287	A	PRO_292	No	1.752	1.724	2.356	1.974	27.808
	288	A	VAL_293	No	2.111	1.912	3.598	2.671	30.877
	289	A	PRO_294	No	1.826	1.849	2.889	2.292	31.015
	290	A	HIS_295	No	2.186	2.331	4.338	3.629	37.845
	291	A	LEU_296	No	1.789	1.919	2.807	2.343	40.628
	292	A	ARG_297	No	2.04	2.393	3.751	3.292	45.37
	293	A	LEU_298	No	3.497	4.068	4.304	4.149	58.338

## Sheet: Protein RMSF
Residue#	Apo	CID 10469828	CID 6474893	CID 135438111	CID 44480399 (con)
0	2.559	2.527	3.319	2.879	3.209
1	1.487	1.612	1.543	1.6	1.811
2	1.581	1.721	1.673	1.568	1.809
3	1.306	1.367	1.346	1.36	1.561
4	1.098	1.12	1.102	1.131	1.298
5	1.085	1.148	1.117	1.204	1.453
6	0.99	1.018	0.981	1.089	1.326
7	1.105	1.086	1.095	1.176	1.449
8	1.067	1.072	1.058	1.156	1.472
9	1.022	0.938	0.96	1.111	1.445
10	1.044	0.923	0.984	1.091	1.392
11	1.315	1.177	1.293	1.271	1.575
12	1.486	1.067	1.069	1.388	1.86
13	2.23	1.395	1.221	1.792	2.393
14	2.609	1.469	1.334	1.772	2.386
15	2.03	1.73	1.198	1.333	2.334
16	1.571	1.289	1.025	1.252	1.633
17	1.1	0.917	0.786	1.079	1.286
18	0.796	0.706	0.658	0.855	1.032
19	0.726	0.692	0.687	0.829	0.991
20	0.719	0.733	0.717	0.802	0.938
21	0.717	0.76	0.742	0.83	0.98
22	0.854	0.94	0.889	1.013	1.156
23	1.057	1.093	1.143	1.176	1.296
24	1.375	1.446	1.559	1.512	1.691
25	1.771	1.793	1.955	1.811	1.949
26	1.7	1.733	1.826	1.646	1.788
27	1.386	1.496	1.481	1.404	1.562
28	1.182	1.219	1.145	1.169	1.26
29	0.859	0.897	0.835	0.909	0.975
30	0.65	0.664	0.658	0.69	0.719
31	0.607	0.562	0.61	0.632	0.69
32	0.592	0.525	0.52	0.585	0.716
33	0.58	0.551	0.551	0.692	0.829
34	0.698	0.692	0.657	0.919	1.067
35	0.76	0.946	0.822	1.059	1.223
36	4.511	4.516	5.673	6.569	3.321
37	3.151	3.22	3.814	4.37	2.345
38	1.819	2.171	2.554	2.531	2.002
39	1.183	1.671	1.698	1.72	1.482
40	0.973	1.391	1.381	1.376	1.303
41	0.856	1.463	1.074	1.275	1.302
42	0.77	1.222	1.098	1.089	1.434
43	0.636	0.773	0.928	0.827	1.131
44	0.592	0.903	0.694	0.866	0.871
45	0.555	0.9	0.629	0.894	0.879
46	0.499	0.662	0.608	0.652	0.734
47	0.517	0.64	0.659	0.606	0.712
48	0.584	0.681	0.663	0.667	0.807
49	0.518	0.622	0.591	0.553	0.669
50	0.543	0.735	0.637	0.583	0.729
51	0.748	0.863	0.843	0.772	0.9
52	0.707	0.76	0.761	0.735	0.858
53	0.551	0.634	0.598	0.584	0.662
54	0.664	0.669	0.632	0.644	0.665
55	0.618	0.603	0.567	0.588	0.614
56	0.623	0.628	0.599	0.62	0.642
57	0.545	0.526	0.51	0.533	0.555
58	0.466	0.477	0.471	0.466	0.517
59	0.45	0.509	0.5	0.465	0.524
60	0.538	0.632	0.567	0.504	0.546
61	0.538	0.621	0.562	0.502	0.532
62	0.64	0.718	0.656	0.608	0.65
63	0.767	0.808	0.742	0.809	0.803
64	0.701	0.706	0.675	0.749	0.704
65	0.824	0.846	0.897	0.967	0.95
66	1.002	1.284	1.087	1.082	1.16
67	1.195	1.609	1.435	1.584	1.502
68	1.584	2.086	2.3	2.057	1.896
69	1.197	2.006	1.884	1.62	1.623
70	0.891	1.46	1.088	1.339	1.269
71	0.737	1.097	0.82	0.92	0.932
72	0.663	0.665	0.649	0.808	0.832
73	0.573	0.567	0.56	0.543	0.582
74	0.545	0.51	0.491	0.495	0.494
75	0.544	0.559	0.552	0.485	0.472
76	0.633	0.669	0.615	0.534	0.54
77	0.657	0.655	0.629	0.578	0.58
78	0.807	0.599	0.71	0.572	0.825
79	0.723	0.631	0.67	0.855	0.882
80	0.65	0.721	0.615	0.715	0.712
81	0.571	0.647	0.59	0.678	0.716
82	0.53	0.596	0.572	0.644	0.591
83	0.559	0.699	0.608	0.638	0.708
84	0.628	0.758	0.617	0.726	0.738
85	0.647	0.74	0.597	0.711	0.689
86	0.682	0.75	0.598	0.662	0.727
87	0.86	0.897	0.741	0.81	0.914
88	1.003	0.984	0.81	0.898	0.972
89	1.027	0.946	0.783	0.875	1.001
90	1.514	1.437	1.092	1.341	1.381
91	1.259	1.741	1.626	1.455	1.623
92	1.191	1.164	1.357	1.143	1.658
93	1.102	1.001	0.892	0.971	1.019
94	0.785	0.751	0.684	0.742	0.802
95	0.748	0.748	0.655	0.775	0.771
96	0.685	0.69	0.557	0.661	0.701
97	0.667	0.666	0.587	0.655	0.72
98	0.544	0.586	0.54	0.622	0.673
99	0.471	0.56	0.47	0.522	0.607
100	0.467	0.539	0.454	0.475	0.609
101	0.471	0.516	0.463	0.496	0.586
102	0.454	0.471	0.451	0.539	0.532
103	0.445	0.417	0.426	0.477	0.471
104	0.419	0.43	0.402	0.461	0.487
105	0.409	0.416	0.432	0.515	0.513
106	0.45	0.414	0.46	0.496	0.484
107	0.458	0.398	0.41	0.49	0.457
108	0.522	0.464	0.467	0.562	0.531
109	0.52	0.498	0.482	0.522	0.544
110	0.467	0.45	0.441	0.458	0.488
111	0.48	0.456	0.468	0.479	0.502
112	0.498	0.49	0.498	0.505	0.535
113	0.467	0.478	0.492	0.479	0.498
114	0.453	0.486	0.484	0.482	0.482
115	0.543	0.577	0.613	0.59	0.6
116	0.56	0.673	0.653	0.64	0.65
117	0.553	0.751	0.666	0.701	0.65
118	0.454	0.564	0.547	0.533	0.506
119	0.455	0.69	0.578	0.501	0.509
120	0.464	0.646	0.514	0.439	0.468
121	0.521	0.764	0.609	0.501	0.584
122	0.502	0.612	0.625	0.634	0.625
123	0.519	0.519	0.559	0.592	0.519
124	0.484	0.571	0.684	0.676	0.559
125	0.493	0.49	0.567	0.602	0.576
126	0.556	0.696	0.639	0.676	0.641
127	0.549	0.804	0.738	0.679	0.619
128	0.457	0.502	0.561	0.59	0.539
129	0.48	0.469	0.514	0.484	0.616
130	0.595	0.552	0.567	0.574	0.656
131	1.12	0.973	0.997	0.85	0.888
132	1.663	1.654	1.538	1.093	1.185
133	1.572	1.479	1.319	1.085	1.175
134	1.362	1.283	1.249	1.077	1.108
135	0.722	0.752	0.774	0.814	0.835
136	0.482	0.478	0.487	0.545	0.586
137	0.473	0.487	0.487	0.524	0.553
138	0.461	0.497	0.477	0.478	0.502
139	0.487	0.533	0.495	0.479	0.55
140	0.499	0.55	0.554	0.574	0.639
141	0.494	0.5	0.604	0.596	0.633
142	0.559	0.674	0.87	0.778	0.818
143	0.558	0.59	0.775	0.56	0.64
144	0.489	0.554	0.597	0.502	0.555
145	0.568	0.605	0.677	0.614	0.62
146	0.579	0.66	0.606	0.682	0.661
147	0.653	0.909	0.816	0.848	1.079
148	1.361	2.021	1.861	1.694	2.05
149	1.678	2.205	2.347	1.975	2.808
150	2.36	2.558	3.362	2.431	3.132
151	1.846	1.902	2.408	1.68	1.919
152	1.468	1.463	2.146	1.417	1.526
153	1.468	1.099	1.588	1.127	1.137
154	1.335	0.698	0.942	1.015	1.08
155	1.988	0.658	0.816	0.69	0.856
156	1.17	0.709	0.797	0.82	0.949
157	0.678	0.766	0.879	0.851	0.915
158	0.521	0.654	0.72	0.663	0.68
159	0.486	0.544	0.588	0.547	0.576
160	0.5	0.518	0.612	0.577	0.599
161	0.528	0.531	0.6	0.617	0.595
162	0.445	0.544	0.587	0.651	0.596
163	0.428	0.459	0.49	0.561	0.532
164	0.414	0.443	0.483	0.509	0.529
165	0.446	0.435	0.466	0.466	0.478
166	0.467	0.484	0.482	0.478	0.538
167	0.497	0.498	0.502	0.514	0.56
168	0.526	0.487	0.537	0.554	0.557
169	0.57	0.524	0.565	0.556	0.584
170	0.714	0.571	0.551	0.59	0.624
171	0.662	0.681	0.726	0.767	0.783
172	0.796	0.674	0.75	0.803	0.795
173	0.781	0.851	1.026	1.07	0.942
174	0.572	0.763	0.931	0.866	0.809
175	0.71	0.606	0.608	0.554	0.572
176	0.654	0.621	0.612	0.6	0.618
177	0.469	0.557	0.527	0.634	0.553
178	0.396	0.471	0.451	0.503	0.462
179	0.383	0.402	0.415	0.419	0.413
180	0.361	0.416	0.385	0.407	0.385
181	0.337	0.379	0.366	0.392	0.362
182	0.373	0.358	0.355	0.364	0.362
183	0.415	0.41	0.393	0.445	0.405
184	0.405	0.434	0.4	0.519	0.42
185	0.39	0.443	0.4	0.459	0.412
186	0.441	0.411	0.415	0.417	0.418
187	0.419	0.465	0.475	0.48	0.455
188	0.456	0.46	0.464	0.456	0.412
189	0.535	0.475	0.461	0.446	0.454
190	0.581	0.561	0.542	0.504	0.551
191	0.658	0.634	0.582	0.564	0.583
192	0.778	0.601	0.579	0.616	0.608
193	0.823	0.838	0.764	0.7	0.833
194	0.856	0.923	0.809	0.722	0.78
195	0.745	0.92	0.774	0.779	0.959
196	0.705	0.796	0.739	0.687	0.83
197	0.791	0.635	0.607	0.647	0.704
198	0.727	0.827	0.733	0.794	0.729
199	0.669	0.874	0.871	0.879	0.849
200	0.76	0.837	0.769	0.847	0.799
201	0.693	1.052	0.948	1.096	0.944
202	0.643	0.855	0.824	0.816	0.828
203	0.669	0.774	0.714	0.737	0.737
204	0.647	0.85	0.762	0.752	0.797
205	0.551	0.806	0.733	0.708	0.774
206	0.54	0.661	0.602	0.611	0.643
207	0.615	0.683	0.58	0.602	0.649
208	0.615	0.74	0.649	0.655	0.748
209	0.545	0.725	0.636	0.679	0.693
210	0.545	0.584	0.521	0.621	0.59
211	0.644	0.628	0.543	0.622	0.673
212	0.756	0.764	0.661	0.721	0.768
213	0.724	0.766	0.714	0.859	0.756
214	0.723	0.73	0.654	0.834	0.727
215	0.775	0.737	0.658	0.81	0.759
216	0.925	0.833	0.676	0.814	0.873
217	1.367	0.945	0.83	0.871	1.022
218	1.428	1.347	1.294	1.32	1.495
219	1.602	1.415	1.22	1.566	1.659
220	1.21	1.704	1.49	1.839	1.86
221	0.752	1.236	1.303	1.439	1.516
222	1.102	0.821	0.866	0.858	1.119
223	1.17	1.152	1.06	1.195	1.362
224	0.794	1.391	1.43	1.229	1.421
225	1.075	0.884	0.875	0.794	0.861
226	1.314	1.677	1.339	1.112	1.359
227	0.866	2.166	1.719	1.362	1.722
228	1.096	1.303	1.119	0.912	1.137
229	0.993	1.367	1.248	1.028	1.352
230	0.916	1.033	0.948	0.888	1.081
231	1.44	1.081	0.923	0.811	1.034
232	1.533	1.693	1.251	1.143	1.426
233	1.497	1.745	1.52	1.462	1.761
234	1.008	1.779	1.534	1.409	2.028
235	0.89	1.325	0.992	1.283	1.548
236	0.846	1.17	0.95	1.259	1.473
237	0.741	1.185	0.916	1.135	1.15
238	0.89	1.026	0.786	0.866	1.068
239	0.913	1.279	0.879	0.944	1.248
240	1.062	1.118	0.821	0.945	1.076
241	0.992	1.139	0.934	1.043	1.059
242	0.762	1.034	1.022	0.985	1.204
243	0.79	0.74	0.789	0.7	0.972
244	0.946	0.78	0.783	0.759	0.83
245	0.889	0.947	0.947	0.918	0.977
246	0.783	0.856	0.883	0.772	1.039
247	0.89	0.751	0.715	0.657	0.781
248	1.015	0.825	0.828	0.811	0.849
249	0.707	0.809	0.826	0.931	0.918
250	0.789	0.667	0.645	0.678	0.631
251	0.678	0.813	0.806	0.748	0.687
252	0.639	0.732	0.766	0.727	0.658
253	0.522	0.642	0.688	0.712	0.619
254	0.473	0.509	0.524	0.586	0.501
255	0.564	0.472	0.492	0.511	0.469
256	0.474	0.568	0.595	0.646	0.544
257	0.426	0.466	0.494	0.562	0.456
258	0.457	0.423	0.441	0.466	0.427
259	0.453	0.489	0.48	0.471	0.472
260	0.381	0.461	0.441	0.477	0.461
261	0.406	0.387	0.395	0.423	0.388
262	0.439	0.415	0.421	0.419	0.437
263	0.451	0.468	0.437	0.449	0.468
264	0.486	0.495	0.454	0.473	0.508
265	0.52	0.562	0.49	0.506	0.545
266	0.667	0.594	0.529	0.551	0.549
267	0.593	0.753	0.703	0.714	0.726
268	0.436	0.683	0.632	0.651	0.669
269	0.448	0.456	0.461	0.482	0.503
270	0.488	0.457	0.441	0.554	0.482
271	0.496	0.467	0.461	0.499	0.478
272	0.591	0.488	0.479	0.5	0.49
273	0.572	0.631	0.636	0.635	0.66
274	0.479	0.579	0.597	0.612	0.622
275	0.516	0.474	0.513	0.522	0.512
276	0.565	0.587	0.691	0.714	0.646
277	0.517	0.673	0.778	0.802	0.743
278	0.613	0.583	0.679	0.669	0.627
279	0.507	0.73	0.906	0.928	0.775
280	0.577	0.57	0.591	0.583	0.628
281	0.715	0.681	0.826	0.885	0.752
282	0.694	1.312	1.447	1.381	1.274
283	0.588	2.002	1.728	1.197	1.632
284	0.72	2.027	1.64	1.54	2.24
285	0.892	2.284	2.336	2.537	2.222
286	1.769	2.659	2.847	2.976	2.124
287	1.24	1.393	1.497	1.605	1.752
288	1.592	1.882	2.524	2.458	2.111
289	1.507	1.524	1.702	1.88	1.826
290	1.716	1.156	0.955	1.52	2.186
291	2.039	1.253	1.246	1.403	1.789
292	4.328	2.371	2.407	2.201	2.04
