# Supplementary material for: Cheminformatics-based screening and evaluation of phytochemicals as CDK2 inhibitors in colorectal cancer therapy
Source: PLoS One. 2025 Sep 3;20(9):e0331438. doi: 10.1371/journal.pone.0331438 (PMC12407419; doi:10.1371/journal.pone.0331438)
Supplement: S1 File — (ZIP) [file pone.0331438.s001.zip › S8_Post-simulation MM-GBSA.xlsx]

## Sheet: CID-6474893
Compound CID	TIME	ΔG Bind	ΔG Bind Coulomb	ΔG Bind Covalent	ΔG Bind Hbond	ΔG Bind Lipo	ΔG Bind Packing	ΔG Bind Solv GB	ΔG Bind vdW
6474893	0 ns	-34.4337	-100.069	2.41851	-2.71469	-19.316	-0.870865	136.729	-50.6103
	200 ns	-30.6623	-103.727	6.75918	-2.91908	-18.4367	-0.852623	137.648	-49.1346

## Sheet: CID-10469828
Compound CID	TIME	ΔG Bind	ΔG Bind Coulomb	ΔG Bind Covalent	ΔG Bind Hbond	ΔG Bind Lipo	ΔG Bind Packing	ΔG Bind Solv GB	ΔG Bind vdW
10469828	0 ns	-45.157	-86.5548	1.18844	-3.03213	-19.3222	-0.79487	112.469	-49.1105
	200 ns	-71.1073	-24.2662	1.713	-3.49191	-25.2565	-0.802023	29.3187	-48.3224

## Sheet: CID-135438111
Compound CID	TIME	ΔG Bind	ΔG Bind Coulomb	ΔG Bind Covalent	ΔG Bind Hbond	ΔG Bind Lipo	ΔG Bind Packing	ΔG Bind Solv GB	ΔG Bind vdW
135438111	0 ns	-44.911	-20.2671	1.50238	-2.02343	-9.21145	-0.527351	19.4705	-33.8545
	200 ns	-42.7004	-28.2459	5.22259	-1.95848	-8.29901	-0.19407	19.0338	-28.2594

## Sheet: CID-44480399 (control)
Compound CID	TIME	ΔG Bind	ΔG Bind Coulomb	ΔG Bind Covalent	ΔG Bind Hbond	ΔG Bind Lipo	ΔG Bind Packing	ΔG Bind Solv GB	ΔG Bind vdW
44480399	0 ns	-61.7916	-21.4129	7.84805	-2.38187	-15.4224	-0.864544	30.0124	-59.5704
	200 ns	-24.9405	-8.69908	2.63927	-0.497192	-6.92186	-0.00973892	24.9629	-36.4148
